# Supplementary material for: KIF1C and new Huntingtin-interacting protein 1 binding proteins regulate rheumatoid arthritis fibroblast-like synoviocytes’ phenotypes
Source: Front Immunol. 2024 Apr 25;15:1323410. doi: 10.3389/fimmu.2024.1323410 (PMC11079228; doi:10.3389/fimmu.2024.1323410)
Supplement: Supplementary file 7 [file Table_1.xlsx]

## Sheet: Sheet1
Supplemental table 1. Sequences of the primers used for gene knockdown confirmation by qPCR.
	Gene Symbol	Forward	Reverse
1	AAMP	AGTGCAGCACCAGTCGGG	CCGGTAGTCAGTAAGCAGGC
2	AP3BI	TGCTCAGCTGTATTGGCACA	TGCACCTCCCTATTGCTACG
3	ATG2B	GACCAGCCCCATCTCCTTTT	TACAGGGTCTCCTGGCATCAC
4	BOLA2	TGGAGGCGGAGCATGTG	AGCTACAGGAGCAACGGTTGA
5	BMP2K	AAGAAGTTCTCTCGGATGCCC	ACTGTGGAGAATCCACCTTCG
6	BSDC1	CAGCAGAGCTACCAAGCAGT	GGAACAGGCTGCAATAGCCA
7	CA3	CAAGATTATCCCCAGCGGCA	ACCTGTCGGTCCTCTTCGTCAC
8	CCT2	CGAGCTGTGAGGGGATTCAC	TTTTGTCCATGCCTTTGGGTC
9	CCT8	GGTGGGCTAATTGGAGAGCC	GAAAAGTGTTTCGCTCCCTCC
10	CHMP4BL1/CHAMP	TCAGTGGACCCGAAACAGTC	CTTCTTGGCGGGTTTTGATGG
11	COMMD9	TGCCACGGTCATGTGACTTC	CTTTCGAGGAGGCCTTGAGC
12	COPE	GCCATGACAGTGCAGATCCT	GCACTTGTCAGCCATCTCCT
13	EEFIEI	TCAGGGCGAGCGACAGA	TCAATCCTGTTAGACTTGGACCATT
14	ENO1	CCTGCCCTGGTTAGCAAGAA	GGCGTTCGCACCAAACTTAG
15	GART	GACAGTACTCGGGAACCAAATAGC	ACTGCGGCTTTGTTGGAGAT
16	KANK2	ACGCAGGGCAGAGTGAGATT	GCAAACGAGCACTTGATGTTCA
17	KIF1C	TGCTGTCCCTGGAGTCTGAGT	TTTTCGCTGGTGTCCACTGA
18	MFGE8	TGCTGAGCCGCCTGATTTAT	CAGATATCCAGGGCGACGAG
19	NECAP1	CGACCGAGTTGGAGTACGAG	TGAAGTGATTCGGAGGCGAC
20	NUP214	CTCAGTCTTGCCCTCACCAT	CAACAGCAGGCTGAAGTGAC
21	PRRC1	ATGTCAGCCGGACTGATTGG	AATCATCCGCTATCGCTCTG
22	PSMC1	CCAAGGCAAGATGGGTCAAAG	GAGTGTGAGGTGTCACCAGT
23	RANGAP1	TCGGCCTTCTTCACTTAGCC	GTCAGACGCCCTTTAAGCCT
24	RBMX	GCCCAGCAGACGCTAAGG	GCTTTTCCATCTAATGACTTTCCATT
25	Slc9a3r1	CAGGAGCACCTGAATGGTCC	CAGGGCTTCACGACTGTTCT
26	SMS	ACAGCACGCTCGACTTCAT	GCAACACCAATCCATGTGGG
27	STK24	CTTTGGGTTAGGGAGAGTGCT	ATTCAAGGCCAGTCCCCAAA
28	TAB1	CCGCAGGGTTCCTCCAAGAT	GCAGGTCATCTGTCCAGCTT
29	TRIOBP	TGTCAAAACTGCTTCCACCCT	GTGTCCCAGTCCTCTTGGGC
30	VCL	ATTCCACTTCTCTGTCGCCC	GCCCTCCTCGTGCATTATCA
31	YWHAG	GCCGCGGCCATGAAG	GAAGGTTTCGTTCCTCATTCGA
32	YWHAH	GTTGGTGCCAGGCGATCT	GCCATGGTTTTCTGCTCAATG
33	UBC*	CACTTGGTCCTGCGCTTGA	CAATTGGGAATGCAACAACTT
	* ubiquitin C control.
