# Supplementary material for: KIF1C and new Huntingtin-interacting protein 1 binding proteins regulate rheumatoid arthritis fibroblast-like synoviocytes’ phenotypes
Source: Front Immunol. 2024 Apr 25;15:1323410. doi: 10.3389/fimmu.2024.1323410 (PMC11079228; doi:10.3389/fimmu.2024.1323410)
Supplement: Supplementary file 8 [file Table_2.xlsx]

## Sheet: supplemental table 1
Supplemental table 2. GO Biological Processes Overrepresented among the HIP1-binding proteins identified by Mass Spectrometry.
#term ID	term description	observed gene count	background gene count	strength	false discovery rate	matching proteins in your network (IDs)	matching proteins in your network (labels)
GO:0006177	GMP biosynthetic process	4	4	1.28	0.0065	9606.ENSP00000298556,9606.ENSP00000321584,9606.ENSP00000345096,9606.ENSP00000419851	HPRT1,IMPDH2,IMPDH1,GMPS
GO:0030043	Actin filament fragmentation	4	4	1.28	0.0065	9606.ENSP00000246069,9606.ENSP00000298159,9606.ENSP00000427687,9606.ENSP00000432660	DSTN,CFL2,WDR1,CFL1
GO:0010610	Regulation of mRNA stability involved in response to stress	3	3	1.28	0.031	9606.ENSP00000290341,9606.ENSP00000316950,9606.ENSP00000325376	IGF2BP1,MYEF2,HNRNPM
GO:0070682	Proteasome regulatory particle assembly	3	3	1.28	0.031	9606.ENSP00000210313,9606.ENSP00000217958,9606.ENSP00000440485	PSMD5,PSMD10,PSMD9
GO:0006267	Pre-replicative complex assembly involved in nuclear cell cycle DNA replication	6	7	1.21	0.00045	9606.ENSP00000216122,9606.ENSP00000262105,9606.ENSP00000264156,9606.ENSP00000265056,9606.ENSP00000307288,9606.ENSP00000480987	MCM5,MCM4,MCM6,MCM2,MCM7,MCM3
GO:0006102	Isocitrate metabolic process	5	6	1.2	0.0022	9606.ENSP00000216254,9606.ENSP00000299518,9606.ENSP00000331897,9606.ENSP00000370223,9606.ENSP00000390265	ACO2,IDH3A,IDH2,IDH3B,IDH1
GO:0071816	Tail-anchored membrane protein insertion into ER membrane	5	6	1.2	0.0022	9606.ENSP00000221566,9606.ENSP00000265857,9606.ENSP00000358674,9606.ENSP00000365131,9606.ENSP00000466379	SGTA,GET4,UBL4A,BAG6,ASNA1
GO:1904851	Positive regulation of establishment of protein localization to telomere	8	10	1.18	3.02e-05	9606.ENSP00000258091,9606.ENSP00000275603,9606.ENSP00000280326,9606.ENSP00000286788,9606.ENSP00000295688,9606.ENSP00000299300,9606.ENSP00000317334,9606.ENSP00000377958	CCT7,CCT6A,CCT5,CCT8,CCT3,CCT2,TCP1,CCT4
GO:0042921	Glucocorticoid receptor signaling pathway	4	5	1.18	0.0104	9606.ENSP00000231509,9606.ENSP00000248975,9606.ENSP00000320866,9606.ENSP00000424827	NR3C1,YWHAH,CALR,NEDD4
GO:0090086	Negative regulation of protein deubiquitination	3	4	1.15	0.0479	9606.ENSP00000254436,9606.ENSP00000294119,9606.ENSP00000418770	TRIM21,UBXN1,PARK7
GO:0090168	Golgi reassembly	3	4	1.15	0.0479	9606.ENSP00000309031,9606.ENSP00000376506,9606.ENSP00000379287	VCPIP1,PDCD10,YWHAZ
GO:1902975	Mitotic DNA replication initiation	3	4	1.15	0.0479	9606.ENSP00000262105,9606.ENSP00000265056,9606.ENSP00000480987	MCM4,MCM2,MCM3
GO:1904871	Positive regulation of protein localization to Cajal body	8	11	1.14	4.86e-05	9606.ENSP00000258091,9606.ENSP00000275603,9606.ENSP00000280326,9606.ENSP00000286788,9606.ENSP00000295688,9606.ENSP00000299300,9606.ENSP00000317334,9606.ENSP00000377958	CCT7,CCT6A,CCT5,CCT8,CCT3,CCT2,TCP1,CCT4
GO:0032802	Low-density lipoprotein particle receptor catabolic process	7	10	1.12	0.00023	9606.ENSP00000242285,9606.ENSP00000263270,9606.ENSP00000292807,9606.ENSP00000327694,9606.ENSP00000351926,9606.ENSP00000479606,9606.ENSP00000482835	CLTA,AP2S1,AP2M1,AP2A2,AP2A1,CLTC,AP2B1
GO:1904874	Positive regulation of telomerase RNA localization to Cajal body	10	15	1.1	4.84e-06	9606.ENSP00000258091,9606.ENSP00000275603,9606.ENSP00000280326,9606.ENSP00000286788,9606.ENSP00000295688,9606.ENSP00000299300,9606.ENSP00000317334,9606.ENSP00000318297,9606.ENSP00000377958,9606.ENSP00000473172	CCT7,CCT6A,CCT5,CCT8,CCT3,CCT2,TCP1,RUVBL1,CCT4,RUVBL2
GO:0051683	Establishment of Golgi localization	5	8	1.07	0.0051	9606.ENSP00000262613,9606.ENSP00000325002,9606.ENSP00000376506,9606.ENSP00000379287,9606.ENSP00000383118	SLC9A3R1,COPG1,PDCD10,YWHAZ,CDC42
GO:0048268	Clathrin coat assembly	11	18	1.06	2.32e-06	9606.ENSP00000242285,9606.ENSP00000253083,9606.ENSP00000263270,9606.ENSP00000265970,9606.ENSP00000309415,9606.ENSP00000336747,9606.ENSP00000360798,9606.ENSP00000377015,9606.ENSP00000429824,9606.ENSP00000479606,9606.ENSP00000482835	CLTA,HIP1R,AP2S1,PIK3C2A,CLTB,HIP1,EPS15,PICALM,CLINT1,CLTC,AP2B1
GO:0045899	Positive regulation of RNA polymerase II transcription preinitiation complex assembly	6	10	1.05	0.0017	9606.ENSP00000157812,9606.ENSP00000310572,9606.ENSP00000391211,9606.ENSP00000401802,9606.ENSP00000442318,9606.ENSP00000481029	PSMC4,PSMC5,PSMC2,PSMC6,CAND1,PSMC3
GO:0043248	Proteasome assembly	8	14	1.03	0.00016	9606.ENSP00000210313,9606.ENSP00000217958,9606.ENSP00000261712,9606.ENSP00000357879,9606.ENSP00000370222,9606.ENSP00000396937,9606.ENSP00000440485,9606.ENSP00000478877	PSMD5,PSMD10,PSMD11,PSMD4,POMP,PSMD13,PSMD9,ADRM1
GO:0000727	Double-strand break repair via break-induced replication	6	11	1.01	0.0023	9606.ENSP00000216122,9606.ENSP00000262105,9606.ENSP00000264156,9606.ENSP00000265056,9606.ENSP00000307288,9606.ENSP00000480987	MCM5,MCM4,MCM6,MCM2,MCM7,MCM3
GO:0070142	Synaptic vesicle budding	5	10	0.98	0.0101	9606.ENSP00000255194,9606.ENSP00000347416,9606.ENSP00000362014,9606.ENSP00000373905,9606.ENSP00000377015	AP3B1,AP3D1,DNM1,DNM2,PICALM
GO:0098935	Dendritic transport	5	10	0.98	0.0101	9606.ENSP00000283179,9606.ENSP00000307078,9606.ENSP00000332706,9606.ENSP00000378368,9606.ENSP00000408979	HNRNPU,KIF5B,PURA,FLOT2,KIF5A
GO:0061684	Chaperone-mediated autophagy	4	8	0.98	0.0311	9606.ENSP00000335153,9606.ENSP00000346437,9606.ENSP00000358081,9606.ENSP00000408411	HSP90AA1,ATG7,BAG3,LAMP2
GO:0098884	Postsynaptic neurotransmitter receptor internalization	4	8	0.98	0.0311	9606.ENSP00000360798,9606.ENSP00000362014,9606.ENSP00000373905,9606.ENSP00000482835	EPS15,DNM1,DNM2,AP2B1
GO:2000586	Regulation of platelet-derived growth factor receptor-beta signaling pathway	4	8	0.98	0.0311	9606.ENSP00000231004,9606.ENSP00000243077,9606.ENSP00000253083,9606.ENSP00000336747	LOX,LRP1,HIP1R,HIP1
GO:0006521	Regulation of cellular amino acid metabolic process	31	64	0.96	1.5e-15	9606.ENSP00000044462,9606.ENSP00000157812,9606.ENSP00000210313,9606.ENSP00000215071,9606.ENSP00000216455,9606.ENSP00000216802,9606.ENSP00000217958,9606.ENSP00000219313,9606.ENSP00000223321,9606.ENSP00000261303,9606.ENSP00000261479,9606.ENSP00000261712,9606.ENSP00000270586,9606.ENSP00000271308,9606.ENSP00000309474,9606.ENSP00000310129,9606.ENSP00000310572,9606.ENSP00000338039,9606.ENSP00000355518,…	PSMA4,PSMC4,PSMD5,PSMD8,PSMA3,PSME2,PSMD10,PSMD7,PSMA2,PSMC1,PSMA6,PSMD11,PSMB6,PSMA5,PSMD1,PSMD2,PSMC5,PSMF1,FH,PSMD4,PSMA7,PSME1,PSMD14,PSMC2,PSMD13,PSMC6,PSMA1,PSMD6,PARK7,PSMD9,PSMC3
GO:0099640	Axo-dendritic protein transport	6	13	0.94	0.0044	9606.ENSP00000248553,9606.ENSP00000283179,9606.ENSP00000300231,9606.ENSP00000307078,9606.ENSP00000332706,9606.ENSP00000408979	HSPB1,HNRNPU,MAP1A,KIF5B,PURA,KIF5A
GO:0018401	Peptidyl-proline hydroxylation to 4-hydroxy-L-proline	5	11	0.93	0.0136	9606.ENSP00000263556,9606.ENSP00000327801,9606.ENSP00000368646,9606.ENSP00000384999,9606.ENSP00000401749	P4HA1,P4HB,PRDX4,P4HA2,P4HA3
GO:0071712	ER-associated misfolded protein catabolic process	5	11	0.93	0.0136	9606.ENSP00000248958,9606.ENSP00000259253,9606.ENSP00000263202,9606.ENSP00000351777,9606.ENSP00000365131	SDF2L1,UGGT1,UFD1L,VCP,BAG6
GO:0097284	Hepatocyte apoptotic process	5	11	0.93	0.0136	9606.ENSP00000298316,9606.ENSP00000318822,9606.ENSP00000361892,9606.ENSP00000362924,9606.ENSP00000429744	ARF6,BID,STK4,GSN,STK3
GO:0002479	Antigen processing and presentation of exogenous peptide antigen via MHC class I, TAP-dependent	33	75	0.92	1.31e-15	9606.ENSP00000044462,9606.ENSP00000157812,9606.ENSP00000210313,9606.ENSP00000215071,9606.ENSP00000216455,9606.ENSP00000216802,9606.ENSP00000217958,9606.ENSP00000219313,9606.ENSP00000223321,9606.ENSP00000261303,9606.ENSP00000261479,9606.ENSP00000261712,9606.ENSP00000270586,9606.ENSP00000271308,9606.ENSP00000300289,9606.ENSP00000309474,9606.ENSP00000310129,9606.ENSP00000310572,9606.ENSP00000320866,…	PSMA4,PSMC4,PSMD5,PSMD8,PSMA3,PSME2,PSMD10,PSMD7,PSMA2,PSMC1,PSMA6,PSMD11,PSMB6,PSMA5,PDIA3,PSMD1,PSMD2,PSMC5,CALR,PSMF1,PSMD4,PSMA7,PSME1,PSMD14,PSMC2,PSMD13,PSMC6,PSMA1,PSMD6,PSMD9,B2M,SEC22B,PSMC3
GO:0035728	Response to hepatocyte growth factor	8	18	0.92	0.0006	9606.ENSP00000229416,9606.ENSP00000249396,9606.ENSP00000300574,9606.ENSP00000359258,9606.ENSP00000376911,9606.ENSP00000384273,9606.ENSP00000391669,9606.ENSP00000446917	GCLC,SIRT2,CRK,GCLM,LGMN,RELA,BCAR1,APPL2
GO:0042026	Protein refolding	8	18	0.92	0.0006	9606.ENSP00000285667,9606.ENSP00000314030,9606.ENSP00000324173,9606.ENSP00000335153,9606.ENSP00000373620,9606.ENSP00000378324,9606.ENSP00000383003,9606.ENSP00000452780	HSPA13,DNAJA2,HSPA5,HSP90AA1,HSPD1,DNAJA4,FKBP1A,B2M
GO:0001732	Formation of cytoplasmic translation initiation complex	7	16	0.92	0.0019	9606.ENSP00000216190,9606.ENSP00000216554,9606.ENSP00000253108,9606.ENSP00000332604,9606.ENSP00000362688,9606.ENSP00000429931,9606.ENSP00000431800	EIF3D,EIF5,EIF3G,EIF3C,EIF3I,EIF3H,EIF3F
GO:0035729	Cellular response to hepatocyte growth factor stimulus	7	16	0.92	0.0019	9606.ENSP00000229416,9606.ENSP00000249396,9606.ENSP00000359258,9606.ENSP00000376911,9606.ENSP00000384273,9606.ENSP00000391669,9606.ENSP00000446917	GCLC,SIRT2,GCLM,LGMN,RELA,BCAR1,APPL2
GO:0022417	Protein maturation by protein folding	4	9	0.92	0.0411	9606.ENSP00000279146,9606.ENSP00000320866,9606.ENSP00000368646,9606.ENSP00000383003	AIP,CALR,PRDX4,FKBP1A
GO:0043653	Mitochondrial fragmentation involved in apoptotic process	4	9	0.92	0.0411	9606.ENSP00000223136,9606.ENSP00000299138,9606.ENSP00000310670,9606.ENSP00000449089	FIS1,VPS35,CCAR2,DNM1L
GO:0099641	Anterograde axonal protein transport	4	9	0.92	0.0411	9606.ENSP00000248553,9606.ENSP00000300231,9606.ENSP00000307078,9606.ENSP00000408979	HSPB1,MAP1A,KIF5B,KIF5A
GO:1903423	Positive regulation of synaptic vesicle recycling	4	9	0.92	0.0411	9606.ENSP00000269886,9606.ENSP00000362014,9606.ENSP00000380460,9606.ENSP00000449089	SH3GL1,DNM1,PLAA,DNM1L
GO:0038061	NIK/NF-kappaB signaling	35	81	0.91	2.44e-16	9606.ENSP00000044462,9606.ENSP00000157812,9606.ENSP00000210313,9606.ENSP00000215071,9606.ENSP00000216455,9606.ENSP00000216802,9606.ENSP00000217958,9606.ENSP00000219313,9606.ENSP00000223321,9606.ENSP00000226574,9606.ENSP00000231487,9606.ENSP00000261303,9606.ENSP00000261479,9606.ENSP00000261712,9606.ENSP00000270586,9606.ENSP00000271308,9606.ENSP00000279387,9606.ENSP00000309474,9606.ENSP00000310129,…	PSMA4,PSMC4,PSMD5,PSMD8,PSMA3,PSME2,PSMD10,PSMD7,PSMA2,NFKB1,SKP1,PSMC1,PSMA6,PSMD11,PSMB6,PSMA5,PPP4C,PSMD1,PSMD2,PSMC5,PSMF1,COPS8,PSMD4,PSMA7,PSME1,RELA,PSMD14,PSMC2,PSMD13,PSMC6,PSMA1,PSMD6,PSMD9,AKT1,PSMC3
GO:0051645	Golgi localization	6	14	0.91	0.0058	9606.ENSP00000262613,9606.ENSP00000264028,9606.ENSP00000325002,9606.ENSP00000376506,9606.ENSP00000379287,9606.ENSP00000383118	SLC9A3R1,ARCN1,COPG1,PDCD10,YWHAZ,CDC42
GO:0032801	Receptor catabolic process	11	26	0.9	3.39e-05	9606.ENSP00000242285,9606.ENSP00000263270,9606.ENSP00000292807,9606.ENSP00000327694,9606.ENSP00000351926,9606.ENSP00000376911,9606.ENSP00000424827,9606.ENSP00000431984,9606.ENSP00000479606,9606.ENSP00000479919,9606.ENSP00000482835	CLTA,AP2S1,AP2M1,AP2A2,AP2A1,LGMN,NEDD4,CAPN1,CLTC,SH3GLB1,AP2B1
GO:0009113	Purine nucleobase biosynthetic process	5	12	0.9	0.0179	9606.ENSP00000216605,9606.ENSP00000298556,9606.ENSP00000318868,9606.ENSP00000371253,9606.ENSP00000419851	MTHFD1,HPRT1,SHMT1,GART,GMPS
GO:0044090	Positive regulation of vacuole organization	5	12	0.9	0.0179	9606.ENSP00000053867,9606.ENSP00000346032,9606.ENSP00000347032,9606.ENSP00000351832,9606.ENSP00000479919	GRN,ANXA2,PIP4K2C,RAB3GAP2,SH3GLB1
GO:1903332	Regulation of protein folding	5	12	0.9	0.0179	9606.ENSP00000053867,9606.ENSP00000216218,9606.ENSP00000221566,9606.ENSP00000324173,9606.ENSP00000466214	GRN,ST13,SGTA,HSPA5,PDCD5
GO:0061418	Regulation of transcription from RNA polymerase II promoter in response to hypoxia	32	78	0.89	1.74e-14	9606.ENSP00000044462,9606.ENSP00000157812,9606.ENSP00000210313,9606.ENSP00000215071,9606.ENSP00000216225,9606.ENSP00000216455,9606.ENSP00000216802,9606.ENSP00000217958,9606.ENSP00000219313,9606.ENSP00000223321,9606.ENSP00000249396,9606.ENSP00000261303,9606.ENSP00000261479,9606.ENSP00000261712,9606.ENSP00000270586,9606.ENSP00000271308,9606.ENSP00000309474,9606.ENSP00000310129,9606.ENSP00000310572,…	PSMA4,PSMC4,PSMD5,PSMD8,RBX1,PSMA3,PSME2,PSMD10,PSMD7,PSMA2,SIRT2,PSMC1,PSMA6,PSMD11,PSMB6,PSMA5,PSMD1,PSMD2,PSMC5,PSMF1,PSMD4,PSMA7,PSME1,PSMD14,PSMC2,PSMD13,PSMC6,PSMA1,PSMD6,PSMD9,TCEB1,PSMC3
GO:2000369	Regulation of clathrin-dependent endocytosis	7	17	0.89	0.0025	9606.ENSP00000253083,9606.ENSP00000313391,9606.ENSP00000334836,9606.ENSP00000345195,9606.ENSP00000359484,9606.ENSP00000373905,9606.ENSP00000386456	HIP1R,DAB2,BMP2K,UBQLN2,SMAP1,DNM2,AAK1
GO:0033238	Regulation of cellular amine metabolic process	33	82	0.88	9.68e-15	9606.ENSP00000044462,9606.ENSP00000157812,9606.ENSP00000210313,9606.ENSP00000215071,9606.ENSP00000216455,9606.ENSP00000216802,9606.ENSP00000217958,9606.ENSP00000219313,9606.ENSP00000223321,9606.ENSP00000261303,9606.ENSP00000261479,9606.ENSP00000261712,9606.ENSP00000270586,9606.ENSP00000271308,9606.ENSP00000298556,9606.ENSP00000299138,9606.ENSP00000309474,9606.ENSP00000310129,9606.ENSP00000310572,…	PSMA4,PSMC4,PSMD5,PSMD8,PSMA3,PSME2,PSMD10,PSMD7,PSMA2,PSMC1,PSMA6,PSMD11,PSMB6,PSMA5,HPRT1,VPS35,PSMD1,PSMD2,PSMC5,PSMF1,FH,PSMD4,PSMA7,PSME1,PSMD14,PSMC2,PSMD13,PSMC6,PSMA1,PSMD6,PARK7,PSMD9,PSMC3
GO:1902036	Regulation of hematopoietic stem cell differentiation	30	74	0.88	1.76e-13	9606.ENSP00000044462,9606.ENSP00000157812,9606.ENSP00000210313,9606.ENSP00000215071,9606.ENSP00000216455,9606.ENSP00000216802,9606.ENSP00000217958,9606.ENSP00000219313,9606.ENSP00000223321,9606.ENSP00000233057,9606.ENSP00000261303,9606.ENSP00000261479,9606.ENSP00000261712,9606.ENSP00000270586,9606.ENSP00000271308,9606.ENSP00000309474,9606.ENSP00000310129,9606.ENSP00000310572,9606.ENSP00000338039,…	PSMA4,PSMC4,PSMD5,PSMD8,PSMA3,PSME2,PSMD10,PSMD7,PSMA2,EIF2AK2,PSMC1,PSMA6,PSMD11,PSMB6,PSMA5,PSMD1,PSMD2,PSMC5,PSMF1,PSMD4,PSMA7,PSME1,PSMD14,PSMC2,PSMD13,PSMC6,PSMA1,PSMD6,PSMD9,PSMC3
GO:0034063	Stress granule assembly	8	20	0.88	0.001	9606.ENSP00000256383,9606.ENSP00000338173,9606.ENSP00000348965,9606.ENSP00000352738,9606.ENSP00000377681,9606.ENSP00000389445,9606.ENSP00000446271,9606.ENSP00000481762	EIF2S1,PUM2,DYNC1H1,G3BP2,G3BP1,UBAP2L,LSM14A,CSDE1
GO:0046112	Nucleobase biosynthetic process	8	20	0.88	0.001	9606.ENSP00000216605,9606.ENSP00000232607,9606.ENSP00000298556,9606.ENSP00000318868,9606.ENSP00000360939,9606.ENSP00000361704,9606.ENSP00000371253,9606.ENSP00000419851	MTHFD1,UMPS,HPRT1,SHMT1,CMPK1,CTPS1,GART,GMPS
GO:0070262	Peptidyl-serine dephosphorylation	6	15	0.88	0.0075	9606.ENSP00000012443,9606.ENSP00000221138,9606.ENSP00000324804,9606.ENSP00000325074,9606.ENSP00000326031,9606.ENSP00000418447	PPP5C,PPP2CB,PPP2R1A,PPP2R2A,PPP1CA,PPP2CA
GO:0006891	intra-Golgi vesicle-mediated transport	13	33	0.87	7.7e-06	9606.ENSP00000037243,9606.ENSP00000249923,9606.ENSP00000262812,9606.ENSP00000263354,9606.ENSP00000311449,9606.ENSP00000324628,9606.ENSP00000325002,9606.ENSP00000329419,9606.ENSP00000355629,9606.ENSP00000381293,9606.ENSP00000449270,9606.ENSP00000480332,9606.ENSP00000480707	GABARAPL2,COPB1,COPE,NAPA,RAB6A,NAPG,COPG1,COPB2,COG2,NSF,COPZ1,TRAPPC3,COPZ2
GO:0060071	Wnt signaling pathway, planar cell polarity pathway	37	96	0.86	5.1e-16	9606.ENSP00000044462,9606.ENSP00000157812,9606.ENSP00000210313,9606.ENSP00000215071,9606.ENSP00000216455,9606.ENSP00000216802,9606.ENSP00000217958,9606.ENSP00000219313,9606.ENSP00000223321,9606.ENSP00000261303,9606.ENSP00000261479,9606.ENSP00000261712,9606.ENSP00000263270,9606.ENSP00000270586,9606.ENSP00000271308,9606.ENSP00000292807,9606.ENSP00000309474,9606.ENSP00000310129,9606.ENSP00000310572,…	PSMA4,PSMC4,PSMD5,PSMD8,PSMA3,PSME2,PSMD10,PSMD7,PSMA2,PSMC1,PSMA6,PSMD11,AP2S1,PSMB6,PSMA5,AP2M1,PSMD1,PSMD2,PSMC5,AP2A2,PSMF1,AP2A1,PSMD4,PSMA7,PSME1,CDC42,PSMD14,PSMC2,PSMD13,PSMC6,PSMA1,PSMD6,PTK7,PSMD9,CLTC,PSMC3,AP2B1
GO:0031145	Anaphase-promoting complex-dependent catabolic process	32	83	0.86	6.87e-14	9606.ENSP00000044462,9606.ENSP00000157812,9606.ENSP00000210313,9606.ENSP00000215071,9606.ENSP00000216455,9606.ENSP00000216802,9606.ENSP00000217958,9606.ENSP00000219313,9606.ENSP00000223321,9606.ENSP00000261303,9606.ENSP00000261479,9606.ENSP00000261712,9606.ENSP00000270586,9606.ENSP00000271308,9606.ENSP00000309474,9606.ENSP00000310129,9606.ENSP00000310572,9606.ENSP00000338039,9606.ENSP00000339109,…	PSMA4,PSMC4,PSMD5,PSMD8,PSMA3,PSME2,PSMD10,PSMD7,PSMA2,PSMC1,PSMA6,PSMD11,PSMB6,PSMA5,PSMD1,PSMD2,PSMC5,PSMF1,ANAPC1,UBE2C,CDC16,PSMD4,PSMA7,PSME1,PSMD14,PSMC2,PSMD13,PSMC6,PSMA1,PSMD6,PSMD9,PSMC3
GO:0072583	Clathrin-dependent endocytosis	11	29	0.86	7.57e-05	9606.ENSP00000242285,9606.ENSP00000263270,9606.ENSP00000292807,9606.ENSP00000309415,9606.ENSP00000314499,9606.ENSP00000327694,9606.ENSP00000336747,9606.ENSP00000351926,9606.ENSP00000377015,9606.ENSP00000479606,9606.ENSP00000482835	CLTA,AP2S1,AP2M1,CLTB,GAK,AP2A2,HIP1,AP2A1,PICALM,CLTC,AP2B1
GO:0090110	COPII-coated vesicle cargo loading	5	13	0.86	0.0228	9606.ENSP00000306881,9606.ENSP00000340900,9606.ENSP00000362339,9606.ENSP00000373312,9606.ENSP00000378721	SEC23A,MIA3,SAR1A,SEC13,SEC31A
GO:0110156	Methylguanosine-cap decapping	5	13	0.86	0.0228	9606.ENSP00000263579,9606.ENSP00000310596,9606.ENSP00000320503,9606.ENSP00000351811,9606.ENSP00000476046	DCPS,LSM1,EDC3,EDC4,DCP1A
GO:0002478	Antigen processing and presentation of exogenous peptide antigen	65	174	0.85	1.15e-27	9606.ENSP00000044462,9606.ENSP00000157812,9606.ENSP00000210313,9606.ENSP00000215071,9606.ENSP00000216455,9606.ENSP00000216802,9606.ENSP00000217958,9606.ENSP00000219313,9606.ENSP00000223321,9606.ENSP00000236671,9606.ENSP00000242285,9606.ENSP00000258198,9606.ENSP00000259632,9606.ENSP00000261303,9606.ENSP00000261479,9606.ENSP00000261712,9606.ENSP00000263168,9606.ENSP00000263270,9606.ENSP00000270586,…	PSMA4,PSMC4,PSMD5,PSMD8,PSMA3,PSME2,PSMD10,PSMD7,PSMA2,CTSD,CLTA,DYNC1LI2,DCTN3,PSMC1,PSMA6,PSMD11,CAPZA1,AP2S1,PSMB6,PSMA5,DYNC1LI1,AP2M1,PDIA3,SEC23A,PSMD1,PSMD2,PSMC5,CALR,AP2A2,PSMF1,DYNC1H1,AP1B1,AP2A1,DCTN1,CAPZA2,PSMD4,ACTR1A,PSMA7,PSME1,SEC13,DNM2,DYNLL1,LGMN,SEC31A,DYNC1I2,KIF3A,PSMD14,AP1M1,PSMC2,PSMD13,CAPZB,PSMC6,DCTN2,KIF5A,PSMA1,DCTN4,KLC1,PSMD6,PSMD9,B2M,SEC22B,DYNLL2,CLTC,PSMC3,AP…
GO:0002474	Antigen processing and presentation of peptide antigen via MHC class I	36	96	0.85	2.64e-15	9606.ENSP00000044462,9606.ENSP00000157812,9606.ENSP00000210313,9606.ENSP00000215071,9606.ENSP00000216455,9606.ENSP00000216802,9606.ENSP00000217958,9606.ENSP00000219313,9606.ENSP00000223321,9606.ENSP00000261303,9606.ENSP00000261479,9606.ENSP00000261712,9606.ENSP00000270586,9606.ENSP00000271308,9606.ENSP00000300289,9606.ENSP00000306881,9606.ENSP00000309474,9606.ENSP00000310129,9606.ENSP00000310572,…	PSMA4,PSMC4,PSMD5,PSMD8,PSMA3,PSME2,PSMD10,PSMD7,PSMA2,PSMC1,PSMA6,PSMD11,PSMB6,PSMA5,PDIA3,SEC23A,PSMD1,PSMD2,PSMC5,CALR,PSMF1,PSMD4,PSMA7,PSME1,SEC13,SEC31A,PSMD14,PSMC2,PSMD13,PSMC6,PSMA1,PSMD6,PSMD9,B2M,SEC22B,PSMC3
GO:0070498	interleukin-1-mediated signaling pathway	36	96	0.85	2.64e-15	9606.ENSP00000044462,9606.ENSP00000157812,9606.ENSP00000210313,9606.ENSP00000215071,9606.ENSP00000216160,9606.ENSP00000216225,9606.ENSP00000216455,9606.ENSP00000216802,9606.ENSP00000217958,9606.ENSP00000219313,9606.ENSP00000223321,9606.ENSP00000226574,9606.ENSP00000231487,9606.ENSP00000261303,9606.ENSP00000261479,9606.ENSP00000261712,9606.ENSP00000270586,9606.ENSP00000271308,9606.ENSP00000309474,…	PSMA4,PSMC4,PSMD5,PSMD8,TAB1,RBX1,PSMA3,PSME2,PSMD10,PSMD7,PSMA2,NFKB1,SKP1,PSMC1,PSMA6,PSMD11,PSMB6,PSMA5,PSMD1,PSMD2,PSMC5,TOLLIP,PSMF1,PSMD4,PSMA7,PSME1,SQSTM1,RELA,PSMD14,PSMC2,PSMD13,PSMC6,PSMA1,PSMD6,PSMD9,PSMC3
GO:0019884	Antigen processing and presentation of exogenous antigen	67	182	0.84	3.33e-28	9606.ENSP00000044462,9606.ENSP00000157812,9606.ENSP00000210313,9606.ENSP00000215071,9606.ENSP00000216455,9606.ENSP00000216802,9606.ENSP00000217958,9606.ENSP00000219313,9606.ENSP00000223321,9606.ENSP00000236671,9606.ENSP00000242285,9606.ENSP00000255194,9606.ENSP00000258198,9606.ENSP00000259632,9606.ENSP00000261303,9606.ENSP00000261479,9606.ENSP00000261712,9606.ENSP00000263168,9606.ENSP00000263270,…	PSMA4,PSMC4,PSMD5,PSMD8,PSMA3,PSME2,PSMD10,PSMD7,PSMA2,CTSD,CLTA,AP3B1,DYNC1LI2,DCTN3,PSMC1,PSMA6,PSMD11,CAPZA1,AP2S1,PSMB6,PSMA5,DYNC1LI1,AP2M1,PDIA3,SEC23A,PSMD1,PSMD2,PSMC5,CALR,AP2A2,PSMF1,AP3D1,DYNC1H1,AP1B1,AP2A1,DCTN1,CAPZA2,PSMD4,ACTR1A,PSMA7,PSME1,SEC13,DNM2,DYNLL1,LGMN,SEC31A,DYNC1I2,KIF3A,PSMD14,AP1M1,PSMC2,PSMD13,CAPZB,PSMC6,DCTN2,KIF5A,PSMA1,DCTN4,KLC1,PSMD6,PSMD9,B2M,SEC22B,DYNLL2,C…
GO:0043488	Regulation of mRNA stability	67	183	0.84	4.23e-28	9606.ENSP00000044462,9606.ENSP00000157812,9606.ENSP00000210313,9606.ENSP00000215071,9606.ENSP00000216455,9606.ENSP00000216802,9606.ENSP00000217958,9606.ENSP00000219313,9606.ENSP00000223321,9606.ENSP00000228251,9606.ENSP00000240185,9606.ENSP00000248553,9606.ENSP00000250113,9606.ENSP00000251038,9606.ENSP00000254108,9606.ENSP00000258729,9606.ENSP00000261303,9606.ENSP00000261479,9606.ENSP00000261712,…	PSMA4,PSMC4,PSMD5,PSMD8,PSMA3,PSME2,PSMD10,PSMD7,PSMA2,YBX3,TARDBP,HSPB1,FXR2,ZC3H14,FUS,IGF2BP3,PSMC1,PSMA6,PSMD11,PSMB6,PSMA5,HNRNPU,IGF2BP1,NPM1,PSMD1,PSMD2,PSMC5,PABPC1,HNRNPD,HNRNPA0,MYEF2,HNRNPM,TNPO1,PSMF1,PUM2,FXR1,NUP214,PSMD4,SYNCRIP,FMR1,PSMA7,YWHAB,PABPC4,HNRNPR,IGF2BP2,PSME1,YWHAZ,CARHSP1,KHSRP,ROCK1,XPO1,ELAVL1,PSMD14,PSMC2,PSMD13,PSMC6,PSMA1,PCBP4,ANP32A,PSMD6,PSMD9,VIM,HNRNPC,AKT1…
GO:0061077	Chaperone-mediated protein folding	20	55	0.84	2.03e-08	9606.ENSP00000001008,9606.ENSP00000216218,9606.ENSP00000217244,9606.ENSP00000221566,9606.ENSP00000233893,9606.ENSP00000246957,9606.ENSP00000248553,9606.ENSP00000254322,9606.ENSP00000285667,9606.ENSP00000286091,9606.ENSP00000299300,9606.ENSP00000300026,9606.ENSP00000314499,9606.ENSP00000318687,9606.ENSP00000319255,9606.ENSP00000324173,9606.ENSP00000359799,9606.ENSP00000383003,9606.ENSP00000468057,…	FKBP4,ST13,CSNK2A1,SGTA,HSPE1,TRAP1,HSPB1,DNAJB1,HSPA13,PDIA4,CCT2,PPIB,GAK,HSPH1,CHORDC1,HSPA5,DNAJB4,FKBP1A,HSPB6,PTGES3
GO:0010499	Proteasomal ubiquitin-independent protein catabolic process	8	22	0.84	0.0017	9606.ENSP00000044462,9606.ENSP00000216455,9606.ENSP00000223321,9606.ENSP00000261479,9606.ENSP00000270586,9606.ENSP00000271308,9606.ENSP00000359910,9606.ENSP00000414359	PSMA4,PSMA3,PSMA2,PSMA6,PSMB6,PSMA5,PSMA7,PSMA1
GO:0008090	Retrograde axonal transport	7	19	0.84	0.0041	9606.ENSP00000270142,9606.ENSP00000300231,9606.ENSP00000307078,9606.ENSP00000320821,9606.ENSP00000348965,9606.ENSP00000380378,9606.ENSP00000408979	SOD1,MAP1A,KIF5B,KIF1C,DYNC1H1,PAFAH1B1,KIF5A
GO:2000641	Regulation of early endosome to late endosome transport	7	19	0.84	0.0041	9606.ENSP00000230085,9606.ENSP00000262948,9606.ENSP00000302486,9606.ENSP00000313391,9606.ENSP00000353408,9606.ENSP00000354688,9606.ENSP00000481314	SNX3,MAP2K2,MAP2K1,DAB2,MSN,FAM45A,SNX12
GO:0043487	Regulation of RNA stability	68	192	0.83	7.23e-28	9606.ENSP00000044462,9606.ENSP00000157812,9606.ENSP00000210313,9606.ENSP00000215071,9606.ENSP00000216455,9606.ENSP00000216802,9606.ENSP00000217958,9606.ENSP00000219313,9606.ENSP00000223321,9606.ENSP00000228251,9606.ENSP00000240185,9606.ENSP00000248553,9606.ENSP00000250113,9606.ENSP00000251038,9606.ENSP00000254108,9606.ENSP00000258729,9606.ENSP00000261303,9606.ENSP00000261479,9606.ENSP00000261712,…	PSMA4,PSMC4,PSMD5,PSMD8,PSMA3,PSME2,PSMD10,PSMD7,PSMA2,YBX3,TARDBP,HSPB1,FXR2,ZC3H14,FUS,IGF2BP3,PSMC1,PSMA6,PSMD11,NSUN2,PSMB6,PSMA5,HNRNPU,IGF2BP1,NPM1,PSMD1,PSMD2,PSMC5,PABPC1,HNRNPD,HNRNPA0,MYEF2,HNRNPM,TNPO1,PSMF1,PUM2,FXR1,NUP214,PSMD4,SYNCRIP,FMR1,PSMA7,YWHAB,PABPC4,HNRNPR,IGF2BP2,PSME1,YWHAZ,CARHSP1,KHSRP,ROCK1,XPO1,ELAVL1,PSMD14,PSMC2,PSMD13,PSMC6,PSMA1,PCBP4,ANP32A,PSMD6,PSMD9,VIM,HNRNP…
GO:0010972	Negative regulation of G2/M transition of mitotic cell cycle	33	92	0.83	1.29e-13	9606.ENSP00000044462,9606.ENSP00000157812,9606.ENSP00000210313,9606.ENSP00000215071,9606.ENSP00000216225,9606.ENSP00000216455,9606.ENSP00000216802,9606.ENSP00000217958,9606.ENSP00000219313,9606.ENSP00000223321,9606.ENSP00000231487,9606.ENSP00000261303,9606.ENSP00000261479,9606.ENSP00000261712,9606.ENSP00000270586,9606.ENSP00000271308,9606.ENSP00000309474,9606.ENSP00000310129,9606.ENSP00000310572,…	PSMA4,PSMC4,PSMD5,PSMD8,RBX1,PSMA3,PSME2,PSMD10,PSMD7,PSMA2,SKP1,PSMC1,PSMA6,PSMD11,PSMB6,PSMA5,PSMD1,PSMD2,PSMC5,PSMF1,PSMD4,PSMA7,PSME1,FHL1,PSMD14,PSMC2,PSMD13,PSMC6,PSMA1,PSMD6,USP47,PSMD9,PSMC3
GO:1900034	Regulation of cellular response to heat	28	79	0.83	1.73e-11	9606.ENSP00000001008,9606.ENSP00000254322,9606.ENSP00000264335,9606.ENSP00000264883,9606.ENSP00000281938,9606.ENSP00000283195,9606.ENSP00000310668,9606.ENSP00000310670,9606.ENSP00000316032,9606.ENSP00000318687,9606.ENSP00000319060,9606.ENSP00000319255,9606.ENSP00000335153,9606.ENSP00000339740,9606.ENSP00000352400,9606.ENSP00000358081,9606.ENSP00000359727,9606.ENSP00000363017,9606.ENSP00000371155,…	FKBP4,DNAJB1,YWHAE,NUP54,HSPB8,RANBP2,NUP93,CCAR2,NUP98,HSPH1,CAMK2G,CHORDC1,HSP90AA1,CAMK2D,NUP214,BAG3,BAG2,RPA2,NUPL1,SEC13,AKT1S1,RAE1,HSBP1,CRYAB,NUP153,NUP37,NUP62,PTGES3
GO:0035722	interleukin-12-mediated signaling pathway	17	47	0.83	3.77e-07	9606.ENSP00000215754,9606.ENSP00000216802,9606.ENSP00000263097,9606.ENSP00000263168,9606.ENSP00000270142,9606.ENSP00000279146,9606.ENSP00000314067,9606.ENSP00000317334,9606.ENSP00000327801,9606.ENSP00000346032,9606.ENSP00000346694,9606.ENSP00000353408,9606.ENSP00000383118,9606.ENSP00000400433,9606.ENSP00000419425,9606.ENSP00000432660,9606.ENSP00000449328	MIF,PSME2,CNN2,CAPZA1,SOD1,AIP,PAK2,TCP1,P4HB,ANXA2,HNRNPA2B1,MSN,CDC42,HNRNPF,PPIA,CFL1,RPLP0
GO:0002183	Cytoplasmic translational initiation	10	28	0.83	0.0003	9606.ENSP00000216190,9606.ENSP00000216554,9606.ENSP00000253039,9606.ENSP00000253108,9606.ENSP00000293831,9606.ENSP00000332604,9606.ENSP00000353575,9606.ENSP00000362688,9606.ENSP00000429931,9606.ENSP00000431800	EIF3D,EIF5,EIF2S3,EIF3G,EIF4A1,EIF3C,EIF2B3,EIF3I,EIF3H,EIF3F
GO:0019081	Viral translation	5	14	0.83	0.0287	9606.ENSP00000216190,9606.ENSP00000253108,9606.ENSP00000349428,9606.ENSP00000352438,9606.ENSP00000431800	EIF3D,EIF3G,PTBP1,PCBP2,EIF3F
GO:0046037	GMP metabolic process	5	14	0.83	0.0287	9606.ENSP00000298556,9606.ENSP00000321584,9606.ENSP00000345096,9606.ENSP00000419851,9606.ENSP00000438262	HPRT1,IMPDH2,IMPDH1,GMPS,TJP2
GO:1901070	Guanosine-containing compound biosynthetic process	5	14	0.83	0.0287	9606.ENSP00000298556,9606.ENSP00000321584,9606.ENSP00000345096,9606.ENSP00000376889,9606.ENSP00000419851	HPRT1,IMPDH2,IMPDH1,NME2,GMPS
GO:0006418	tRNA aminoacylation for protein translation	16	46	0.82	1.46e-06	9606.ENSP00000223029,9606.ENSP00000231572,9606.ENSP00000256854,9606.ENSP00000261772,9606.ENSP00000264161,9606.ENSP00000281828,9606.ENSP00000320309,9606.ENSP00000325448,9606.ENSP00000347495,9606.ENSP00000355890,9606.ENSP00000362329,9606.ENSP00000369038,9606.ENSP00000373918,9606.ENSP00000377954,9606.ENSP00000378191,9606.ENSP00000400870	AIMP2,RARS,NARS,AARS,DARS,FARSB,FARSA,KARS,WARS,EPRS,PPA1,EEF1E1,GARS,LARS,AIMP1,AARSD1
GO:0090175	Regulation of establishment of planar polarity	38	111	0.81	3.99e-15	9606.ENSP00000044462,9606.ENSP00000157812,9606.ENSP00000210313,9606.ENSP00000215071,9606.ENSP00000216455,9606.ENSP00000216802,9606.ENSP00000217958,9606.ENSP00000219313,9606.ENSP00000223321,9606.ENSP00000261303,9606.ENSP00000261479,9606.ENSP00000261712,9606.ENSP00000263270,9606.ENSP00000270586,9606.ENSP00000271308,9606.ENSP00000292807,9606.ENSP00000309474,9606.ENSP00000310129,9606.ENSP00000310572,…	PSMA4,PSMC4,PSMD5,PSMD8,PSMA3,PSME2,PSMD10,PSMD7,PSMA2,PSMC1,PSMA6,PSMD11,AP2S1,PSMB6,PSMA5,AP2M1,PSMD1,PSMD2,PSMC5,DAB2,AP2A2,PSMF1,AP2A1,PSMD4,PSMA7,PSME1,CDC42,PSMD14,PSMC2,PSMD13,PSMC6,PSMA1,PSMD6,PTK7,PSMD9,CLTC,PSMC3,AP2B1
GO:0031146	SCF-dependent proteasomal ubiquitin-dependent protein catabolic process	32	93	0.81	8.19e-13	9606.ENSP00000044462,9606.ENSP00000157812,9606.ENSP00000210313,9606.ENSP00000215071,9606.ENSP00000216225,9606.ENSP00000216455,9606.ENSP00000216802,9606.ENSP00000217958,9606.ENSP00000219313,9606.ENSP00000223321,9606.ENSP00000231487,9606.ENSP00000261303,9606.ENSP00000261479,9606.ENSP00000261712,9606.ENSP00000270586,9606.ENSP00000271308,9606.ENSP00000309474,9606.ENSP00000310129,9606.ENSP00000310572,…	PSMA4,PSMC4,PSMD5,PSMD8,RBX1,PSMA3,PSME2,PSMD10,PSMD7,PSMA2,SKP1,PSMC1,PSMA6,PSMD11,PSMB6,PSMA5,PSMD1,PSMD2,PSMC5,PSMF1,PSMD4,PSMA7,FBXO6,PSME1,PSMD14,PSMC2,PSMD13,PSMC6,PSMA1,PSMD6,PSMD9,PSMC3
GO:0006458	De novo protein folding	13	38	0.81	2.66e-05	9606.ENSP00000216218,9606.ENSP00000233893,9606.ENSP00000254322,9606.ENSP00000259253,9606.ENSP00000285667,9606.ENSP00000299300,9606.ENSP00000314499,9606.ENSP00000318687,9606.ENSP00000324173,9606.ENSP00000359799,9606.ENSP00000373620,9606.ENSP00000383003,9606.ENSP00000482075	ST13,HSPE1,DNAJB1,UGGT1,HSPA13,CCT2,GAK,HSPH1,HSPA5,DNAJB4,HSPD1,FKBP1A,PTGES3
GO:0050690	Regulation of defense response to virus by virus	10	29	0.81	0.00038	9606.ENSP00000233057,9606.ENSP00000263270,9606.ENSP00000292807,9606.ENSP00000314067,9606.ENSP00000327694,9606.ENSP00000350199,9606.ENSP00000351926,9606.ENSP00000388996,9606.ENSP00000452780,9606.ENSP00000482835	EIF2AK2,AP2S1,AP2M1,PAK2,AP2A2,AP1B1,AP2A1,AP1M1,B2M,AP2B1
GO:0019886	Antigen processing and presentation of exogenous peptide antigen via MHC class II	32	96	0.8	1.61e-12	9606.ENSP00000236671,9606.ENSP00000242285,9606.ENSP00000258198,9606.ENSP00000259632,9606.ENSP00000263168,9606.ENSP00000263270,9606.ENSP00000273130,9606.ENSP00000292807,9606.ENSP00000306881,9606.ENSP00000327694,9606.ENSP00000348965,9606.ENSP00000350199,9606.ENSP00000351926,9606.ENSP00000354791,9606.ENSP00000354947,9606.ENSP00000358921,9606.ENSP00000373312,9606.ENSP00000373905,9606.ENSP00000376297,…	CTSD,CLTA,DYNC1LI2,DCTN3,CAPZA1,AP2S1,DYNC1LI1,AP2M1,SEC23A,AP2A2,DYNC1H1,AP1B1,AP2A1,DCTN1,CAPZA2,ACTR1A,SEC13,DNM2,DYNLL1,LGMN,SEC31A,DYNC1I2,KIF3A,AP1M1,CAPZB,DCTN2,KIF5A,DCTN4,KLC1,DYNLL2,CLTC,AP2B1
GO:0034383	Low-density lipoprotein particle clearance	8	24	0.8	0.0027	9606.ENSP00000242285,9606.ENSP00000263270,9606.ENSP00000292807,9606.ENSP00000327694,9606.ENSP00000351926,9606.ENSP00000479153,9606.ENSP00000479606,9606.ENSP00000482835	CLTA,AP2S1,AP2M1,AP2A2,AP2A1,EHD1,CLTC,AP2B1
GO:0051131	Chaperone-mediated protein complex assembly	7	21	0.8	0.0064	9606.ENSP00000299300,9606.ENSP00000302961,9606.ENSP00000335153,9606.ENSP00000353826,9606.ENSP00000373620,9606.ENSP00000378563,9606.ENSP00000482075	CCT2,HSPA4,HSP90AA1,LONP1,HSPD1,PFDN6,PTGES3
GO:0035020	Regulation of Rac protein signal transduction	6	18	0.8	0.0151	9606.ENSP00000289968,9606.ENSP00000298316,9606.ENSP00000300574,9606.ENSP00000356056,9606.ENSP00000362824,9606.ENSP00000373905	ARHGAP17,ARF6,CRK,DYNLT1,OGT,DNM2
GO:0051016	Barbed-end actin filament capping	6	18	0.8	0.0151	9606.ENSP00000263168,9606.ENSP00000263867,9606.ENSP00000354947,9606.ENSP00000362924,9606.ENSP00000384312,9606.ENSP00000401010	CAPZA1,CAPG,CAPZA2,GSN,TRIOBP,CAPZB
GO:0006268	DNA unwinding involved in DNA replication	5	15	0.8	0.0351	9606.ENSP00000262105,9606.ENSP00000264156,9606.ENSP00000265056,9606.ENSP00000307288,9606.ENSP00000332706	MCM4,MCM6,MCM2,MCM7,PURA
GO:0006457	Protein folding	69	213	0.79	2.04e-26	9606.ENSP00000001008,9606.ENSP00000216218,9606.ENSP00000216479,9606.ENSP00000217244,9606.ENSP00000221566,9606.ENSP00000222005,9606.ENSP00000231238,9606.ENSP00000233893,9606.ENSP00000246957,9606.ENSP00000248553,9606.ENSP00000254322,9606.ENSP00000258091,9606.ENSP00000259253,9606.ENSP00000261303,9606.ENSP00000262455,9606.ENSP00000264954,9606.ENSP00000275603,9606.ENSP00000279146,9606.ENSP00000280326,…	FKBP4,ST13,AHSA1,CSNK2A1,SGTA,CDC37,TTC1,HSPE1,TRAP1,HSPB1,DNAJB1,CCT7,UGGT1,PSMC1,ERP44,GRPEL1,CCT6A,AIP,CCT5,RANBP2,HSPA13,PDIA4,PPIL3,CCT8,UBXN1,CCT3,CCT2,HSP90B1,PPIB,PDIA3,NUDCD2,GNB2,PPIH,DNAJA2,GAK,TCP1,HSPH1,CHORDC1,CALR,HSPA5,P4HB,HSP90AA1,GANAB,RAD23B,VCP,PFDN2,BAG3,BAG2,DNAJB4,CSNK2B,PRDX4,DNAJA1,HSPD1,CCT4,DNAJA4,PFDN6,FKBP1A,PDIA6,DNAJB11,PPIA,CRYAB,FKBP9,PFDN5,B2M,PRKCSH,HSPB6,RUVBL…
GO:0006409	tRNA export from nucleus	11	34	0.79	0.00024	9606.ENSP00000264883,9606.ENSP00000283195,9606.ENSP00000310668,9606.ENSP00000316032,9606.ENSP00000352400,9606.ENSP00000371155,9606.ENSP00000373312,9606.ENSP00000379182,9606.ENSP00000444029,9606.ENSP00000448054,9606.ENSP00000471191	NUP54,RANBP2,NUP93,NUP98,NUP214,NUPL1,SEC13,RAE1,NUP153,NUP37,NUP62
GO:0051084	De novo posttranslational protein folding	11	34	0.79	0.00024	9606.ENSP00000216218,9606.ENSP00000233893,9606.ENSP00000254322,9606.ENSP00000259253,9606.ENSP00000285667,9606.ENSP00000299300,9606.ENSP00000314499,9606.ENSP00000318687,9606.ENSP00000324173,9606.ENSP00000359799,9606.ENSP00000482075	ST13,HSPE1,DNAJB1,UGGT1,HSPA13,CCT2,GAK,HSPH1,HSPA5,DNAJB4,PTGES3
GO:0019882	Antigen processing and presentation	70	219	0.78	1.61e-26	9606.ENSP00000044462,9606.ENSP00000157812,9606.ENSP00000210313,9606.ENSP00000215071,9606.ENSP00000216455,9606.ENSP00000216802,9606.ENSP00000217958,9606.ENSP00000219313,9606.ENSP00000223321,9606.ENSP00000236671,9606.ENSP00000242285,9606.ENSP00000255194,9606.ENSP00000258198,9606.ENSP00000259632,9606.ENSP00000261303,9606.ENSP00000261479,9606.ENSP00000261712,9606.ENSP00000263168,9606.ENSP00000263270,…	PSMA4,PSMC4,PSMD5,PSMD8,PSMA3,PSME2,PSMD10,PSMD7,PSMA2,CTSD,CLTA,AP3B1,DYNC1LI2,DCTN3,PSMC1,PSMA6,PSMD11,CAPZA1,AP2S1,PSMB6,PSMA5,DYNC1LI1,AP2M1,PDIA3,SEC23A,PSMD1,PSMD2,PSMC5,RAB6A,CALR,AP2A2,PSMF1,AP3D1,DYNC1H1,AP1B1,AP2A1,RAB5B,DCTN1,CAPZA2,PSMD4,ACTR1A,PSMA7,PSME1,SEC13,DNM2,DYNLL1,LGMN,PSAP,SEC31A,DYNC1I2,KIF3A,PSMD14,AP1M1,PSMC2,PSMD13,CAPZB,PSMC6,DCTN2,KIF5A,PSMA1,DCTN4,KLC1,PSMD6,PSMD9,B2…
GO:0002223	Stimulatory C-type lectin receptor signaling pathway	35	111	0.78	4.24e-13	9606.ENSP00000044462,9606.ENSP00000157812,9606.ENSP00000210313,9606.ENSP00000215071,9606.ENSP00000216160,9606.ENSP00000216455,9606.ENSP00000216802,9606.ENSP00000217958,9606.ENSP00000219313,9606.ENSP00000223321,9606.ENSP00000226574,9606.ENSP00000231487,9606.ENSP00000261303,9606.ENSP00000261479,9606.ENSP00000261712,9606.ENSP00000270586,9606.ENSP00000271308,9606.ENSP00000278568,9606.ENSP00000309474,…	PSMA4,PSMC4,PSMD5,PSMD8,TAB1,PSMA3,PSME2,PSMD10,PSMD7,PSMA2,NFKB1,SKP1,PSMC1,PSMA6,PSMD11,PSMB6,PSMA5,PAK1,PSMD1,PSMD2,PSMC5,PAK2,PSMF1,PSMD4,PSMA7,PSME1,RELA,PSMD14,PSMC2,PSMD13,PSMC6,PSMA1,PSMD6,PSMD9,PSMC3
GO:0002181	Cytoplasmic translation	23	72	0.78	8.98e-09	9606.ENSP00000216190,9606.ENSP00000216554,9606.ENSP00000222247,9606.ENSP00000253039,9606.ENSP00000253108,9606.ENSP00000293831,9606.ENSP00000332604,9606.ENSP00000346037,9606.ENSP00000346067,9606.ENSP00000353575,9606.ENSP00000353741,9606.ENSP00000362688,9606.ENSP00000363676,9606.ENSP00000377640,9606.ENSP00000379339,9606.ENSP00000398131,9606.ENSP00000403172,9606.ENSP00000428085,9606.ENSP00000429931,…	EIF3D,EIF5,RPL18A,EIF2S3,EIF3G,EIF4A1,EIF3C,RPLP1,RPSA,EIF2B3,ETF1,EIF3I,RPL11,RPL24,RPS29,GSPT1,RPL6,RPL30,EIF3H,EIF3F,RPL18,RPLP0,RPS28
GO:0097064	ncRNA export from nucleus	12	38	0.78	0.00012	9606.ENSP00000264883,9606.ENSP00000283195,9606.ENSP00000296930,9606.ENSP00000310668,9606.ENSP00000316032,9606.ENSP00000352400,9606.ENSP00000371155,9606.ENSP00000373312,9606.ENSP00000379182,9606.ENSP00000444029,9606.ENSP00000448054,9606.ENSP00000471191	NUP54,RANBP2,NPM1,NUP93,NUP98,NUP214,NUPL1,SEC13,RAE1,NUP153,NUP37,NUP62
GO:0060148	Positive regulation of posttranscriptional gene silencing	8	25	0.78	0.0033	9606.ENSP00000225792,9606.ENSP00000262948,9606.ENSP00000264657,9606.ENSP00000265351,9606.ENSP00000302486,9606.ENSP00000338173,9606.ENSP00000350170,9606.ENSP00000359506	DDX5,MAP2K2,STAT3,XPO5,MAP2K1,PUM2,FXR1,FMR1
GO:0061003	Positive regulation of dendritic spine morphogenesis	7	22	0.78	0.0078	9606.ENSP00000340329,9606.ENSP00000354681,9606.ENSP00000365745,9606.ENSP00000367220,9606.ENSP00000380378,9606.ENSP00000417653,9606.ENSP00000449089	CAPRIN1,OPA1,CTTN,ACTR2,PAFAH1B1,DBNL,DNM1L
GO:0009168	Purine ribonucleoside monophosphate biosynthetic process	6	19	0.78	0.0185	9606.ENSP00000298556,9606.ENSP00000321584,9606.ENSP00000345096,9606.ENSP00000355493,9606.ENSP00000371253,9606.ENSP00000419851	HPRT1,IMPDH2,IMPDH1,ADSS,GART,GMPS
GO:0006413	Translational initiation	44	141	0.77	2.83e-16	9606.ENSP00000216190,9606.ENSP00000216554,9606.ENSP00000222247,9606.ENSP00000251453,9606.ENSP00000253039,9606.ENSP00000253108,9606.ENSP00000256383,9606.ENSP00000265753,9606.ENSP00000266126,9606.ENSP00000270625,9606.ENSP00000278572,9606.ENSP00000289371,9606.ENSP00000293831,9606.ENSP00000296577,9606.ENSP00000311430,9606.ENSP00000313007,9606.ENSP00000313603,9606.ENSP00000332604,9606.ENSP00000339095,…	EIF3D,EIF5,RPL18A,RPS16,EIF2S3,EIF3G,EIF2S1,EIF4H,EIF2B2,RPS11,RPS3,EIF5B,EIF4A1,ABCE1,RPL4,PABPC1,ABCF1,EIF3C,RPS7,RPL7,RPL3,RPLP1,RPSA,COPS5,EIF2B3,EIF3I,EIF6,RPL11,RPS6,RPL13A,RPL24,RPS29,RPS14,RPL6,EIF1,RPL23,EIF4E,RPL30,EIF3H,EIF3F,RPL18,RPLP0,RPS28,RPS5
GO:0043620	Regulation of DNA-templated transcription in response to stress	39	124	0.77	1.49e-14	9606.ENSP00000044462,9606.ENSP00000157812,9606.ENSP00000210313,9606.ENSP00000215071,9606.ENSP00000216225,9606.ENSP00000216455,9606.ENSP00000216802,9606.ENSP00000217958,9606.ENSP00000219313,9606.ENSP00000223321,9606.ENSP00000249396,9606.ENSP00000254322,9606.ENSP00000261303,9606.ENSP00000261479,9606.ENSP00000261712,9606.ENSP00000270586,9606.ENSP00000271308,9606.ENSP00000300648,9606.ENSP00000309474,…	PSMA4,PSMC4,PSMD5,PSMD8,RBX1,PSMA3,PSME2,PSMD10,PSMD7,PSMA2,SIRT2,DNAJB1,PSMC1,PSMA6,PSMD11,PSMB6,PSMA5,GCN1L1,PSMD1,PSMD2,PSMC5,HSPA5,PSMF1,PSMD4,BAG3,PSMA7,PSME1,RELA,PSMD14,PSMC2,PSMD13,PSMC6,PSMA1,PSMD6,NEDD4,BCLAF1,PSMD9,TCEB1,PSMC3
GO:0043618	Regulation of transcription from RNA polymerase II promoter in response to stress	37	118	0.77	8.92e-14	9606.ENSP00000044462,9606.ENSP00000157812,9606.ENSP00000210313,9606.ENSP00000215071,9606.ENSP00000216225,9606.ENSP00000216455,9606.ENSP00000216802,9606.ENSP00000217958,9606.ENSP00000219313,9606.ENSP00000223321,9606.ENSP00000249396,9606.ENSP00000254322,9606.ENSP00000261303,9606.ENSP00000261479,9606.ENSP00000261712,9606.ENSP00000270586,9606.ENSP00000271308,9606.ENSP00000300648,9606.ENSP00000309474,…	PSMA4,PSMC4,PSMD5,PSMD8,RBX1,PSMA3,PSME2,PSMD10,PSMD7,PSMA2,SIRT2,DNAJB1,PSMC1,PSMA6,PSMD11,PSMB6,PSMA5,GCN1L1,PSMD1,PSMD2,PSMC5,HSPA5,PSMF1,PSMD4,BAG3,PSMA7,PSME1,PSMD14,PSMC2,PSMD13,PSMC6,PSMA1,PSMD6,NEDD4,PSMD9,TCEB1,PSMC3
GO:0038095	Fc-epsilon receptor signaling pathway	36	115	0.77	2.15e-13	9606.ENSP00000044462,9606.ENSP00000157812,9606.ENSP00000210313,9606.ENSP00000215071,9606.ENSP00000216160,9606.ENSP00000216455,9606.ENSP00000216802,9606.ENSP00000217958,9606.ENSP00000219313,9606.ENSP00000223321,9606.ENSP00000226574,9606.ENSP00000231487,9606.ENSP00000261303,9606.ENSP00000261479,9606.ENSP00000261712,9606.ENSP00000270586,9606.ENSP00000271308,9606.ENSP00000278568,9606.ENSP00000309474,…	PSMA4,PSMC4,PSMD5,PSMD8,TAB1,PSMA3,PSME2,PSMD10,PSMD7,PSMA2,NFKB1,SKP1,PSMC1,PSMA6,PSMD11,PSMB6,PSMA5,PAK1,PSMD1,PSMD2,PSMC5,PAK2,PSMF1,PSMD4,PSMA7,PSME1,RELA,PSMD14,PSMC2,PSMD13,PSMC6,PSMA1,PSMD6,PIK3R1,PSMD9,PSMC3
GO:0046794	Transport of virus	18	58	0.77	9.39e-07	9606.ENSP00000251968,9606.ENSP00000264883,9606.ENSP00000283195,9606.ENSP00000290158,9606.ENSP00000301765,9606.ENSP00000310668,9606.ENSP00000316032,9606.ENSP00000352400,9606.ENSP00000356056,9606.ENSP00000360798,9606.ENSP00000366565,9606.ENSP00000371155,9606.ENSP00000373312,9606.ENSP00000379182,9606.ENSP00000384863,9606.ENSP00000444029,9606.ENSP00000448054,9606.ENSP00000471191	TSG101,NUP54,RANBP2,KPNB1,VPS37C,NUP93,NUP98,NUP214,DYNLT1,EPS15,VPS28,NUPL1,SEC13,RAE1,XPO1,NUP153,NUP37,NUP62
GO:0075733	Intracellular transport of virus	17	54	0.77	1.84e-06	9606.ENSP00000251968,9606.ENSP00000264883,9606.ENSP00000283195,9606.ENSP00000290158,9606.ENSP00000301765,9606.ENSP00000310668,9606.ENSP00000316032,9606.ENSP00000352400,9606.ENSP00000356056,9606.ENSP00000366565,9606.ENSP00000371155,9606.ENSP00000373312,9606.ENSP00000379182,9606.ENSP00000384863,9606.ENSP00000444029,9606.ENSP00000448054,9606.ENSP00000471191	TSG101,NUP54,RANBP2,KPNB1,VPS37C,NUP93,NUP98,NUP214,DYNLT1,VPS28,NUPL1,SEC13,RAE1,XPO1,NUP153,NUP37,NUP62
GO:0051085	Chaperone cofactor-dependent protein refolding	9	29	0.77	0.0017	9606.ENSP00000216218,9606.ENSP00000233893,9606.ENSP00000254322,9606.ENSP00000285667,9606.ENSP00000314499,9606.ENSP00000318687,9606.ENSP00000324173,9606.ENSP00000359799,9606.ENSP00000482075	ST13,HSPE1,DNAJB1,HSPA13,GAK,HSPH1,HSPA5,DNAJB4,PTGES3
GO:0046831	Regulation of RNA export from nucleus	5	16	0.77	0.0423	9606.ENSP00000264670,9606.ENSP00000295321,9606.ENSP00000313829,9606.ENSP00000444029,9606.ENSP00000483408	NSUN2,IWS1,KHDRBS1,NUP153,RBM26
GO:1904666	Regulation of ubiquitin protein ligase activity	8	26	0.76	0.0041	9606.ENSP00000231487,9606.ENSP00000313869,9606.ENSP00000339095,9606.ENSP00000348838,9606.ENSP00000359727,9606.ENSP00000363676,9606.ENSP00000420311,9606.ENSP00000449089	SKP1,GORASP1,RPS7,UBE2C,BAG2,RPL11,RPL23,DNM1L
GO:0000715	Nucleotide-excision repair, DNA damage recognition	7	23	0.76	0.0095	9606.ENSP00000216225,9606.ENSP00000264389,9606.ENSP00000301764,9606.ENSP00000304102,9606.ENSP00000346340,9606.ENSP00000350512,9606.ENSP00000350708	RBX1,COPS4,DDB1,COPS6,COPS8,COPS5,RAD23B
GO:0048025	Negative regulation of mRNA splicing, via spliceosome	7	23	0.76	0.0095	9606.ENSP00000225698,9606.ENSP00000244020,9606.ENSP00000307863,9606.ENSP00000325905,9606.ENSP00000346694,9606.ENSP00000349428,9606.ENSP00000417196	C1QBP,SRSF6,U2AF2,SRSF7,HNRNPA2B1,PTBP1,PCBP4
GO:0019080	Viral gene expression	39	132	0.75	7.91e-14	9606.ENSP00000216190,9606.ENSP00000222247,9606.ENSP00000251453,9606.ENSP00000253108,9606.ENSP00000264883,9606.ENSP00000270625,9606.ENSP00000278572,9606.ENSP00000283195,9606.ENSP00000310668,9606.ENSP00000311430,9606.ENSP00000316032,9606.ENSP00000339095,9606.ENSP00000339795,9606.ENSP00000346001,9606.ENSP00000346037,9606.ENSP00000346067,9606.ENSP00000349428,9606.ENSP00000352400,9606.ENSP00000352438,…	EIF3D,RPL18A,RPS16,EIF3G,NUP54,RPS11,RPS3,RANBP2,NUP93,RPL4,NUP98,RPS7,RPL7,RPL3,RPLP1,RPSA,PTBP1,NUP214,PCBP2,RPL11,RPS6,NUPL1,SEC13,RPL13A,RPL24,RAE1,RPS29,RPS14,RPL6,RPL23,RPL30,EIF3F,NUP153,RPL18,NUP37,RPLP0,NUP62,RPS28,RPS5
GO:0019083	Viral transcription	34	115	0.75	4.2e-12	9606.ENSP00000222247,9606.ENSP00000251453,9606.ENSP00000264883,9606.ENSP00000270625,9606.ENSP00000278572,9606.ENSP00000283195,9606.ENSP00000310668,9606.ENSP00000311430,9606.ENSP00000316032,9606.ENSP00000339095,9606.ENSP00000339795,9606.ENSP00000346001,9606.ENSP00000346037,9606.ENSP00000346067,9606.ENSP00000352400,9606.ENSP00000363676,9606.ENSP00000369757,9606.ENSP00000371155,9606.ENSP00000373312,…	RPL18A,RPS16,NUP54,RPS11,RPS3,RANBP2,NUP93,RPL4,NUP98,RPS7,RPL7,RPL3,RPLP1,RPSA,NUP214,RPL11,RPS6,NUPL1,SEC13,RPL13A,RPL24,RAE1,RPS29,RPS14,RPL6,RPL23,RPL30,NUP153,RPL18,NUP37,RPLP0,NUP62,RPS28,RPS5
GO:0051220	Cytoplasmic sequestering of protein	8	27	0.75	0.0049	9606.ENSP00000217958,9606.ENSP00000265729,9606.ENSP00000265857,9606.ENSP00000352738,9606.ENSP00000357484,9606.ENSP00000358866,9606.ENSP00000361930,9606.ENSP00000365401	PSMD10,SRI,GET4,G3BP2,GOPC,FLNA,YWHAB,CCDC22
GO:1902175	Regulation of oxidative stress-induced intrinsic apoptotic signaling pathway	8	27	0.75	0.0049	9606.ENSP00000246957,9606.ENSP00000248553,9606.ENSP00000270142,9606.ENSP00000327801,9606.ENSP00000365576,9606.ENSP00000418770,9606.ENSP00000451828,9606.ENSP00000457243	TRAP1,HSPB1,SOD1,P4HB,UBQLN1,PARK7,AKT1,NOL3
GO:1903649	Regulation of cytoplasmic transport	8	27	0.75	0.0049	9606.ENSP00000230085,9606.ENSP00000262948,9606.ENSP00000302486,9606.ENSP00000313391,9606.ENSP00000353408,9606.ENSP00000354688,9606.ENSP00000371559,9606.ENSP00000481314	SNX3,MAP2K2,MAP2K1,DAB2,MSN,FAM45A,TSSC1,SNX12
GO:0000266	Mitochondrial fission	6	20	0.75	0.0224	9606.ENSP00000223136,9606.ENSP00000255194,9606.ENSP00000354681,9606.ENSP00000362014,9606.ENSP00000373905,9606.ENSP00000449089	FIS1,AP3B1,OPA1,DNM1,DNM2,DNM1L
GO:0046931	Pore complex assembly	6	20	0.75	0.0224	9606.ENSP00000286788,9606.ENSP00000295688,9606.ENSP00000310668,9606.ENSP00000316032,9606.ENSP00000433209,9606.ENSP00000444029	CCT8,CCT3,NUP93,NUP98,GSDMD,NUP153
GO:0035567	Non-canonical Wnt signaling pathway	38	130	0.74	2.28e-13	9606.ENSP00000044462,9606.ENSP00000157812,9606.ENSP00000210313,9606.ENSP00000215071,9606.ENSP00000216455,9606.ENSP00000216802,9606.ENSP00000217958,9606.ENSP00000219313,9606.ENSP00000223321,9606.ENSP00000261303,9606.ENSP00000261479,9606.ENSP00000261712,9606.ENSP00000263270,9606.ENSP00000270586,9606.ENSP00000271308,9606.ENSP00000292807,9606.ENSP00000309474,9606.ENSP00000310129,9606.ENSP00000310572,…	PSMA4,PSMC4,PSMD5,PSMD8,PSMA3,PSME2,PSMD10,PSMD7,PSMA2,PSMC1,PSMA6,PSMD11,AP2S1,PSMB6,PSMA5,AP2M1,PSMD1,PSMD2,PSMC5,AP2A2,PSMF1,AP2A1,PSMD4,PSMA7,PSME1,CDC42,PSMD14,PSMC2,PSMD13,PSMC6,PSMA1,PSMD6,PTK7,PSMD9,CLTC,PSMC3,GNB1,AP2B1
GO:0033209	Tumor necrosis factor-mediated signaling pathway	36	125	0.74	1.62e-12	9606.ENSP00000044462,9606.ENSP00000157812,9606.ENSP00000210313,9606.ENSP00000215071,9606.ENSP00000216455,9606.ENSP00000216802,9606.ENSP00000217958,9606.ENSP00000219313,9606.ENSP00000223321,9606.ENSP00000261303,9606.ENSP00000261479,9606.ENSP00000261712,9606.ENSP00000270586,9606.ENSP00000271308,9606.ENSP00000309474,9606.ENSP00000310129,9606.ENSP00000310572,9606.ENSP00000325448,9606.ENSP00000338039,…	PSMA4,PSMC4,PSMD5,PSMD8,PSMA3,PSME2,PSMD10,PSMD7,PSMA2,PSMC1,PSMA6,PSMD11,PSMB6,PSMA5,PSMD1,PSMD2,PSMC5,KARS,PSMF1,TRADD,STAT1,PSMD4,PSMA7,PSME1,ILK,PTK2B,RELA,PSMD14,PSMC2,PSMD13,PSMC6,PSMA1,PSMD6,PSMD9,LIMS1,PSMC3
GO:1901998	Toxin transport	12	41	0.74	0.00023	9606.ENSP00000258091,9606.ENSP00000280326,9606.ENSP00000286788,9606.ENSP00000295688,9606.ENSP00000299300,9606.ENSP00000317334,9606.ENSP00000324173,9606.ENSP00000329419,9606.ENSP00000362014,9606.ENSP00000377958,9606.ENSP00000390783,9606.ENSP00000449270	CCT7,CCT5,CCT8,CCT3,CCT2,TCP1,HSPA5,COPB2,DNM1,CCT4,SCFD1,COPZ1
GO:1900026	Positive regulation of substrate adhesion-dependent cell spreading	11	38	0.74	0.00054	9606.ENSP00000225698,9606.ENSP00000300574,9606.ENSP00000320866,9606.ENSP00000327801,9606.ENSP00000346300,9606.ENSP00000357801,9606.ENSP00000358866,9606.ENSP00000373905,9606.ENSP00000383118,9606.ENSP00000384312,9606.ENSP00000446121	C1QBP,CRK,CALR,P4HB,CRKL,S100A10,FLNA,DNM2,CDC42,TRIOBP,LIMS1
GO:2000637	Positive regulation of gene silencing by miRNA	7	24	0.74	0.0115	9606.ENSP00000225792,9606.ENSP00000262948,9606.ENSP00000264657,9606.ENSP00000302486,9606.ENSP00000338173,9606.ENSP00000350170,9606.ENSP00000359506	DDX5,MAP2K2,STAT3,MAP2K1,PUM2,FXR1,FMR1
GO:2000736	Regulation of stem cell differentiation	34	119	0.73	9.3e-12	9606.ENSP00000044462,9606.ENSP00000157812,9606.ENSP00000210313,9606.ENSP00000215071,9606.ENSP00000216455,9606.ENSP00000216802,9606.ENSP00000217958,9606.ENSP00000219313,9606.ENSP00000223321,9606.ENSP00000233057,9606.ENSP00000261303,9606.ENSP00000261479,9606.ENSP00000261712,9606.ENSP00000264657,9606.ENSP00000264670,9606.ENSP00000270586,9606.ENSP00000271308,9606.ENSP00000283179,9606.ENSP00000309474,…	PSMA4,PSMC4,PSMD5,PSMD8,PSMA3,PSME2,PSMD10,PSMD7,PSMA2,EIF2AK2,PSMC1,PSMA6,PSMD11,STAT3,NSUN2,PSMB6,PSMA5,HNRNPU,PSMD1,PSMD2,PSMC5,PSMF1,PSMD4,PSMA7,PSME1,PSMD14,PWP1,PSMC2,PSMD13,PSMC6,PSMA1,PSMD6,PSMD9,PSMC3
GO:0018208	Peptidyl-proline modification	17	60	0.73	6.1e-06	9606.ENSP00000001008,9606.ENSP00000216330,9606.ENSP00000263556,9606.ENSP00000279146,9606.ENSP00000283195,9606.ENSP00000286175,9606.ENSP00000300026,9606.ENSP00000306614,9606.ENSP00000317232,9606.ENSP00000327801,9606.ENSP00000368646,9606.ENSP00000378046,9606.ENSP00000383003,9606.ENSP00000384999,9606.ENSP00000401749,9606.ENSP00000419425,9606.ENSP00000439250	FKBP4,FKBP3,P4HA1,AIP,RANBP2,PPIL3,PPIB,PPIH,FKBP10,P4HB,PRDX4,FKBP2,FKBP1A,P4HA2,P4HA3,PPIA,FKBP9
GO:0046716	Muscle cell cellular homeostasis	6	21	0.73	0.0268	9606.ENSP00000231004,9606.ENSP00000270142,9606.ENSP00000298159,9606.ENSP00000305692,9606.ENSP00000358081,9606.ENSP00000408411	LOX,SOD1,CFL2,GAA,BAG3,LAMP2
GO:0000413	Protein peptidyl-prolyl isomerization	12	43	0.72	0.00033	9606.ENSP00000001008,9606.ENSP00000216330,9606.ENSP00000279146,9606.ENSP00000283195,9606.ENSP00000286175,9606.ENSP00000300026,9606.ENSP00000306614,9606.ENSP00000317232,9606.ENSP00000378046,9606.ENSP00000383003,9606.ENSP00000419425,9606.ENSP00000439250	FKBP4,FKBP3,AIP,RANBP2,PPIL3,PPIB,PPIH,FKBP10,FKBP2,FKBP1A,PPIA,FKBP9
GO:0071353	Cellular response to interleukin-4	8	29	0.72	0.007	9606.ENSP00000257904,9606.ENSP00000265056,9606.ENSP00000300134,9606.ENSP00000304592,9606.ENSP00000321584,9606.ENSP00000324173,9606.ENSP00000336799,9606.ENSP00000346001	CDK4,MCM2,STAT6,FASN,IMPDH2,HSPA5,TUBA1B,RPL3
GO:1903311	Regulation of mRNA metabolic process	92	338	0.71	1.26e-30	9606.ENSP00000044462,9606.ENSP00000157812,9606.ENSP00000210313,9606.ENSP00000215071,9606.ENSP00000216455,9606.ENSP00000216802,9606.ENSP00000217958,9606.ENSP00000219313,9606.ENSP00000221265,9606.ENSP00000223321,9606.ENSP00000225698,9606.ENSP00000225792,9606.ENSP00000227524,9606.ENSP00000228251,9606.ENSP00000233078,9606.ENSP00000240185,9606.ENSP00000244020,9606.ENSP00000248553,9606.ENSP00000250113,…	PSMA4,PSMC4,PSMD5,PSMD8,PSMA3,PSME2,PSMD10,PSMD7,PAF1,PSMA2,C1QBP,DDX5,PRPF19,YBX3,DAZAP1,TARDBP,SRSF6,HSPB1,FXR2,ZC3H14,RBM39,FUS,IGF2BP3,SRSF1,PSMC1,PSMA6,PSMD11,PSMB6,PSMA5,MBNL1,HNRNPU,IGF2BP1,IWS1,NPM1,U2AF2,PSMD1,PSMD2,PSMC5,PABPC1,HNRNPD,KHDRBS1,NUP98,HNRNPA0,MYEF2,NCL,HNRNPM,SRSF7,TNPO1,PSMF1,PUM2,HNRNPA1,PRDX6,HNRNPA2B1,PTBP1,FXR1,NUP214,PSMD4,SYNCRIP,FMR1,PSMA7,YWHAB,PABPC4,SRSF3,HNRNPR…
GO:0051028	mRNA transport	40	148	0.71	3.85e-13	9606.ENSP00000244020,9606.ENSP00000258729,9606.ENSP00000258962,9606.ENSP00000264883,9606.ENSP00000283195,9606.ENSP00000288071,9606.ENSP00000290341,9606.ENSP00000291552,9606.ENSP00000295321,9606.ENSP00000307863,9606.ENSP00000310668,9606.ENSP00000316032,9606.ENSP00000325905,9606.ENSP00000326261,9606.ENSP00000341826,9606.ENSP00000346694,9606.ENSP00000349351,9606.ENSP00000352400,9606.ENSP00000352738,…	SRSF6,IGF2BP3,SRSF1,NUP54,RANBP2,DDX19B,IGF2BP1,U2AFBP,IWS1,U2AF2,NUP93,NUP98,SRSF7,SRRM1,HNRNPA1,HNRNPA2B1,BICD2,NUP214,G3BP2,MYO1C,FMR1,SRSF11,SRSF3,NUPL1,IGF2BP2,SEC13,SRSF2,MVP,RAE1,DDX39B,KHSRP,XPO1,AGFG1,SMG7,EIF4E,ENY2,NUP153,NUP37,SRSF5,NUP62
GO:0072599	Establishment of protein localization to endoplasmic reticulum	31	114	0.71	2.74e-10	9606.ENSP00000216259,9606.ENSP00000221566,9606.ENSP00000222247,9606.ENSP00000251453,9606.ENSP00000270625,9606.ENSP00000278572,9606.ENSP00000305230,9606.ENSP00000311430,9606.ENSP00000312066,9606.ENSP00000324173,9606.ENSP00000339095,9606.ENSP00000339795,9606.ENSP00000342181,9606.ENSP00000346001,9606.ENSP00000346037,9606.ENSP00000346067,9606.ENSP00000351832,9606.ENSP00000363676,9606.ENSP00000369757,…	PMM1,SGTA,RPL18A,RPS16,RPS11,RPS3,SRP9,RPL4,SRP68,HSPA5,RPS7,RPL7,SRP72,RPL3,RPLP1,RPSA,RAB3GAP2,RPL11,RPS6,RPL13A,RPL24,RPS29,RPS14,RPL6,RPL23,RPL30,RPL18,RPLP0,ASNA1,RPS28,RPS5
GO:0045047	Protein targeting to ER	30	110	0.71	5.46e-10	9606.ENSP00000216259,9606.ENSP00000221566,9606.ENSP00000222247,9606.ENSP00000251453,9606.ENSP00000270625,9606.ENSP00000278572,9606.ENSP00000305230,9606.ENSP00000311430,9606.ENSP00000312066,9606.ENSP00000324173,9606.ENSP00000339095,9606.ENSP00000339795,9606.ENSP00000342181,9606.ENSP00000346001,9606.ENSP00000346037,9606.ENSP00000346067,9606.ENSP00000363676,9606.ENSP00000369757,9606.ENSP00000375730,…	PMM1,SGTA,RPL18A,RPS16,RPS11,RPS3,SRP9,RPL4,SRP68,HSPA5,RPS7,RPL7,SRP72,RPL3,RPLP1,RPSA,RPL11,RPS6,RPL13A,RPL24,RPS29,RPS14,RPL6,RPL23,RPL30,RPL18,RPLP0,ASNA1,RPS28,RPS5
GO:0006900	Vesicle budding from membrane	28	103	0.71	2.59e-09	9606.ENSP00000006275,9606.ENSP00000230085,9606.ENSP00000240851,9606.ENSP00000255194,9606.ENSP00000263245,9606.ENSP00000263354,9606.ENSP00000292807,9606.ENSP00000301021,9606.ENSP00000306881,9606.ENSP00000313869,9606.ENSP00000325827,9606.ENSP00000340900,9606.ENSP00000346032,9606.ENSP00000347416,9606.ENSP00000357801,9606.ENSP00000358071,9606.ENSP00000362014,9606.ENSP00000362339,9606.ENSP00000373312,…	TRAPPC6A,SNX3,TFG,AP3B1,ARFGAP3,NAPA,AP2M1,TRAPPC2L,SEC23A,GORASP1,SEC16A,MIA3,ANXA2,AP3D1,S100A10,SEC23IP,DNM1,SAR1A,SEC13,DNM2,PICALM,SEC31A,NSF,SCFD1,PPP6C,USO1,SEC22B,TRAPPC3
GO:0006614	SRP-dependent cotranslational protein targeting to membrane	26	96	0.71	1.23e-08	9606.ENSP00000222247,9606.ENSP00000251453,9606.ENSP00000270625,9606.ENSP00000278572,9606.ENSP00000305230,9606.ENSP00000311430,9606.ENSP00000312066,9606.ENSP00000339095,9606.ENSP00000339795,9606.ENSP00000342181,9606.ENSP00000346001,9606.ENSP00000346037,9606.ENSP00000346067,9606.ENSP00000363676,9606.ENSP00000369757,9606.ENSP00000375730,9606.ENSP00000377640,9606.ENSP00000379339,9606.ENSP00000385958,…	RPL18A,RPS16,RPS11,RPS3,SRP9,RPL4,SRP68,RPS7,RPL7,SRP72,RPL3,RPLP1,RPSA,RPL11,RPS6,RPL13A,RPL24,RPS29,RPS14,RPL6,RPL23,RPL30,RPL18,RPLP0,RPS28,RPS5
GO:0006890	Retrograde vesicle-mediated transport, Golgi to endoplasmic reticulum	23	84	0.71	9.93e-08	9606.ENSP00000249923,9606.ENSP00000262812,9606.ENSP00000263245,9606.ENSP00000263354,9606.ENSP00000264028,9606.ENSP00000270176,9606.ENSP00000305442,9606.ENSP00000306010,9606.ENSP00000311449,9606.ENSP00000314615,9606.ENSP00000320821,9606.ENSP00000325002,9606.ENSP00000329419,9606.ENSP00000349351,9606.ENSP00000381293,9606.ENSP00000385808,9606.ENSP00000390783,9606.ENSP00000405926,9606.ENSP00000408979,…	COPB1,COPE,ARFGAP3,NAPA,ARCN1,SCYL1,COG7,ARF4,RAB6A,ARFGAP1,KIF1C,COPG1,COPB2,BICD2,NSF,KIF3A,SCFD1,TMED7,KIF5A,KLC1,COPZ1,SEC22B,COPZ2
GO:0032456	Endocytic recycling	11	41	0.71	0.00094	9606.ENSP00000230085,9606.ENSP00000251775,9606.ENSP00000263277,9606.ENSP00000298316,9606.ENSP00000360798,9606.ENSP00000362727,9606.ENSP00000365401,9606.ENSP00000371559,9606.ENSP00000479153,9606.ENSP00000480853,9606.ENSP00000481314	SNX3,SNX4,EHD2,ARF6,EPS15,DENND1A,CCDC22,TSSC1,EHD1,VPS29,SNX12
GO:0032435	Negative regulation of proteasomal ubiquitin-dependent protein catabolic process	10	37	0.71	0.0018	9606.ENSP00000221566,9606.ENSP00000261601,9606.ENSP00000294119,9606.ENSP00000300231,9606.ENSP00000310670,9606.ENSP00000356425,9606.ENSP00000362824,9606.ENSP00000363676,9606.ENSP00000365131,9606.ENSP00000418770	SGTA,USP14,UBXN1,MAP1A,CCAR2,UCHL5,OGT,RPL11,BAG6,PARK7
GO:1904358	Positive regulation of telomere maintenance via telomere lengthening	10	37	0.71	0.0018	9606.ENSP00000258091,9606.ENSP00000275603,9606.ENSP00000280326,9606.ENSP00000286788,9606.ENSP00000295688,9606.ENSP00000299300,9606.ENSP00000317334,9606.ENSP00000341826,9606.ENSP00000346694,9606.ENSP00000377958	CCT7,CCT6A,CCT5,CCT8,CCT3,CCT2,TCP1,HNRNPA1,HNRNPA2B1,CCT4
GO:0009156	Ribonucleoside monophosphate biosynthetic process	9	33	0.71	0.0036	9606.ENSP00000232607,9606.ENSP00000298556,9606.ENSP00000321584,9606.ENSP00000345096,9606.ENSP00000355493,9606.ENSP00000356853,9606.ENSP00000360939,9606.ENSP00000371253,9606.ENSP00000419851	UMPS,HPRT1,IMPDH2,IMPDH1,ADSS,UCK2,CMPK1,GART,GMPS
GO:1904376	Negative regulation of protein localization to cell periphery	7	26	0.71	0.0163	9606.ENSP00000220003,9606.ENSP00000292807,9606.ENSP00000296135,9606.ENSP00000313391,9606.ENSP00000357484,9606.ENSP00000377015,9606.ENSP00000479606	CSK,AP2M1,LZTFL1,DAB2,GOPC,PICALM,CLTC
GO:0048026	Positive regulation of mRNA splicing, via spliceosome	6	22	0.71	0.0314	9606.ENSP00000227524,9606.ENSP00000233078,9606.ENSP00000316032,9606.ENSP00000318195,9606.ENSP00000342026,9606.ENSP00000416959	PRPF19,DAZAP1,NUP98,NCL,PRDX6,TRA2B
GO:0010389	Regulation of G2/M transition of mitotic cell cycle	52	198	0.7	1.34e-16	9606.ENSP00000044462,9606.ENSP00000157812,9606.ENSP00000210313,9606.ENSP00000215071,9606.ENSP00000216225,9606.ENSP00000216455,9606.ENSP00000216802,9606.ENSP00000217958,9606.ENSP00000219313,9606.ENSP00000223321,9606.ENSP00000231487,9606.ENSP00000238497,9606.ENSP00000257904,9606.ENSP00000259632,9606.ENSP00000261303,9606.ENSP00000261479,9606.ENSP00000261712,9606.ENSP00000264071,9606.ENSP00000264335,…	PSMA4,PSMC4,PSMD5,PSMD8,RBX1,PSMA3,PSME2,PSMD10,PSMD7,PSMA2,SKP1,VPS4B,CDK4,DCTN3,PSMC1,PSMA6,PSMD11,TUBB4A,YWHAE,PRKAR2B,PSMB6,PSMA5,YWHAG,PSMD1,PSMD2,PSMC5,PPP2R1A,HSP90AA1,PSMF1,TUBB4B,AKAP9,DYNC1H1,DCTN1,PSMD4,ACTR1A,PSMA7,PSME1,DYNLL1,FHL1,DYNC1I2,PAFAH1B1,PSMD14,PSMC2,PSMD13,PSMC6,DCTN2,PSMA1,PSMD6,CKAP5,USP47,PSMD9,PSMC3
GO:0038093	Fc receptor signaling pathway	47	177	0.7	3.59e-15	9606.ENSP00000044462,9606.ENSP00000157812,9606.ENSP00000210313,9606.ENSP00000215071,9606.ENSP00000216160,9606.ENSP00000216455,9606.ENSP00000216802,9606.ENSP00000217958,9606.ENSP00000219313,9606.ENSP00000223321,9606.ENSP00000226574,9606.ENSP00000228825,9606.ENSP00000231487,9606.ENSP00000261303,9606.ENSP00000261479,9606.ENSP00000261712,9606.ENSP00000263238,9606.ENSP00000270586,9606.ENSP00000271308,…	PSMA4,PSMC4,PSMD5,PSMD8,TAB1,PSMA3,PSME2,PSMD10,PSMD7,PSMA2,NFKB1,ARPC3,SKP1,PSMC1,PSMA6,PSMD11,ACTR3,PSMB6,PSMA5,PAK1,ELMO2,CRK,PSMD1,PSMD2,PSMC5,PAK2,HSP90AA1,PSMF1,MYO1C,PSMD4,PSMA7,ABI1,ACTR2,PSME1,CDC42,RELA,PSMD14,ARPC1B,PSMC2,PSMD13,PSMC6,PSMA1,PSMD6,PIK3R1,BRK1,PSMD9,PSMC3
GO:0090263	Positive regulation of canonical Wnt signaling pathway	39	148	0.7	1.56e-12	9606.ENSP00000044462,9606.ENSP00000157812,9606.ENSP00000210313,9606.ENSP00000215071,9606.ENSP00000216455,9606.ENSP00000216802,9606.ENSP00000217958,9606.ENSP00000217964,9606.ENSP00000219313,9606.ENSP00000223321,9606.ENSP00000226574,9606.ENSP00000261303,9606.ENSP00000261479,9606.ENSP00000261712,9606.ENSP00000266069,9606.ENSP00000270586,9606.ENSP00000271308,9606.ENSP00000299138,9606.ENSP00000309474,…	PSMA4,PSMC4,PSMD5,PSMD8,PSMA3,PSME2,PSMD10,TBL1X,PSMD7,PSMA2,NFKB1,PSMC1,PSMA6,PSMD11,GID8,PSMB6,PSMA5,VPS35,PSMD1,PSMD2,PSMC5,CCAR2,RUVBL1,PSMF1,VCP,PSMD4,PSMA7,PSME1,ILK,PSMD14,PSMC2,PSMD13,PSMC6,PSMA1,PSMD6,PTK7,USP47,PSMD9,PSMC3
GO:0006099	Tricarboxylic acid cycle	9	34	0.7	0.0043	9606.ENSP00000216254,9606.ENSP00000299518,9606.ENSP00000307241,9606.ENSP00000327070,9606.ENSP00000331897,9606.ENSP00000355518,9606.ENSP00000370223,9606.ENSP00000390265,9606.ENSP00000419325	ACO2,IDH3A,PDHB,MDH2,IDH2,FH,IDH3B,IDH1,SUCLG2
GO:0006376	mRNA splice site selection	9	34	0.7	0.0043	9606.ENSP00000244020,9606.ENSP00000244520,9606.ENSP00000258962,9606.ENSP00000273541,9606.ENSP00000425092,9606.ENSP00000435926,9606.ENSP00000440222,9606.ENSP00000452123,9606.ENSP00000457243	SRSF6,SNRPC,SRSF1,ISY1,LUC7L3,CELF1,LUC7L2,SRSF5,NOL3
GO:0032212	Positive regulation of telomere maintenance via telomerase	9	34	0.7	0.0043	9606.ENSP00000258091,9606.ENSP00000275603,9606.ENSP00000280326,9606.ENSP00000286788,9606.ENSP00000295688,9606.ENSP00000299300,9606.ENSP00000317334,9606.ENSP00000341826,9606.ENSP00000377958	CCT7,CCT6A,CCT5,CCT8,CCT3,CCT2,TCP1,HNRNPA1,CCT4
GO:0006405	RNA export from nucleus	34	131	0.69	8.4e-11	9606.ENSP00000244020,9606.ENSP00000258962,9606.ENSP00000264883,9606.ENSP00000265351,9606.ENSP00000283195,9606.ENSP00000288071,9606.ENSP00000291552,9606.ENSP00000296577,9606.ENSP00000296930,9606.ENSP00000307863,9606.ENSP00000310668,9606.ENSP00000316032,9606.ENSP00000325905,9606.ENSP00000326261,9606.ENSP00000341826,9606.ENSP00000346694,9606.ENSP00000352400,9606.ENSP00000359988,9606.ENSP00000362820,…	SRSF6,SRSF1,NUP54,XPO5,RANBP2,DDX19B,U2AFBP,ABCE1,NPM1,U2AF2,NUP93,NUP98,SRSF7,SRRM1,HNRNPA1,HNRNPA2B1,NUP214,SRSF11,SRSF3,EIF6,NUPL1,SEC13,SRSF2,RAE1,DDX39B,XPO1,AGFG1,SMG7,EIF4E,ENY2,NUP153,NUP37,SRSF5,NUP62
GO:0000184	Nuclear-transcribed mRNA catabolic process, nonsense-mediated decay	31	119	0.69	6.58e-10	9606.ENSP00000222247,9606.ENSP00000251453,9606.ENSP00000270625,9606.ENSP00000278572,9606.ENSP00000311430,9606.ENSP00000313007,9606.ENSP00000324804,9606.ENSP00000325074,9606.ENSP00000339095,9606.ENSP00000339795,9606.ENSP00000346001,9606.ENSP00000346037,9606.ENSP00000346067,9606.ENSP00000353741,9606.ENSP00000363676,9606.ENSP00000369757,9606.ENSP00000375730,9606.ENSP00000377640,9606.ENSP00000379339,…	RPL18A,RPS16,RPS11,RPS3,RPL4,PABPC1,PPP2R1A,PPP2R2A,RPS7,RPL7,RPL3,RPLP1,RPSA,ETF1,RPL11,RPS6,RPL13A,RPL24,RPS29,RPS14,GSPT1,RPL6,PPP2CA,RPL23,SMG7,RPL30,RPL18,RPLP0,RPS28,RPS5,DCP1A
GO:0006406	mRNA export from nucleus	28	109	0.69	7.47e-09	9606.ENSP00000244020,9606.ENSP00000258962,9606.ENSP00000264883,9606.ENSP00000283195,9606.ENSP00000288071,9606.ENSP00000291552,9606.ENSP00000307863,9606.ENSP00000310668,9606.ENSP00000316032,9606.ENSP00000325905,9606.ENSP00000326261,9606.ENSP00000346694,9606.ENSP00000352400,9606.ENSP00000359988,9606.ENSP00000362820,9606.ENSP00000371155,9606.ENSP00000373312,9606.ENSP00000376276,9606.ENSP00000379182,…	SRSF6,SRSF1,NUP54,RANBP2,DDX19B,U2AFBP,U2AF2,NUP93,NUP98,SRSF7,SRRM1,HNRNPA2B1,NUP214,SRSF11,SRSF3,NUPL1,SEC13,SRSF2,RAE1,DDX39B,AGFG1,SMG7,EIF4E,ENY2,NUP153,NUP37,SRSF5,NUP62
GO:0090114	COPII-coated vesicle budding	18	70	0.69	8.97e-06	9606.ENSP00000006275,9606.ENSP00000240851,9606.ENSP00000263354,9606.ENSP00000301021,9606.ENSP00000306881,9606.ENSP00000313869,9606.ENSP00000325827,9606.ENSP00000340900,9606.ENSP00000358071,9606.ENSP00000362339,9606.ENSP00000373312,9606.ENSP00000378721,9606.ENSP00000381293,9606.ENSP00000390783,9606.ENSP00000392147,9606.ENSP00000444850,9606.ENSP00000463393,9606.ENSP00000480332	TRAPPC6A,TFG,NAPA,TRAPPC2L,SEC23A,GORASP1,SEC16A,MIA3,SEC23IP,SAR1A,SEC13,SEC31A,NSF,SCFD1,PPP6C,USO1,SEC22B,TRAPPC3
GO:0046825	Regulation of protein export from nucleus	11	42	0.69	0.0011	9606.ENSP00000256460,9606.ENSP00000264335,9606.ENSP00000264670,9606.ENSP00000265351,9606.ENSP00000295321,9606.ENSP00000340944,9606.ENSP00000345848,9606.ENSP00000358081,9606.ENSP00000384863,9606.ENSP00000401470,9606.ENSP00000418770	CAMK1,YWHAE,NSUN2,XPO5,IWS1,PTPN11,ANP32B,BAG3,XPO1,RANGAP1,PARK7
GO:0018126	Protein hydroxylation	7	27	0.69	0.0193	9606.ENSP00000196061,9606.ENSP00000263556,9606.ENSP00000282903,9606.ENSP00000327801,9606.ENSP00000368646,9606.ENSP00000384999,9606.ENSP00000401749	PLOD1,P4HA1,PLOD2,P4HB,PRDX4,P4HA2,P4HA3
GO:0035329	Hippo signaling	7	27	0.69	0.0193	9606.ENSP00000264335,9606.ENSP00000281537,9606.ENSP00000311032,9606.ENSP00000361892,9606.ENSP00000361930,9606.ENSP00000429744,9606.ENSP00000438262	YWHAE,TJP1,CASP3,STK4,YWHAB,STK3,TJP2
GO:1900740	Positive regulation of protein insertion into mitochondrial membrane involved in apoptotic signaling pathway	7	27	0.69	0.0193	9606.ENSP00000248975,9606.ENSP00000264335,9606.ENSP00000306330,9606.ENSP00000318822,9606.ENSP00000361930,9606.ENSP00000371267,9606.ENSP00000379287	YWHAH,YWHAE,YWHAG,BID,YWHAB,YWHAQ,YWHAZ
GO:0010288	Response to lead ion	6	23	0.69	0.0371	9606.ENSP00000012443,9606.ENSP00000221138,9606.ENSP00000231061,9606.ENSP00000257904,9606.ENSP00000326031,9606.ENSP00000418447	PPP5C,PPP2CB,SPARC,CDK4,PPP1CA,PPP2CA
GO:0043162	Ubiquitin-dependent protein catabolic process via the multivesicular body sorting pathway	6	23	0.69	0.0371	9606.ENSP00000238497,9606.ENSP00000251968,9606.ENSP00000301765,9606.ENSP00000366565,9606.ENSP00000380460,9606.ENSP00000424827	VPS4B,TSG101,VPS37C,VPS28,PLAA,NEDD4
GO:0006888	Endoplasmic reticulum to Golgi vesicle-mediated transport	49	195	0.68	4.94e-15	9606.ENSP00000006275,9606.ENSP00000233557,9606.ENSP00000240851,9606.ENSP00000249923,9606.ENSP00000258198,9606.ENSP00000259632,9606.ENSP00000262812,9606.ENSP00000263168,9606.ENSP00000263245,9606.ENSP00000263354,9606.ENSP00000264028,9606.ENSP00000273130,9606.ENSP00000301021,9606.ENSP00000305442,9606.ENSP00000306010,9606.ENSP00000306881,9606.ENSP00000313869,9606.ENSP00000314615,9606.ENSP00000325002,…	TRAPPC6A,NRBP1,TFG,COPB1,DYNC1LI2,DCTN3,COPE,CAPZA1,ARFGAP3,NAPA,ARCN1,DYNC1LI1,TRAPPC2L,COG7,ARF4,SEC23A,GORASP1,ARFGAP1,COPG1,SEC16A,COPB2,MIA3,DYNC1H1,VCP,DCTN1,CAPZA2,COG2,GOPC,SEC23IP,ACTR1A,SAR1A,SEC13,DYNLL1,SEC31A,DYNC1I2,NSF,SCFD1,PPP6C,CAPZB,TMED7,DCTN2,DCTN4,USO1,COPZ1,SEC22B,DYNLL2,HYOU1,TRAPPC3,COPZ2
GO:0050658	RNA transport	48	189	0.68	7.13e-15	9606.ENSP00000244020,9606.ENSP00000258729,9606.ENSP00000258962,9606.ENSP00000264883,9606.ENSP00000265351,9606.ENSP00000283179,9606.ENSP00000283195,9606.ENSP00000288071,9606.ENSP00000290341,9606.ENSP00000291552,9606.ENSP00000295321,9606.ENSP00000296577,9606.ENSP00000296930,9606.ENSP00000307863,9606.ENSP00000310668,9606.ENSP00000316032,9606.ENSP00000325905,9606.ENSP00000326261,9606.ENSP00000332706,…	SRSF6,IGF2BP3,SRSF1,NUP54,XPO5,HNRNPU,RANBP2,DDX19B,IGF2BP1,U2AFBP,IWS1,ABCE1,NPM1,U2AF2,NUP93,NUP98,SRSF7,SRRM1,PURA,HNRNPA1,HNRNPA2B1,BICD2,NUP214,G3BP2,MYO1C,FMR1,SRSF11,SRSF3,EIF6,FLOT1,NUPL1,IGF2BP2,SEC13,SRSF2,MVP,RAE1,DDX39B,KHSRP,XPO1,AGFG1,SMG7,EIF4E,ENY2,CKAP5,NUP153,NUP37,SRSF5,NUP62
GO:0002218	Activation of innate immune response	36	142	0.68	3.55e-11	9606.ENSP00000044462,9606.ENSP00000157812,9606.ENSP00000210313,9606.ENSP00000215071,9606.ENSP00000216160,9606.ENSP00000216455,9606.ENSP00000216802,9606.ENSP00000217958,9606.ENSP00000219313,9606.ENSP00000223321,9606.ENSP00000226574,9606.ENSP00000231487,9606.ENSP00000261303,9606.ENSP00000261479,9606.ENSP00000261712,9606.ENSP00000270586,9606.ENSP00000271308,9606.ENSP00000278568,9606.ENSP00000309474,…	PSMA4,PSMC4,PSMD5,PSMD8,TAB1,PSMA3,PSME2,PSMD10,PSMD7,PSMA2,NFKB1,SKP1,PSMC1,PSMA6,PSMD11,PSMB6,PSMA5,PAK1,PSMD1,PSMD2,PSMC5,PAK2,PSMF1,MATR3,PSMD4,PSMA7,PSME1,RELA,PSMD14,PSMC2,PSMD13,PSMC6,PSMA1,PSMD6,PSMD9,PSMC3
GO:0071426	Ribonucleoprotein complex export from nucleus	32	125	0.68	4.68e-10	9606.ENSP00000244020,9606.ENSP00000258962,9606.ENSP00000264883,9606.ENSP00000283195,9606.ENSP00000288071,9606.ENSP00000291552,9606.ENSP00000296577,9606.ENSP00000296930,9606.ENSP00000307863,9606.ENSP00000310668,9606.ENSP00000316032,9606.ENSP00000325905,9606.ENSP00000326261,9606.ENSP00000346694,9606.ENSP00000352400,9606.ENSP00000359988,9606.ENSP00000362820,9606.ENSP00000363574,9606.ENSP00000371155,…	SRSF6,SRSF1,NUP54,RANBP2,DDX19B,U2AFBP,ABCE1,NPM1,U2AF2,NUP93,NUP98,SRSF7,SRRM1,HNRNPA2B1,NUP214,SRSF11,SRSF3,EIF6,NUPL1,SEC13,SRSF2,RAE1,DDX39B,XPO1,AGFG1,SMG7,EIF4E,ENY2,NUP153,NUP37,SRSF5,NUP62
GO:0048024	Regulation of mRNA splicing, via spliceosome	28	110	0.68	8.84e-09	9606.ENSP00000225698,9606.ENSP00000225792,9606.ENSP00000227524,9606.ENSP00000233078,9606.ENSP00000244020,9606.ENSP00000250113,9606.ENSP00000253363,9606.ENSP00000258962,9606.ENSP00000282486,9606.ENSP00000283179,9606.ENSP00000307863,9606.ENSP00000313829,9606.ENSP00000316032,9606.ENSP00000318195,9606.ENSP00000325905,9606.ENSP00000341826,9606.ENSP00000342026,9606.ENSP00000346694,9606.ENSP00000349428,…	C1QBP,DDX5,PRPF19,DAZAP1,SRSF6,FXR2,RBM39,SRSF1,MBNL1,HNRNPU,U2AF2,KHDRBS1,NUP98,NCL,SRSF7,HNRNPA1,PRDX6,HNRNPA2B1,PTBP1,FXR1,FMR1,SRSF3,SRSF2,SRPK2,TRA2B,PCBP4,CELF1,SRSF5
GO:2000059	Negative regulation of ubiquitin-dependent protein catabolic process	13	51	0.68	0.00034	9606.ENSP00000217244,9606.ENSP00000221566,9606.ENSP00000261601,9606.ENSP00000294119,9606.ENSP00000300231,9606.ENSP00000310670,9606.ENSP00000339095,9606.ENSP00000356425,9606.ENSP00000362824,9606.ENSP00000363676,9606.ENSP00000365131,9606.ENSP00000418770,9606.ENSP00000420311	CSNK2A1,SGTA,USP14,UBXN1,MAP1A,CCAR2,RPS7,UCHL5,OGT,RPL11,BAG6,PARK7,RPL23
GO:1902749	Regulation of cell cycle G2/M phase transition	53	215	0.67	5.99e-16	9606.ENSP00000044462,9606.ENSP00000157812,9606.ENSP00000210313,9606.ENSP00000215071,9606.ENSP00000216225,9606.ENSP00000216455,9606.ENSP00000216802,9606.ENSP00000217958,9606.ENSP00000219313,9606.ENSP00000223321,9606.ENSP00000231487,9606.ENSP00000238497,9606.ENSP00000257904,9606.ENSP00000259632,9606.ENSP00000261303,9606.ENSP00000261479,9606.ENSP00000261712,9606.ENSP00000264071,9606.ENSP00000264335,…	PSMA4,PSMC4,PSMD5,PSMD8,RBX1,PSMA3,PSME2,PSMD10,PSMD7,PSMA2,SKP1,VPS4B,CDK4,DCTN3,PSMC1,PSMA6,PSMD11,TUBB4A,YWHAE,PRKAR2B,PSMB6,PSMA5,NPM1,YWHAG,PSMD1,PSMD2,PSMC5,PPP2R1A,HSP90AA1,PSMF1,TUBB4B,AKAP9,DYNC1H1,DCTN1,PSMD4,ACTR1A,PSMA7,PSME1,DYNLL1,FHL1,DYNC1I2,PAFAH1B1,PSMD14,PSMC2,PSMD13,PSMC6,DCTN2,PSMA1,PSMD6,CKAP5,USP47,PSMD9,PSMC3
GO:0006403	RNA localization	52	210	0.67	1e-15	9606.ENSP00000221801,9606.ENSP00000244020,9606.ENSP00000258729,9606.ENSP00000258962,9606.ENSP00000264883,9606.ENSP00000265351,9606.ENSP00000283179,9606.ENSP00000283195,9606.ENSP00000288071,9606.ENSP00000290341,9606.ENSP00000291552,9606.ENSP00000295321,9606.ENSP00000296577,9606.ENSP00000296930,9606.ENSP00000299300,9606.ENSP00000307863,9606.ENSP00000310668,9606.ENSP00000316032,9606.ENSP00000317334,…	FBL,SRSF6,IGF2BP3,SRSF1,NUP54,XPO5,HNRNPU,RANBP2,DDX19B,IGF2BP1,U2AFBP,IWS1,ABCE1,NPM1,CCT2,U2AF2,NUP93,NUP98,TCP1,SRSF7,SRRM1,PURA,HNRNPA1,HNRNPA2B1,BICD2,NUP214,G3BP2,MYO1C,FMR1,SRSF11,SRSF3,EIF6,FLOT1,NUPL1,IGF2BP2,SEC13,SRSF2,CCT4,MVP,RAE1,DDX39B,KHSRP,XPO1,AGFG1,SMG7,EIF4E,ENY2,CKAP5,NUP153,NUP37,SRSF5,NUP62
GO:0050852	T cell receptor signaling pathway	41	167	0.67	2.44e-12	9606.ENSP00000044462,9606.ENSP00000157812,9606.ENSP00000210313,9606.ENSP00000215071,9606.ENSP00000216455,9606.ENSP00000216802,9606.ENSP00000217958,9606.ENSP00000219313,9606.ENSP00000220003,9606.ENSP00000223321,9606.ENSP00000226574,9606.ENSP00000231487,9606.ENSP00000261303,9606.ENSP00000261479,9606.ENSP00000261712,9606.ENSP00000266126,9606.ENSP00000270586,9606.ENSP00000271308,9606.ENSP00000278568,…	PSMA4,PSMC4,PSMD5,PSMD8,PSMA3,PSME2,PSMD10,PSMD7,CSK,PSMA2,NFKB1,SKP1,PSMC1,PSMA6,PSMD11,EIF2B2,PSMB6,PSMA5,PAK1,PSMD1,PSMD2,PSMC5,KHDRBS1,PAK2,PSMF1,CRKL,EIF2B3,PSMD4,PSMA7,PSME1,RELA,PSMD14,PSMC2,BCAR1,PSMD13,PSMC6,PSMA1,PSMD6,PIK3R1,PSMD9,PSMC3
GO:0006901	Vesicle coating	17	68	0.67	2.53e-05	9606.ENSP00000006275,9606.ENSP00000240851,9606.ENSP00000263245,9606.ENSP00000263354,9606.ENSP00000301021,9606.ENSP00000306881,9606.ENSP00000313869,9606.ENSP00000325827,9606.ENSP00000358071,9606.ENSP00000373312,9606.ENSP00000378721,9606.ENSP00000381293,9606.ENSP00000390783,9606.ENSP00000392147,9606.ENSP00000444850,9606.ENSP00000463393,9606.ENSP00000480332	TRAPPC6A,TFG,ARFGAP3,NAPA,TRAPPC2L,SEC23A,GORASP1,SEC16A,SEC23IP,SEC13,SEC31A,NSF,SCFD1,PPP6C,USO1,SEC22B,TRAPPC3
GO:0048208	COPII vesicle coating	16	64	0.67	5.03e-05	9606.ENSP00000006275,9606.ENSP00000240851,9606.ENSP00000263354,9606.ENSP00000301021,9606.ENSP00000306881,9606.ENSP00000313869,9606.ENSP00000325827,9606.ENSP00000358071,9606.ENSP00000373312,9606.ENSP00000378721,9606.ENSP00000381293,9606.ENSP00000390783,9606.ENSP00000392147,9606.ENSP00000444850,9606.ENSP00000463393,9606.ENSP00000480332	TRAPPC6A,TFG,NAPA,TRAPPC2L,SEC23A,GORASP1,SEC16A,SEC23IP,SEC13,SEC31A,NSF,SCFD1,PPP6C,USO1,SEC22B,TRAPPC3
GO:0045454	Cell redox homeostasis	15	60	0.67	9.96e-05	9606.ENSP00000217515,9606.ENSP00000229416,9606.ENSP00000262455,9606.ENSP00000262746,9606.ENSP00000265462,9606.ENSP00000286091,9606.ENSP00000298510,9606.ENSP00000300289,9606.ENSP00000301522,9606.ENSP00000327801,9606.ENSP00000342026,9606.ENSP00000360688,9606.ENSP00000368646,9606.ENSP00000369081,9606.ENSP00000385385	TXNL1,GCLC,ERP44,PRDX1,PRDX5,PDIA4,PRDX3,PDIA3,PRDX2,P4HB,PRDX6,TXNDC12,PRDX4,TXNDC5,PDIA6
GO:0033120	Positive regulation of RNA splicing	9	36	0.67	0.0059	9606.ENSP00000227524,9606.ENSP00000233078,9606.ENSP00000307863,9606.ENSP00000316032,9606.ENSP00000318195,9606.ENSP00000342026,9606.ENSP00000416959,9606.ENSP00000428056,9606.ENSP00000452123	PRPF19,DAZAP1,U2AF2,NUP98,NCL,PRDX6,TRA2B,PIK3R1,SRSF5
GO:0099637	Neurotransmitter receptor transport	9	36	0.67	0.0059	9606.ENSP00000299138,9606.ENSP00000307078,9606.ENSP00000336747,9606.ENSP00000347416,9606.ENSP00000360798,9606.ENSP00000362014,9606.ENSP00000373905,9606.ENSP00000408979,9606.ENSP00000482835	VPS35,KIF5B,HIP1,AP3D1,EPS15,DNM1,DNM2,KIF5A,AP2B1
GO:0045292	mRNA cis splicing, via spliceosome	8	32	0.67	0.0115	9606.ENSP00000244020,9606.ENSP00000244520,9606.ENSP00000258962,9606.ENSP00000263579,9606.ENSP00000325905,9606.ENSP00000362820,9606.ENSP00000376276,9606.ENSP00000452123	SRSF6,SNRPC,SRSF1,DCPS,SRSF7,SRSF3,SRSF2,SRSF5
GO:0050686	Negative regulation of mRNA processing	8	32	0.67	0.0115	9606.ENSP00000225698,9606.ENSP00000244020,9606.ENSP00000251038,9606.ENSP00000307863,9606.ENSP00000325905,9606.ENSP00000346694,9606.ENSP00000349428,9606.ENSP00000417196	C1QBP,SRSF6,ZC3H14,U2AF2,SRSF7,HNRNPA2B1,PTBP1,PCBP4
GO:0097066	Response to thyroid hormone	6	24	0.67	0.0428	9606.ENSP00000229416,9606.ENSP00000258418,9606.ENSP00000285930,9606.ENSP00000345672,9606.ENSP00000346032,9606.ENSP00000359258	GCLC,CAB39,AKR1B1,CTSB,ANXA2,GCLM
GO:1903077	Negative regulation of protein localization to plasma membrane	6	24	0.67	0.0428	9606.ENSP00000220003,9606.ENSP00000292807,9606.ENSP00000313391,9606.ENSP00000357484,9606.ENSP00000377015,9606.ENSP00000479606	CSK,AP2M1,DAB2,GOPC,PICALM,CLTC
GO:0006611	Protein export from nucleus	36	150	0.66	1.28e-10	9606.ENSP00000244020,9606.ENSP00000258962,9606.ENSP00000262982,9606.ENSP00000263256,9606.ENSP00000264883,9606.ENSP00000265351,9606.ENSP00000283195,9606.ENSP00000288071,9606.ENSP00000291552,9606.ENSP00000296577,9606.ENSP00000296930,9606.ENSP00000307863,9606.ENSP00000310668,9606.ENSP00000316032,9606.ENSP00000320866,9606.ENSP00000325905,9606.ENSP00000326261,9606.ENSP00000346694,9606.ENSP00000352400,…	SRSF6,SRSF1,CSE1L,DESI1,NUP54,XPO5,RANBP2,DDX19B,U2AFBP,ABCE1,NPM1,U2AF2,NUP93,NUP98,CALR,SRSF7,SRRM1,HNRNPA2B1,NUP214,SRSF11,SRSF3,EIF6,NUPL1,SEC13,SRSF2,RAE1,DDX39B,XPO1,AGFG1,SMG7,EIF4E,ENY2,NUP153,NUP37,SRSF5,NUP62
GO:0048194	Golgi vesicle budding	19	78	0.66	8.69e-06	9606.ENSP00000006275,9606.ENSP00000240851,9606.ENSP00000263245,9606.ENSP00000263354,9606.ENSP00000301021,9606.ENSP00000306881,9606.ENSP00000313869,9606.ENSP00000325827,9606.ENSP00000340900,9606.ENSP00000358071,9606.ENSP00000362339,9606.ENSP00000373312,9606.ENSP00000378721,9606.ENSP00000381293,9606.ENSP00000390783,9606.ENSP00000392147,9606.ENSP00000444850,9606.ENSP00000463393,9606.ENSP00000480332	TRAPPC6A,TFG,ARFGAP3,NAPA,TRAPPC2L,SEC23A,GORASP1,SEC16A,MIA3,SEC23IP,SAR1A,SEC13,SEC31A,NSF,SCFD1,PPP6C,USO1,SEC22B,TRAPPC3
GO:0048199	Vesicle targeting, to, from or within Golgi	17	71	0.66	4.08e-05	9606.ENSP00000006275,9606.ENSP00000240851,9606.ENSP00000263245,9606.ENSP00000263354,9606.ENSP00000301021,9606.ENSP00000306881,9606.ENSP00000313869,9606.ENSP00000325827,9606.ENSP00000358071,9606.ENSP00000373312,9606.ENSP00000378721,9606.ENSP00000381293,9606.ENSP00000390783,9606.ENSP00000392147,9606.ENSP00000444850,9606.ENSP00000463393,9606.ENSP00000480332	TRAPPC6A,TFG,ARFGAP3,NAPA,TRAPPC2L,SEC23A,GORASP1,SEC16A,SEC23IP,SEC13,SEC31A,NSF,SCFD1,PPP6C,USO1,SEC22B,TRAPPC3
GO:0008088	Axo-dendritic transport	16	66	0.66	6.93e-05	9606.ENSP00000248553,9606.ENSP00000255194,9606.ENSP00000270142,9606.ENSP00000283179,9606.ENSP00000300231,9606.ENSP00000307078,9606.ENSP00000320821,9606.ENSP00000332706,9606.ENSP00000347416,9606.ENSP00000348965,9606.ENSP00000354681,9606.ENSP00000378368,9606.ENSP00000380378,9606.ENSP00000385808,9606.ENSP00000408979,9606.ENSP00000447537	HSPB1,AP3B1,SOD1,HNRNPU,MAP1A,KIF5B,KIF1C,PURA,AP3D1,DYNC1H1,OPA1,FLOT2,PAFAH1B1,KIF3A,KIF5A,BLOC1S1
GO:0032781	Positive regulation of ATPase activity	14	58	0.66	0.00027	9606.ENSP00000037243,9606.ENSP00000216479,9606.ENSP00000233146,9606.ENSP00000254322,9606.ENSP00000263354,9606.ENSP00000283179,9606.ENSP00000314030,9606.ENSP00000351022,9606.ENSP00000359799,9606.ENSP00000369127,9606.ENSP00000376297,9606.ENSP00000380308,9606.ENSP00000414398,9606.ENSP00000477310	GABARAPL2,AHSA1,MSH2,DNAJB1,NAPA,HNRNPU,DNAJA2,TPM1,DNAJB4,DNAJA1,DYNLL1,DYNC1I2,DNAJB11,DYNLL2
GO:0048255	mRNA stabilization	11	45	0.66	0.0018	9606.ENSP00000228251,9606.ENSP00000240185,9606.ENSP00000254108,9606.ENSP00000283179,9606.ENSP00000290341,9606.ENSP00000313007,9606.ENSP00000313199,9606.ENSP00000316042,9606.ENSP00000358635,9606.ENSP00000385269,9606.ENSP00000451291	YBX3,TARDBP,FUS,HNRNPU,IGF2BP1,PABPC1,HNRNPD,HNRNPA0,SYNCRIP,ELAVL1,HNRNPC
GO:0009112	Nucleobase metabolic process	9	37	0.66	0.0069	9606.ENSP00000216605,9606.ENSP00000232607,9606.ENSP00000298556,9606.ENSP00000318868,9606.ENSP00000360939,9606.ENSP00000361704,9606.ENSP00000371253,9606.ENSP00000419851,9606.ENSP00000450436	MTHFD1,UMPS,HPRT1,SHMT1,CMPK1,CTPS1,GART,GMPS,ALDH6A1
GO:0007097	Nuclear migration	6	25	0.66	0.0495	9606.ENSP00000262613,9606.ENSP00000348965,9606.ENSP00000354791,9606.ENSP00000358921,9606.ENSP00000380378,9606.ENSP00000383118	SLC9A3R1,DYNC1H1,DCTN1,ACTR1A,PAFAH1B1,CDC42
GO:0035459	Vesicle cargo loading	6	25	0.66	0.0495	9606.ENSP00000306881,9606.ENSP00000340900,9606.ENSP00000362339,9606.ENSP00000373312,9606.ENSP00000377015,9606.ENSP00000378721	SEC23A,MIA3,SAR1A,SEC13,PICALM,SEC31A
GO:0010608	Posttranscriptional regulation of gene expression	136	574	0.65	2.92e-40	9606.ENSP00000044462,9606.ENSP00000157812,9606.ENSP00000210313,9606.ENSP00000215071,9606.ENSP00000216190,9606.ENSP00000216455,9606.ENSP00000216554,9606.ENSP00000216802,9606.ENSP00000217958,9606.ENSP00000219313,9606.ENSP00000222005,9606.ENSP00000223321,9606.ENSP00000225698,9606.ENSP00000228251,9606.ENSP00000233057,9606.ENSP00000240185,9606.ENSP00000246957,9606.ENSP00000248553,9606.ENSP00000250113,…	PSMA4,PSMC4,PSMD5,PSMD8,EIF3D,PSMA3,EIF5,PSME2,PSMD10,PSMD7,CDC37,PSMA2,C1QBP,YBX3,EIF2AK2,TARDBP,TRAP1,HSPB1,FXR2,ZC3H14,EIF2S3,EIF3G,FUS,EIF2S1,NAT10,CDK4,IGF2BP3,PSMC1,PSMA6,PSMD11,AARS,STAT3,NSUN2,XPO5,EIF4H,EIF2B2,EFTUD1,PSMB6,PSMA5,RPS3,HNRNPU,EIF5B,IGF2BP1,EIF4A1,NPM1,NEMF,GCN1L1,SRP9,EEF2,PSMD1,PSMD2,PSMC5,PABPC1,HNRNPD,ABCF1,KHDRBS1,HNRNPA0,MYEF2,PRKRA,NCL,SHMT1,CALR,TUFM,HNRNPM,PPP1CA,R…
GO:0071826	Ribonucleoprotein complex subunit organization	46	193	0.65	2e-13	9606.ENSP00000215829,9606.ENSP00000216190,9606.ENSP00000216554,9606.ENSP00000227524,9606.ENSP00000244020,9606.ENSP00000244520,9606.ENSP00000253039,9606.ENSP00000253108,9606.ENSP00000258962,9606.ENSP00000266735,9606.ENSP00000273541,9606.ENSP00000300413,9606.ENSP00000304903,9606.ENSP00000307078,9606.ENSP00000315379,9606.ENSP00000318297,9606.ENSP00000331019,9606.ENSP00000332604,9606.ENSP00000335153,…	SNRPD3,EIF3D,EIF5,PRPF19,SRSF6,SNRPC,EIF2S3,EIF3G,SRSF1,SNRPF,ISY1,SNRPD1,CD2BP2,KIF5B,PRPF3,RUVBL1,RPS27L,EIF3C,HSP90AA1,RPL3,RPSA,VCP,EIF3I,EIF6,RPL11,LSM2,DDX1,SRPK2,RPL24,DDX39B,NHP2L1,RPS14,RPL6,KLC1,LUC7L3,EIF3H,EIF3F,CELF1,LUC7L2,RPLP0,SRSF5,NOL3,RPS28,RPS5,RUVBL2,PTGES3
GO:0050821	Protein stabilization	44	186	0.65	9.46e-13	9606.ENSP00000053867,9606.ENSP00000217964,9606.ENSP00000222005,9606.ENSP00000253083,9606.ENSP00000258091,9606.ENSP00000275603,9606.ENSP00000280326,9606.ENSP00000286788,9606.ENSP00000295688,9606.ENSP00000299300,9606.ENSP00000300026,9606.ENSP00000305442,9606.ENSP00000309555,9606.ENSP00000317334,9606.ENSP00000318176,9606.ENSP00000320866,9606.ENSP00000324628,9606.ENSP00000325827,9606.ENSP00000330074,…	GRN,TBL1X,CDC37,HIP1R,CCT7,CCT6A,CCT5,CCT8,CCT3,CCT2,PPIB,COG7,HCFC1,TCP1,PRKRA,CALR,NAPG,SEC16A,HIST1H1B,LAMP1,HSP90AA1,HIP1,RPS7,TAF9B,BAG3,FLNA,BAG2,STK4,STX12,RPL11,BAG6,FLOT1,HSPD1,PDCD10,CCT4,FLOT2,AAK1,LAMP2,PARK7,RPL23,PIK3R1,STK3,CRYAB,PTGES3
GO:0051168	Nuclear export	38	162	0.65	6.03e-11	9606.ENSP00000244020,9606.ENSP00000258962,9606.ENSP00000262982,9606.ENSP00000263256,9606.ENSP00000264883,9606.ENSP00000265351,9606.ENSP00000283195,9606.ENSP00000288071,9606.ENSP00000291552,9606.ENSP00000296577,9606.ENSP00000296930,9606.ENSP00000298310,9606.ENSP00000307863,9606.ENSP00000310668,9606.ENSP00000316032,9606.ENSP00000320866,9606.ENSP00000325905,9606.ENSP00000326261,9606.ENSP00000341826,…	SRSF6,SRSF1,CSE1L,DESI1,NUP54,XPO5,RANBP2,DDX19B,U2AFBP,ABCE1,NPM1,NEMF,U2AF2,NUP93,NUP98,CALR,SRSF7,SRRM1,HNRNPA1,HNRNPA2B1,NUP214,SRSF11,SRSF3,EIF6,NUPL1,SEC13,SRSF2,RAE1,DDX39B,XPO1,AGFG1,SMG7,EIF4E,ENY2,NUP153,NUP37,SRSF5,NUP62
GO:0070972	Protein localization to endoplasmic reticulum	33	140	0.65	1.38e-09	9606.ENSP00000216259,9606.ENSP00000221566,9606.ENSP00000222247,9606.ENSP00000251453,9606.ENSP00000270625,9606.ENSP00000278572,9606.ENSP00000305230,9606.ENSP00000311430,9606.ENSP00000312066,9606.ENSP00000324173,9606.ENSP00000325827,9606.ENSP00000339095,9606.ENSP00000339795,9606.ENSP00000340900,9606.ENSP00000342181,9606.ENSP00000346001,9606.ENSP00000346037,9606.ENSP00000346067,9606.ENSP00000351832,…	PMM1,SGTA,RPL18A,RPS16,RPS11,RPS3,SRP9,RPL4,SRP68,HSPA5,SEC16A,RPS7,RPL7,MIA3,SRP72,RPL3,RPLP1,RPSA,RAB3GAP2,RPL11,RPS6,RPL13A,RPL24,RPS29,RPS14,RPL6,RPL23,RPL30,RPL18,RPLP0,ASNA1,RPS28,RPS5
GO:1903312	Negative regulation of mRNA metabolic process	20	85	0.65	7.01e-06	9606.ENSP00000225698,9606.ENSP00000228251,9606.ENSP00000240185,9606.ENSP00000244020,9606.ENSP00000251038,9606.ENSP00000254108,9606.ENSP00000283179,9606.ENSP00000290341,9606.ENSP00000307863,9606.ENSP00000313007,9606.ENSP00000313199,9606.ENSP00000316042,9606.ENSP00000325905,9606.ENSP00000346694,9606.ENSP00000349428,9606.ENSP00000358635,9606.ENSP00000359506,9606.ENSP00000385269,9606.ENSP00000417196,…	C1QBP,YBX3,TARDBP,SRSF6,ZC3H14,FUS,HNRNPU,IGF2BP1,U2AF2,PABPC1,HNRNPD,HNRNPA0,SRSF7,HNRNPA2B1,PTBP1,SYNCRIP,FMR1,ELAVL1,PCBP4,HNRNPC
GO:0032210	Regulation of telomere maintenance via telomerase	13	55	0.65	0.00063	9606.ENSP00000257829,9606.ENSP00000258091,9606.ENSP00000275603,9606.ENSP00000280326,9606.ENSP00000283179,9606.ENSP00000286788,9606.ENSP00000295688,9606.ENSP00000299300,9606.ENSP00000317334,9606.ENSP00000341826,9606.ENSP00000377958,9606.ENSP00000425133,9606.ENSP00000451291	NAT10,CCT7,CCT6A,CCT5,HNRNPU,CCT8,CCT3,CCT2,TCP1,HNRNPA1,CCT4,SMG7,HNRNPC
GO:0098930	Axonal transport	13	55	0.65	0.00063	9606.ENSP00000248553,9606.ENSP00000255194,9606.ENSP00000270142,9606.ENSP00000300231,9606.ENSP00000307078,9606.ENSP00000320821,9606.ENSP00000347416,9606.ENSP00000348965,9606.ENSP00000354681,9606.ENSP00000380378,9606.ENSP00000385808,9606.ENSP00000408979,9606.ENSP00000447537	HSPB1,AP3B1,SOD1,MAP1A,KIF5B,KIF1C,AP3D1,DYNC1H1,OPA1,PAFAH1B1,KIF3A,KIF5A,BLOC1S1
GO:0030834	Regulation of actin filament depolymerization	12	51	0.65	0.0012	9606.ENSP00000246069,9606.ENSP00000263168,9606.ENSP00000263867,9606.ENSP00000298159,9606.ENSP00000354947,9606.ENSP00000362924,9606.ENSP00000376800,9606.ENSP00000378400,9606.ENSP00000384312,9606.ENSP00000401010,9606.ENSP00000427687,9606.ENSP00000432660	DSTN,CAPZA1,CAPG,CFL2,CAPZA2,GSN,MTPN,LIMA1,TRIOBP,CAPZB,WDR1,CFL1
GO:0022618	Ribonucleoprotein complex assembly	43	186	0.64	3.38e-12	9606.ENSP00000215829,9606.ENSP00000216190,9606.ENSP00000216554,9606.ENSP00000227524,9606.ENSP00000244020,9606.ENSP00000244520,9606.ENSP00000253039,9606.ENSP00000253108,9606.ENSP00000258962,9606.ENSP00000266735,9606.ENSP00000273541,9606.ENSP00000300413,9606.ENSP00000304903,9606.ENSP00000315379,9606.ENSP00000318297,9606.ENSP00000331019,9606.ENSP00000332604,9606.ENSP00000335153,9606.ENSP00000346001,…	SNRPD3,EIF3D,EIF5,PRPF19,SRSF6,SNRPC,EIF2S3,EIF3G,SRSF1,SNRPF,ISY1,SNRPD1,CD2BP2,PRPF3,RUVBL1,RPS27L,EIF3C,HSP90AA1,RPL3,RPSA,EIF3I,EIF6,RPL11,LSM2,DDX1,SRPK2,RPL24,DDX39B,NHP2L1,RPS14,RPL6,LUC7L3,EIF3H,EIF3F,CELF1,LUC7L2,RPLP0,SRSF5,NOL3,RPS28,RPS5,RUVBL2,PTGES3
GO:0000381	Regulation of alternative mRNA splicing, via spliceosome	17	73	0.64	5.52e-05	9606.ENSP00000225792,9606.ENSP00000244020,9606.ENSP00000250113,9606.ENSP00000258962,9606.ENSP00000282486,9606.ENSP00000283179,9606.ENSP00000313829,9606.ENSP00000325905,9606.ENSP00000341826,9606.ENSP00000349428,9606.ENSP00000350170,9606.ENSP00000359506,9606.ENSP00000362820,9606.ENSP00000376276,9606.ENSP00000416959,9606.ENSP00000435926,9606.ENSP00000452123	DDX5,SRSF6,FXR2,SRSF1,MBNL1,HNRNPU,KHDRBS1,SRSF7,HNRNPA1,PTBP1,FXR1,FMR1,SRSF3,SRSF2,TRA2B,CELF1,SRSF5
GO:2000573	Positive regulation of DNA biosynthetic process	16	70	0.64	0.00013	9606.ENSP00000258091,9606.ENSP00000275603,9606.ENSP00000280326,9606.ENSP00000286788,9606.ENSP00000295688,9606.ENSP00000299300,9606.ENSP00000313199,9606.ENSP00000317334,9606.ENSP00000335153,9606.ENSP00000341826,9606.ENSP00000346694,9606.ENSP00000368458,9606.ENSP00000377958,9606.ENSP00000379475,9606.ENSP00000380638,9606.ENSP00000482075	CCT7,CCT6A,CCT5,CCT8,CCT3,CCT2,HNRNPD,TCP1,HSP90AA1,HNRNPA1,HNRNPA2B1,PCNA,CCT4,DDX39B,PTK2B,PTGES3
GO:0000245	Spliceosomal complex assembly	14	60	0.64	0.00037	9606.ENSP00000227524,9606.ENSP00000244020,9606.ENSP00000244520,9606.ENSP00000258962,9606.ENSP00000273541,9606.ENSP00000300413,9606.ENSP00000370745,9606.ENSP00000377262,9606.ENSP00000379475,9606.ENSP00000425092,9606.ENSP00000435926,9606.ENSP00000440222,9606.ENSP00000452123,9606.ENSP00000457243	PRPF19,SRSF6,SNRPC,SRSF1,ISY1,SNRPD1,DDX1,SRPK2,DDX39B,LUC7L3,CELF1,LUC7L2,SRSF5,NOL3
GO:0042255	Ribosome assembly	14	61	0.64	0.00043	9606.ENSP00000225698,9606.ENSP00000268206,9606.ENSP00000296930,9606.ENSP00000331019,9606.ENSP00000346001,9606.ENSP00000346067,9606.ENSP00000363574,9606.ENSP00000363676,9606.ENSP00000377640,9606.ENSP00000385958,9606.ENSP00000403172,9606.ENSP00000449328,9606.ENSP00000472469,9606.ENSP00000472985	C1QBP,EFTUD1,NPM1,RPS27L,RPL3,RPSA,EIF6,RPL11,RPL24,RPS14,RPL6,RPLP0,RPS28,RPS5
GO:0043489	RNA stabilization	12	52	0.64	0.0014	9606.ENSP00000228251,9606.ENSP00000240185,9606.ENSP00000254108,9606.ENSP00000264670,9606.ENSP00000283179,9606.ENSP00000290341,9606.ENSP00000313007,9606.ENSP00000313199,9606.ENSP00000316042,9606.ENSP00000358635,9606.ENSP00000385269,9606.ENSP00000451291	YBX3,TARDBP,FUS,NSUN2,HNRNPU,IGF2BP1,PABPC1,HNRNPD,HNRNPA0,SYNCRIP,ELAVL1,HNRNPC
GO:0051653	Spindle localization	12	52	0.64	0.0014	9606.ENSP00000263238,9606.ENSP00000290158,9606.ENSP00000348965,9606.ENSP00000353375,9606.ENSP00000354791,9606.ENSP00000354837,9606.ENSP00000356056,9606.ENSP00000357748,9606.ENSP00000358921,9606.ENSP00000367220,9606.ENSP00000380378,9606.ENSP00000418529	ACTR3,KPNB1,DYNC1H1,MAP4,DCTN1,ARHGEF2,DYNLT1,BCCIP,ACTR1A,ACTR2,PAFAH1B1,NSFL1C
GO:0009124	Nucleoside monophosphate biosynthetic process	10	43	0.64	0.0048	9606.ENSP00000232607,9606.ENSP00000298556,9606.ENSP00000318868,9606.ENSP00000321584,9606.ENSP00000345096,9606.ENSP00000355493,9606.ENSP00000356853,9606.ENSP00000360939,9606.ENSP00000371253,9606.ENSP00000419851	UMPS,HPRT1,SHMT1,IMPDH2,IMPDH1,ADSS,UCK2,CMPK1,GART,GMPS
GO:0030177	Positive regulation of Wnt signaling pathway	41	182	0.63	2.53e-11	9606.ENSP00000044462,9606.ENSP00000157812,9606.ENSP00000210313,9606.ENSP00000215071,9606.ENSP00000216455,9606.ENSP00000216802,9606.ENSP00000217244,9606.ENSP00000217958,9606.ENSP00000217964,9606.ENSP00000219313,9606.ENSP00000223321,9606.ENSP00000226574,9606.ENSP00000261303,9606.ENSP00000261479,9606.ENSP00000261712,9606.ENSP00000266069,9606.ENSP00000270586,9606.ENSP00000271308,9606.ENSP00000299138,…	PSMA4,PSMC4,PSMD5,PSMD8,PSMA3,PSME2,CSNK2A1,PSMD10,TBL1X,PSMD7,PSMA2,NFKB1,PSMC1,PSMA6,PSMD11,GID8,PSMB6,PSMA5,VPS35,PSMD1,PSMD2,PSMC5,CCAR2,DAB2,RUVBL1,PSMF1,VCP,PSMD4,PSMA7,PSME1,ILK,PSMD14,PSMC2,PSMD13,PSMC6,PSMA1,PSMD6,PTK7,USP47,PSMD9,PSMC3
GO:0043484	Regulation of RNA splicing	34	152	0.63	2.31e-09	9606.ENSP00000225698,9606.ENSP00000225792,9606.ENSP00000227524,9606.ENSP00000233078,9606.ENSP00000244020,9606.ENSP00000250113,9606.ENSP00000253363,9606.ENSP00000254108,9606.ENSP00000258962,9606.ENSP00000282486,9606.ENSP00000283179,9606.ENSP00000307863,9606.ENSP00000313829,9606.ENSP00000316032,9606.ENSP00000318195,9606.ENSP00000325905,9606.ENSP00000341826,9606.ENSP00000342026,9606.ENSP00000346694,…	C1QBP,DDX5,PRPF19,DAZAP1,SRSF6,FXR2,RBM39,FUS,SRSF1,MBNL1,HNRNPU,U2AF2,KHDRBS1,NUP98,NCL,SRSF7,HNRNPA1,PRDX6,HNRNPA2B1,HNRNPH1,PTBP1,FXR1,FMR1,HNRNPH2,SRSF3,AHNAK,SRSF2,SRPK2,HNRNPF,TRA2B,PCBP4,PIK3R1,CELF1,SRSF5
GO:0031397	Negative regulation of protein ubiquitination	17	76	0.63	8.55e-05	9606.ENSP00000229416,9606.ENSP00000278572,9606.ENSP00000294119,9606.ENSP00000307863,9606.ENSP00000339095,9606.ENSP00000358283,9606.ENSP00000359727,9606.ENSP00000362824,9606.ENSP00000363676,9606.ENSP00000366565,9606.ENSP00000369127,9606.ENSP00000374455,9606.ENSP00000380460,9606.ENSP00000418770,9606.ENSP00000420311,9606.ENSP00000444357,9606.ENSP00000451828	GCLC,RPS3,UBXN1,U2AF2,RPS7,UFL1,BAG2,OGT,RPL11,VPS28,DNAJA1,SQSTM1,PLAA,PARK7,RPL23,OTUB1,AKT1
GO:0034381	Plasma lipoprotein particle clearance	9	40	0.63	0.0105	9606.ENSP00000242285,9606.ENSP00000263270,9606.ENSP00000292807,9606.ENSP00000327694,9606.ENSP00000351926,9606.ENSP00000375836,9606.ENSP00000479153,9606.ENSP00000479606,9606.ENSP00000482835	CLTA,AP2S1,AP2M1,AP2A2,AP2A1,HDLBP,EHD1,CLTC,AP2B1
GO:0050775	Positive regulation of dendrite morphogenesis	9	40	0.63	0.0105	9606.ENSP00000310686,9606.ENSP00000340329,9606.ENSP00000354681,9606.ENSP00000365745,9606.ENSP00000367220,9606.ENSP00000379975,9606.ENSP00000380378,9606.ENSP00000417653,9606.ENSP00000449089	FBXW8,CAPRIN1,OPA1,CTTN,ACTR2,ILK,PAFAH1B1,DBNL,DNM1L
GO:0031116	Positive regulation of microtubule polymerization	7	31	0.63	0.0343	9606.ENSP00000246747,9606.ENSP00000278568,9606.ENSP00000278572,9606.ENSP00000296755,9606.ENSP00000348573,9606.ENSP00000354791,9606.ENSP00000432768	ARL2,PAK1,RPS3,MAP1B,AKAP9,DCTN1,CKAP5
GO:0006412	Translation	80	366	0.62	2.09e-21	9606.ENSP00000216190,9606.ENSP00000216554,9606.ENSP00000222247,9606.ENSP00000223029,9606.ENSP00000231572,9606.ENSP00000233057,9606.ENSP00000251453,9606.ENSP00000253039,9606.ENSP00000253108,9606.ENSP00000256383,9606.ENSP00000256854,9606.ENSP00000258729,9606.ENSP00000261772,9606.ENSP00000264161,9606.ENSP00000265753,9606.ENSP00000266126,9606.ENSP00000268206,9606.ENSP00000270625,9606.ENSP00000278572,…	EIF3D,EIF5,RPL18A,AIMP2,RARS,EIF2AK2,RPS16,EIF2S3,EIF3G,EIF2S1,NARS,IGF2BP3,AARS,DARS,EIF4H,EIF2B2,EFTUD1,RPS11,RPS3,FARSB,EIF5B,EIF4A1,ABCE1,NEMF,GCN1L1,EEF2,RPL4,PABPC1,ABCF1,FARSA,TUFM,KARS,RPS27L,EEF1G,EIF3C,MRPL12,RPS7,RPL7,RPL3,RPLP1,RPSA,WARS,COPS5,EIF2B3,ETF1,EPRS,PABPC4,PPA1,EIF3I,EIF6,RPL11,RRBP1,EEF1E1,RPS6,GARS,RPL13A,EEF1B2,RPL24,LARS,AIMP1,RPS29,RPS14,GSPT1,AARSD1,RPL6,EEF1D,EIF1,RP…
GO:1905330	Regulation of morphogenesis of an epithelium	40	180	0.62	6.63e-11	9606.ENSP00000044462,9606.ENSP00000157812,9606.ENSP00000210313,9606.ENSP00000215071,9606.ENSP00000216455,9606.ENSP00000216802,9606.ENSP00000217958,9606.ENSP00000219313,9606.ENSP00000223321,9606.ENSP00000261303,9606.ENSP00000261479,9606.ENSP00000261712,9606.ENSP00000263270,9606.ENSP00000270586,9606.ENSP00000271308,9606.ENSP00000292807,9606.ENSP00000309474,9606.ENSP00000310129,9606.ENSP00000310572,…	PSMA4,PSMC4,PSMD5,PSMD8,PSMA3,PSME2,PSMD10,PSMD7,PSMA2,PSMC1,PSMA6,PSMD11,AP2S1,PSMB6,PSMA5,AP2M1,PSMD1,PSMD2,PSMC5,DAB2,AP2A2,PSMF1,AP2A1,STAT1,PSMD4,PSMA7,PSME1,CDC42,PSMD14,PSMC2,PSMD13,PSMC6,PSMA1,PSMD6,PTK7,PSMD9,CLTC,PSMC3,AP2B1,FOXP1
GO:0071347	Cellular response to interleukin-1	38	174	0.62	3.51e-10	9606.ENSP00000044462,9606.ENSP00000157812,9606.ENSP00000210313,9606.ENSP00000215071,9606.ENSP00000216160,9606.ENSP00000216225,9606.ENSP00000216455,9606.ENSP00000216802,9606.ENSP00000217958,9606.ENSP00000219313,9606.ENSP00000223321,9606.ENSP00000226574,9606.ENSP00000231487,9606.ENSP00000261303,9606.ENSP00000261479,9606.ENSP00000261712,9606.ENSP00000270586,9606.ENSP00000271308,9606.ENSP00000309474,…	PSMA4,PSMC4,PSMD5,PSMD8,TAB1,RBX1,PSMA3,PSME2,PSMD10,PSMD7,PSMA2,NFKB1,SKP1,PSMC1,PSMA6,PSMD11,PSMB6,PSMA5,PSMD1,PSMD2,PSMC5,TOLLIP,PSMF1,PSMD4,PSMA7,PSME1,SQSTM1,RELA,AKAP12,PSMD14,PSMC2,PSMD13,PSMC6,PSMA1,PSMD6,PSMD9,OTUB1,PSMC3
GO:0017148	Negative regulation of translation	30	136	0.62	3.57e-08	9606.ENSP00000233057,9606.ENSP00000240185,9606.ENSP00000250113,9606.ENSP00000256383,9606.ENSP00000258729,9606.ENSP00000264657,9606.ENSP00000278572,9606.ENSP00000290341,9606.ENSP00000305230,9606.ENSP00000313199,9606.ENSP00000318195,9606.ENSP00000318868,9606.ENSP00000320866,9606.ENSP00000332706,9606.ENSP00000340329,9606.ENSP00000350170,9606.ENSP00000355890,9606.ENSP00000358635,9606.ENSP00000359506,…	EIF2AK2,TARDBP,FXR2,EIF2S1,IGF2BP3,STAT3,RPS3,IGF2BP1,SRP9,HNRNPD,NCL,SHMT1,CALR,PURA,CAPRIN1,FXR1,EPRS,SYNCRIP,FMR1,EIF6,HNRNPR,IGF2BP2,RPL13A,KHSRP,ROCK1,DHFR,EIF4E,GNB2L1,CELF1,YTHDF3
GO:1904356	Regulation of telomere maintenance via telomere lengthening	14	64	0.62	0.00066	9606.ENSP00000257829,9606.ENSP00000258091,9606.ENSP00000275603,9606.ENSP00000280326,9606.ENSP00000283179,9606.ENSP00000286788,9606.ENSP00000295688,9606.ENSP00000299300,9606.ENSP00000317334,9606.ENSP00000341826,9606.ENSP00000346694,9606.ENSP00000377958,9606.ENSP00000425133,9606.ENSP00000451291	NAT10,CCT7,CCT6A,CCT5,HNRNPU,CCT8,CCT3,CCT2,TCP1,HNRNPA1,HNRNPA2B1,CCT4,SMG7,HNRNPC
GO:1902373	Negative regulation of mRNA catabolic process	12	54	0.62	0.0019	9606.ENSP00000228251,9606.ENSP00000240185,9606.ENSP00000254108,9606.ENSP00000283179,9606.ENSP00000290341,9606.ENSP00000313007,9606.ENSP00000313199,9606.ENSP00000316042,9606.ENSP00000358635,9606.ENSP00000359506,9606.ENSP00000385269,9606.ENSP00000451291	YBX3,TARDBP,FUS,HNRNPU,IGF2BP1,PABPC1,HNRNPD,HNRNPA0,SYNCRIP,FMR1,ELAVL1,HNRNPC
GO:0009161	Ribonucleoside monophosphate metabolic process	11	50	0.62	0.0037	9606.ENSP00000232607,9606.ENSP00000298556,9606.ENSP00000321584,9606.ENSP00000345096,9606.ENSP00000355493,9606.ENSP00000356853,9606.ENSP00000360939,9606.ENSP00000362271,9606.ENSP00000371253,9606.ENSP00000419851,9606.ENSP00000438262	UMPS,HPRT1,IMPDH2,IMPDH1,ADSS,UCK2,CMPK1,AK1,GART,GMPS,TJP2
GO:0008089	Anterograde axonal transport	10	45	0.62	0.0063	9606.ENSP00000248553,9606.ENSP00000255194,9606.ENSP00000270142,9606.ENSP00000300231,9606.ENSP00000307078,9606.ENSP00000320821,9606.ENSP00000347416,9606.ENSP00000385808,9606.ENSP00000408979,9606.ENSP00000447537	HSPB1,AP3B1,SOD1,MAP1A,KIF5B,KIF1C,AP3D1,KIF3A,KIF5A,BLOC1S1
GO:0009167	Purine ribonucleoside monophosphate metabolic process	8	36	0.62	0.0205	9606.ENSP00000298556,9606.ENSP00000321584,9606.ENSP00000345096,9606.ENSP00000355493,9606.ENSP00000362271,9606.ENSP00000371253,9606.ENSP00000419851,9606.ENSP00000438262	HPRT1,IMPDH2,IMPDH1,ADSS,AK1,GART,GMPS,TJP2
GO:0033572	Transferrin transport	8	36	0.62	0.0205	9606.ENSP00000216442,9606.ENSP00000273398,9606.ENSP00000276390,9606.ENSP00000290949,9606.ENSP00000363162,9606.ENSP00000373905,9606.ENSP00000417378,9606.ENSP00000479606	ATP6V1D,ATP6V1A,ATP6V1B2,ATP6V0D1,ATP6V1G1,DNM2,ATP6V1F,CLTC
GO:0051261	Protein depolymerization	8	36	0.62	0.0205	9606.ENSP00000238497,9606.ENSP00000246069,9606.ENSP00000269886,9606.ENSP00000298159,9606.ENSP00000314499,9606.ENSP00000427687,9606.ENSP00000432660,9606.ENSP00000432768	VPS4B,DSTN,SH3GL1,CFL2,GAK,WDR1,CFL1,CKAP5
GO:0000132	Establishment of mitotic spindle orientation	7	32	0.62	0.0392	9606.ENSP00000354791,9606.ENSP00000354837,9606.ENSP00000356056,9606.ENSP00000357748,9606.ENSP00000358921,9606.ENSP00000380378,9606.ENSP00000418529	DCTN1,ARHGEF2,DYNLT1,BCCIP,ACTR1A,PAFAH1B1,NSFL1C
GO:0006270	DNA replication initiation	7	32	0.62	0.0392	9606.ENSP00000216122,9606.ENSP00000262105,9606.ENSP00000264156,9606.ENSP00000265056,9606.ENSP00000307288,9606.ENSP00000332706,9606.ENSP00000480987	MCM5,MCM4,MCM6,MCM2,MCM7,PURA,MCM3
GO:0050685	Positive regulation of mRNA processing	7	32	0.62	0.0392	9606.ENSP00000221265,9606.ENSP00000227524,9606.ENSP00000233078,9606.ENSP00000316032,9606.ENSP00000318195,9606.ENSP00000342026,9606.ENSP00000416959	PAF1,PRPF19,DAZAP1,NUP98,NCL,PRDX6,TRA2B
GO:1905476	Negative regulation of protein localization to membrane	7	32	0.62	0.0392	9606.ENSP00000220003,9606.ENSP00000292807,9606.ENSP00000296135,9606.ENSP00000313391,9606.ENSP00000357484,9606.ENSP00000377015,9606.ENSP00000479606	CSK,AP2M1,LZTFL1,DAB2,GOPC,PICALM,CLTC
GO:0032434	Regulation of proteasomal ubiquitin-dependent protein catabolic process	31	145	0.61	3.62e-08	9606.ENSP00000216225,9606.ENSP00000217958,9606.ENSP00000221566,9606.ENSP00000229268,9606.ENSP00000229416,9606.ENSP00000249396,9606.ENSP00000261601,9606.ENSP00000263256,9606.ENSP00000294119,9606.ENSP00000300231,9606.ENSP00000308236,9606.ENSP00000310670,9606.ENSP00000310686,9606.ENSP00000313391,9606.ENSP00000345195,9606.ENSP00000350708,9606.ENSP00000351777,9606.ENSP00000353549,9606.ENSP00000356425,…	RBX1,PSMD10,SGTA,USP5,GCLC,SIRT2,USP14,DESI1,UBXN1,MAP1A,COMMD1,CCAR2,FBXW8,DAB2,UBQLN2,RAD23B,VCP,CDC16,UCHL5,UBQLN4,UFL1,OGT,RPL11,BAG6,UBQLN1,ARIH1,XPO1,PARK7,GNB2L1,AKT1,NUB1
GO:1903321	Negative regulation of protein modification by small protein conjugation or removal	19	88	0.61	3.89e-05	9606.ENSP00000229416,9606.ENSP00000254436,9606.ENSP00000278572,9606.ENSP00000294119,9606.ENSP00000307863,9606.ENSP00000339095,9606.ENSP00000358283,9606.ENSP00000359727,9606.ENSP00000362824,9606.ENSP00000363676,9606.ENSP00000366565,9606.ENSP00000369127,9606.ENSP00000374455,9606.ENSP00000380460,9606.ENSP00000384273,9606.ENSP00000418770,9606.ENSP00000420311,9606.ENSP00000444357,9606.ENSP00000451828	GCLC,TRIM21,RPS3,UBXN1,U2AF2,RPS7,UFL1,BAG2,OGT,RPL11,VPS28,DNAJA1,SQSTM1,PLAA,RELA,PARK7,RPL23,OTUB1,AKT1
GO:0006446	Regulation of translational initiation	16	75	0.61	0.00026	9606.ENSP00000216554,9606.ENSP00000233057,9606.ENSP00000248553,9606.ENSP00000256383,9606.ENSP00000265753,9606.ENSP00000266126,9606.ENSP00000289371,9606.ENSP00000296930,9606.ENSP00000313829,9606.ENSP00000326031,9606.ENSP00000359506,9606.ENSP00000370745,9606.ENSP00000375730,9606.ENSP00000419449,9606.ENSP00000429931,9606.ENSP00000478490	EIF5,EIF2AK2,HSPB1,EIF2S1,EIF4H,EIF2B2,EIF5B,NPM1,KHDRBS1,PPP1CA,FMR1,DDX1,RPL13A,EIF1,EIF3H,YTHDF3
GO:0036465	Synaptic vesicle recycling	12	56	0.61	0.0025	9606.ENSP00000255194,9606.ENSP00000269886,9606.ENSP00000298316,9606.ENSP00000314499,9606.ENSP00000347416,9606.ENSP00000362014,9606.ENSP00000362727,9606.ENSP00000373905,9606.ENSP00000377015,9606.ENSP00000384615,9606.ENSP00000449089,9606.ENSP00000482835	AP3B1,SH3GL1,ARF6,GAK,AP3D1,DNM1,DENND1A,DNM2,PICALM,STON1,DNM1L,AP2B1
GO:0032206	Positive regulation of telomere maintenance	11	51	0.61	0.0042	9606.ENSP00000258091,9606.ENSP00000275603,9606.ENSP00000280326,9606.ENSP00000286788,9606.ENSP00000295688,9606.ENSP00000299300,9606.ENSP00000313199,9606.ENSP00000317334,9606.ENSP00000341826,9606.ENSP00000346694,9606.ENSP00000377958	CCT7,CCT6A,CCT5,CCT8,CCT3,CCT2,HNRNPD,TCP1,HNRNPA1,HNRNPA2B1,CCT4
GO:0006734	NADH metabolic process	8	37	0.61	0.0234	9606.ENSP00000229270,9606.ENSP00000234590,9606.ENSP00000282541,9606.ENSP00000320171,9606.ENSP00000327070,9606.ENSP00000351777,9606.ENSP00000359991,9606.ENSP00000362413	TPI1,ENO1,GPD1L,PKM,MDH2,VCP,PGAM1,PGK1
GO:0007339	Binding of sperm to zona pellucida	8	37	0.61	0.0234	9606.ENSP00000258091,9606.ENSP00000280326,9606.ENSP00000286788,9606.ENSP00000295688,9606.ENSP00000299300,9606.ENSP00000317334,9606.ENSP00000377958,9606.ENSP00000389445	CCT7,CCT5,CCT8,CCT3,CCT2,TCP1,CCT4,UBAP2L
GO:0009069	Serine family amino acid metabolic process	8	37	0.61	0.0234	9606.ENSP00000216605,9606.ENSP00000229416,9606.ENSP00000267085,9606.ENSP00000318868,9606.ENSP00000358417,9606.ENSP00000359258,9606.ENSP00000371253,9606.ENSP00000380402	MTHFD1,GCLC,CSAD,SHMT1,PHGDH,GCLM,GART,MPST
GO:0040001	Establishment of mitotic spindle localization	8	37	0.61	0.0234	9606.ENSP00000290158,9606.ENSP00000354791,9606.ENSP00000354837,9606.ENSP00000356056,9606.ENSP00000357748,9606.ENSP00000358921,9606.ENSP00000380378,9606.ENSP00000418529	KPNB1,DCTN1,ARHGEF2,DYNLT1,BCCIP,ACTR1A,PAFAH1B1,NSFL1C
GO:1901030	Positive regulation of mitochondrial outer membrane permeabilization involved in apoptotic signaling pathway	8	37	0.61	0.0234	9606.ENSP00000248975,9606.ENSP00000253083,9606.ENSP00000264335,9606.ENSP00000306330,9606.ENSP00000318822,9606.ENSP00000361930,9606.ENSP00000371267,9606.ENSP00000379287	YWHAH,HIP1R,YWHAE,YWHAG,BID,YWHAB,YWHAQ,YWHAZ
GO:0006417	Regulation of translation	84	398	0.6	1.15e-21	9606.ENSP00000216190,9606.ENSP00000216554,9606.ENSP00000225698,9606.ENSP00000228251,9606.ENSP00000233057,9606.ENSP00000240185,9606.ENSP00000246957,9606.ENSP00000248553,9606.ENSP00000250113,9606.ENSP00000253039,9606.ENSP00000253108,9606.ENSP00000256383,9606.ENSP00000257829,9606.ENSP00000257904,9606.ENSP00000258729,9606.ENSP00000261772,9606.ENSP00000264657,9606.ENSP00000265753,9606.ENSP00000266126,…	EIF3D,EIF5,C1QBP,YBX3,EIF2AK2,TARDBP,TRAP1,HSPB1,FXR2,EIF2S3,EIF3G,EIF2S1,NAT10,CDK4,IGF2BP3,AARS,STAT3,EIF4H,EIF2B2,EFTUD1,RPS3,EIF5B,IGF2BP1,EIF4A1,NPM1,NEMF,GCN1L1,SRP9,EEF2,PABPC1,HNRNPD,ABCF1,KHDRBS1,NCL,SHMT1,CALR,TUFM,PPP1CA,RPS27L,EEF1G,EIF3C,PURA,PUM2,CAPRIN1,RPLP1,PTBP1,FXR1,COPS5,EIF2B3,ETF1,MATR3,EPRS,FAM129A,SYNCRIP,FMR1,EIF3I,EIF6,HNRNPR,DDX1,IGF2BP2,RPL13A,EEF1B2,MTPN,DDX39B,PTK2B,…
GO:0043043	Peptide biosynthetic process	82	389	0.6	4.17e-21	9606.ENSP00000216190,9606.ENSP00000216554,9606.ENSP00000222247,9606.ENSP00000223029,9606.ENSP00000229416,9606.ENSP00000231572,9606.ENSP00000233057,9606.ENSP00000251453,9606.ENSP00000253039,9606.ENSP00000253108,9606.ENSP00000256383,9606.ENSP00000256854,9606.ENSP00000258729,9606.ENSP00000261772,9606.ENSP00000264161,9606.ENSP00000265753,9606.ENSP00000266126,9606.ENSP00000268206,9606.ENSP00000270625,…	EIF3D,EIF5,RPL18A,AIMP2,GCLC,RARS,EIF2AK2,RPS16,EIF2S3,EIF3G,EIF2S1,NARS,IGF2BP3,AARS,DARS,EIF4H,EIF2B2,EFTUD1,RPS11,RPS3,FARSB,EIF5B,EIF4A1,ABCE1,NEMF,GCN1L1,EEF2,RPL4,PABPC1,ABCF1,FARSA,TUFM,KARS,RPS27L,EEF1G,EIF3C,MRPL12,RPS7,RPL7,RPL3,RPLP1,RPSA,WARS,COPS5,EIF2B3,ETF1,EPRS,GCLM,PABPC4,PPA1,EIF3I,EIF6,RPL11,RRBP1,EEF1E1,RPS6,GARS,RPL13A,EEF1B2,RPL24,LARS,AIMP1,RPS29,RPS14,GSPT1,AARSD1,RPL6,EEF…
GO:0071453	Cellular response to oxygen levels	45	216	0.6	1.98e-11	9606.ENSP00000044462,9606.ENSP00000157812,9606.ENSP00000210313,9606.ENSP00000215071,9606.ENSP00000216225,9606.ENSP00000216455,9606.ENSP00000216802,9606.ENSP00000217958,9606.ENSP00000219313,9606.ENSP00000222553,9606.ENSP00000223321,9606.ENSP00000249396,9606.ENSP00000261303,9606.ENSP00000261479,9606.ENSP00000261712,9606.ENSP00000270586,9606.ENSP00000271308,9606.ENSP00000273398,9606.ENSP00000290949,…	PSMA4,PSMC4,PSMD5,PSMD8,RBX1,PSMA3,PSME2,PSMD10,PSMD7,NAMPT,PSMA2,SIRT2,PSMC1,PSMA6,PSMD11,PSMB6,PSMA5,ATP6V1A,ATP6V0D1,PSMD1,PSMD2,PSMC5,P4HB,PSMF1,ATG7,OPA1,PSMD4,PSMA7,PGK1,ATP6V1G1,UBQLN1,PSME1,PSMD14,PSMC2,PSMD13,PSMC6,PSMA1,PSMD6,PSMD9,DNM1L,AKT1,TCEB1,HYOU1,PSMC3,GNB1
GO:2000058	Regulation of ubiquitin-dependent protein catabolic process	37	174	0.6	1.2e-09	9606.ENSP00000216225,9606.ENSP00000217244,9606.ENSP00000217958,9606.ENSP00000221566,9606.ENSP00000229268,9606.ENSP00000229416,9606.ENSP00000232165,9606.ENSP00000249396,9606.ENSP00000261601,9606.ENSP00000263256,9606.ENSP00000294119,9606.ENSP00000300231,9606.ENSP00000308236,9606.ENSP00000310670,9606.ENSP00000310686,9606.ENSP00000313391,9606.ENSP00000339095,9606.ENSP00000345195,9606.ENSP00000350708,…	RBX1,CSNK2A1,PSMD10,SGTA,USP5,GCLC,UBE3A,SIRT2,USP14,DESI1,UBXN1,MAP1A,COMMD1,CCAR2,FBXW8,DAB2,RPS7,UBQLN2,RAD23B,VCP,CDC16,UCHL5,UBQLN4,UFL1,OGT,RPL11,BAG6,CCDC22,UBQLN1,ARIH1,PTK2B,XPO1,PARK7,RPL23,GNB2L1,AKT1,NUB1
GO:0046822	Regulation of nucleocytoplasmic transport	24	115	0.6	3.34e-06	9606.ENSP00000240185,9606.ENSP00000253024,9606.ENSP00000256460,9606.ENSP00000264335,9606.ENSP00000264670,9606.ENSP00000264883,9606.ENSP00000265351,9606.ENSP00000295321,9606.ENSP00000313829,9606.ENSP00000340944,9606.ENSP00000345848,9606.ENSP00000352400,9606.ENSP00000358081,9606.ENSP00000358866,9606.ENSP00000368970,9606.ENSP00000371155,9606.ENSP00000384863,9606.ENSP00000401470,9606.ENSP00000418770,…	TARDBP,TRIM28,CAMK1,YWHAE,NSUN2,NUP54,XPO5,IWS1,KHDRBS1,PTPN11,ANP32B,NUP214,BAG3,FLNA,UFM1,NUPL1,XPO1,RANGAP1,PARK7,NEDD4,PIK3R1,NUP153,NUP62,RBM26
GO:0006903	Vesicle targeting	19	91	0.6	5.78e-05	9606.ENSP00000006275,9606.ENSP00000240851,9606.ENSP00000263245,9606.ENSP00000263354,9606.ENSP00000267622,9606.ENSP00000301021,9606.ENSP00000306881,9606.ENSP00000313869,9606.ENSP00000325827,9606.ENSP00000358071,9606.ENSP00000373312,9606.ENSP00000378721,9606.ENSP00000381293,9606.ENSP00000390783,9606.ENSP00000391311,9606.ENSP00000392147,9606.ENSP00000444850,9606.ENSP00000463393,9606.ENSP00000480332	TRAPPC6A,TFG,ARFGAP3,NAPA,TRIP11,TRAPPC2L,SEC23A,GORASP1,SEC16A,SEC23IP,SEC13,SEC31A,NSF,SCFD1,SEPT5,PPP6C,USO1,SEC22B,TRAPPC3
GO:0016925	Protein sumoylation	14	66	0.6	0.00086	9606.ENSP00000246548,9606.ENSP00000253024,9606.ENSP00000264883,9606.ENSP00000270225,9606.ENSP00000283195,9606.ENSP00000310668,9606.ENSP00000316032,9606.ENSP00000352400,9606.ENSP00000371155,9606.ENSP00000379182,9606.ENSP00000401470,9606.ENSP00000444029,9606.ENSP00000448054,9606.ENSP00000471191	UBA2,TRIM28,NUP54,SAE1,RANBP2,NUP93,NUP98,NUP214,NUPL1,RAE1,RANGAP1,NUP153,NUP37,NUP62
GO:0098840	Protein transport along microtubule	14	67	0.6	0.00098	9606.ENSP00000248553,9606.ENSP00000260746,9606.ENSP00000267622,9606.ENSP00000283179,9606.ENSP00000300231,9606.ENSP00000307078,9606.ENSP00000332706,9606.ENSP00000336712,9606.ENSP00000349679,9606.ENSP00000358081,9606.ENSP00000376297,9606.ENSP00000385808,9606.ENSP00000408979,9606.ENSP00000477310	HSPB1,ARL3,TRIP11,HNRNPU,MAP1A,KIF5B,PURA,TNPO1,DYNLRB1,BAG3,DYNLL1,KIF3A,KIF5A,DYNLL2
GO:0008154	Actin polymerization or depolymerization	12	57	0.6	0.0029	9606.ENSP00000240079,9606.ENSP00000245932,9606.ENSP00000246069,9606.ENSP00000263867,9606.ENSP00000298159,9606.ENSP00000324573,9606.ENSP00000361883,9606.ENSP00000362924,9606.ENSP00000365312,9606.ENSP00000365745,9606.ENSP00000427687,9606.ENSP00000432660	CCDC53,VASP,DSTN,CAPG,CFL2,FLII,CAP1,GSN,ABI1,CTTN,WDR1,CFL1
GO:0051293	Establishment of spindle localization	10	47	0.6	0.0082	9606.ENSP00000290158,9606.ENSP00000348965,9606.ENSP00000353375,9606.ENSP00000354791,9606.ENSP00000354837,9606.ENSP00000356056,9606.ENSP00000357748,9606.ENSP00000358921,9606.ENSP00000380378,9606.ENSP00000418529	KPNB1,DYNC1H1,MAP4,DCTN1,ARHGEF2,DYNLT1,BCCIP,ACTR1A,PAFAH1B1,NSFL1C
GO:0048488	Synaptic vesicle endocytosis	10	48	0.6	0.0093	9606.ENSP00000269886,9606.ENSP00000298316,9606.ENSP00000314499,9606.ENSP00000362014,9606.ENSP00000362727,9606.ENSP00000373905,9606.ENSP00000377015,9606.ENSP00000384615,9606.ENSP00000449089,9606.ENSP00000482835	SH3GL1,ARF6,GAK,DNM1,DENND1A,DNM2,PICALM,STON1,DNM1L,AP2B1
GO:0061001	Regulation of dendritic spine morphogenesis	10	48	0.6	0.0093	9606.ENSP00000232165,9606.ENSP00000340329,9606.ENSP00000354681,9606.ENSP00000365745,9606.ENSP00000367220,9606.ENSP00000380378,9606.ENSP00000417653,9606.ENSP00000432660,9606.ENSP00000449089,9606.ENSP00000480359	UBE3A,CAPRIN1,OPA1,CTTN,ACTR2,PAFAH1B1,DBNL,CFL1,DNM1L,PDLIM5
GO:0000096	Sulfur amino acid metabolic process	8	38	0.6	0.0268	9606.ENSP00000040663,9606.ENSP00000216605,9606.ENSP00000229416,9606.ENSP00000267085,9606.ENSP00000359258,9606.ENSP00000380402,9606.ENSP00000385746,9606.ENSP00000387654	MRI1,MTHFD1,GCLC,CSAD,GCLM,MPST,SMS,PCYOX1
GO:0048489	Synaptic vesicle transport	8	38	0.6	0.0268	9606.ENSP00000255194,9606.ENSP00000307078,9606.ENSP00000347416,9606.ENSP00000362014,9606.ENSP00000373905,9606.ENSP00000377015,9606.ENSP00000408979,9606.ENSP00000447537	AP3B1,KIF5B,AP3D1,DNM1,DNM2,PICALM,KIF5A,BLOC1S1
GO:0051294	Establishment of spindle orientation	8	38	0.6	0.0268	9606.ENSP00000353375,9606.ENSP00000354791,9606.ENSP00000354837,9606.ENSP00000356056,9606.ENSP00000357748,9606.ENSP00000358921,9606.ENSP00000380378,9606.ENSP00000418529	MAP4,DCTN1,ARHGEF2,DYNLT1,BCCIP,ACTR1A,PAFAH1B1,NSFL1C
GO:0043928	Exonucleolytic catabolism of deadenylated mRNA	7	33	0.6	0.0441	9606.ENSP00000263579,9606.ENSP00000267973,9606.ENSP00000310596,9606.ENSP00000320503,9606.ENSP00000351811,9606.ENSP00000364813,9606.ENSP00000476046	DCPS,WDR61,LSM1,EDC3,EDC4,LSM2,DCP1A
GO:0000375	RNA splicing, via transesterification reactions	61	297	0.59	3.31e-15	9606.ENSP00000215829,9606.ENSP00000219252,9606.ENSP00000225792,9606.ENSP00000227524,9606.ENSP00000244020,9606.ENSP00000244520,9606.ENSP00000249299,9606.ENSP00000254108,9606.ENSP00000258962,9606.ENSP00000263579,9606.ENSP00000266735,9606.ENSP00000273541,9606.ENSP00000283179,9606.ENSP00000286175,9606.ENSP00000291552,9606.ENSP00000300413,9606.ENSP00000304903,9606.ENSP00000305790,9606.ENSP00000306614,…	SNRPD3,POLR2C,DDX5,PRPF19,SRSF6,SNRPC,LSM8,FUS,SRSF1,DCPS,SNRPF,ISY1,HNRNPU,PPIL3,U2AFBP,SNRPD1,CD2BP2,SF3B3,PPIH,U2AF2,LSM1,PABPC1,HNRNPD,PRPF3,HNRNPA0,HNRNPM,SRSF7,SRRM1,HNRNPA1,HNRNPA2B1,HNRNPH1,PTBP1,UBL5,PCBP2,SF3B5,BCAS2,SYNCRIP,SRSF11,HNRNPH2,SRSF3,HNRNPR,LSM2,DDX1,HNRNPUL1,SRSF2,SRPK2,DDX39B,KHSRP,NHP2L1,ELAVL1,EFTUD2,HNRNPF,DDX46,TRA2B,LUC7L3,CELF1,LUC7L2,HNRNPC,SRSF5,NOL3,POLR2E
GO:0036294	Cellular response to decreased oxygen levels	41	199	0.59	2.67e-10	9606.ENSP00000044462,9606.ENSP00000157812,9606.ENSP00000210313,9606.ENSP00000215071,9606.ENSP00000216225,9606.ENSP00000216455,9606.ENSP00000216802,9606.ENSP00000217958,9606.ENSP00000219313,9606.ENSP00000222553,9606.ENSP00000223321,9606.ENSP00000249396,9606.ENSP00000261303,9606.ENSP00000261479,9606.ENSP00000261712,9606.ENSP00000270586,9606.ENSP00000271308,9606.ENSP00000309474,9606.ENSP00000310129,…	PSMA4,PSMC4,PSMD5,PSMD8,RBX1,PSMA3,PSME2,PSMD10,PSMD7,NAMPT,PSMA2,SIRT2,PSMC1,PSMA6,PSMD11,PSMB6,PSMA5,PSMD1,PSMD2,PSMC5,P4HB,PSMF1,OPA1,PSMD4,PSMA7,PGK1,UBQLN1,PSME1,PSMD14,PSMC2,PSMD13,PSMC6,PSMA1,PSMD6,PSMD9,DNM1L,AKT1,TCEB1,HYOU1,PSMC3,GNB1
GO:0070555	Response to interleukin-1	41	199	0.59	2.67e-10	9606.ENSP00000044462,9606.ENSP00000157812,9606.ENSP00000210313,9606.ENSP00000215071,9606.ENSP00000216160,9606.ENSP00000216225,9606.ENSP00000216455,9606.ENSP00000216802,9606.ENSP00000217958,9606.ENSP00000219313,9606.ENSP00000223321,9606.ENSP00000226574,9606.ENSP00000229416,9606.ENSP00000231487,9606.ENSP00000261303,9606.ENSP00000261479,9606.ENSP00000261712,9606.ENSP00000270586,9606.ENSP00000271308,…	PSMA4,PSMC4,PSMD5,PSMD8,TAB1,RBX1,PSMA3,PSME2,PSMD10,PSMD7,PSMA2,NFKB1,GCLC,SKP1,PSMC1,PSMA6,PSMD11,PSMB6,PSMA5,PSMD1,PSMD2,PSMC5,TOLLIP,PSMF1,PSMD4,PSMA7,IGBP1,ANXA1,PSME1,SQSTM1,RELA,AKAP12,PSMD14,PSMC2,PSMD13,PSMC6,PSMA1,PSMD6,PSMD9,OTUB1,PSMC3
GO:0000956	Nuclear-transcribed mRNA catabolic process	40	194	0.59	4.58e-10	9606.ENSP00000222247,9606.ENSP00000225792,9606.ENSP00000251453,9606.ENSP00000263579,9606.ENSP00000267973,9606.ENSP00000270625,9606.ENSP00000278572,9606.ENSP00000310596,9606.ENSP00000311430,9606.ENSP00000313007,9606.ENSP00000320503,9606.ENSP00000324804,9606.ENSP00000325074,9606.ENSP00000339095,9606.ENSP00000339795,9606.ENSP00000346001,9606.ENSP00000346037,9606.ENSP00000346067,9606.ENSP00000351811,…	RPL18A,DDX5,RPS16,DCPS,WDR61,RPS11,RPS3,LSM1,RPL4,PABPC1,EDC3,PPP2R1A,PPP2R2A,RPS7,RPL7,RPL3,RPLP1,RPSA,EDC4,ETF1,RPL11,LSM2,RPS6,RPL13A,RPL24,RPS29,RPS14,GSPT1,RPL6,PPP2CA,RPL23,SMG7,RPL30,TNKS1BP1,RPL18,RPLP0,RPS28,RPS5,DCP1A,CSDE1
GO:0071456	Cellular response to hypoxia	39	189	0.59	7.83e-10	9606.ENSP00000044462,9606.ENSP00000157812,9606.ENSP00000210313,9606.ENSP00000215071,9606.ENSP00000216225,9606.ENSP00000216455,9606.ENSP00000216802,9606.ENSP00000217958,9606.ENSP00000219313,9606.ENSP00000223321,9606.ENSP00000249396,9606.ENSP00000261303,9606.ENSP00000261479,9606.ENSP00000261712,9606.ENSP00000270586,9606.ENSP00000271308,9606.ENSP00000309474,9606.ENSP00000310129,9606.ENSP00000310572,…	PSMA4,PSMC4,PSMD5,PSMD8,RBX1,PSMA3,PSME2,PSMD10,PSMD7,PSMA2,SIRT2,PSMC1,PSMA6,PSMD11,PSMB6,PSMA5,PSMD1,PSMD2,PSMC5,P4HB,PSMF1,OPA1,PSMD4,PSMA7,PGK1,UBQLN1,PSME1,PSMD14,PSMC2,PSMD13,PSMC6,PSMA1,PSMD6,PSMD9,AKT1,TCEB1,HYOU1,PSMC3,GNB1
GO:0050684	Regulation of mRNA processing	31	149	0.59	6.32e-08	9606.ENSP00000221265,9606.ENSP00000225698,9606.ENSP00000225792,9606.ENSP00000227524,9606.ENSP00000233078,9606.ENSP00000244020,9606.ENSP00000250113,9606.ENSP00000251038,9606.ENSP00000253363,9606.ENSP00000258962,9606.ENSP00000282486,9606.ENSP00000283179,9606.ENSP00000295321,9606.ENSP00000307863,9606.ENSP00000313829,9606.ENSP00000316032,9606.ENSP00000318195,9606.ENSP00000325905,9606.ENSP00000341826,…	PAF1,C1QBP,DDX5,PRPF19,DAZAP1,SRSF6,FXR2,ZC3H14,RBM39,SRSF1,MBNL1,HNRNPU,IWS1,U2AF2,KHDRBS1,NUP98,NCL,SRSF7,HNRNPA1,PRDX6,HNRNPA2B1,PTBP1,FXR1,FMR1,SRSF3,SRSF2,SRPK2,TRA2B,PCBP4,CELF1,SRSF5
GO:0030865	Cortical cytoskeleton organization	11	53	0.59	0.0055	9606.ENSP00000263277,9606.ENSP00000298316,9606.ENSP00000307292,9606.ENSP00000316029,9606.ENSP00000320866,9606.ENSP00000338481,9606.ENSP00000380378,9606.ENSP00000382697,9606.ENSP00000383118,9606.ENSP00000411825,9606.ENSP00000427687	EHD2,ARF6,PRKCDBP,TLN1,CALR,EPB41L2,PAFAH1B1,ROCK1,CDC42,PDCD6IP,WDR1
GO:0060999	Positive regulation of dendritic spine development	9	44	0.59	0.0179	9606.ENSP00000256460,9606.ENSP00000340329,9606.ENSP00000354681,9606.ENSP00000359506,9606.ENSP00000365745,9606.ENSP00000367220,9606.ENSP00000380378,9606.ENSP00000417653,9606.ENSP00000449089	CAMK1,CAPRIN1,OPA1,FMR1,CTTN,ACTR2,PAFAH1B1,DBNL,DNM1L
GO:0000387	Spliceosomal snRNP assembly	8	39	0.59	0.0301	9606.ENSP00000215829,9606.ENSP00000227524,9606.ENSP00000244520,9606.ENSP00000266735,9606.ENSP00000300413,9606.ENSP00000304903,9606.ENSP00000315379,9606.ENSP00000364813	SNRPD3,PRPF19,SNRPC,SNRPF,SNRPD1,CD2BP2,PRPF3,LSM2
GO:0030866	Cortical actin cytoskeleton organization	8	39	0.59	0.0301	9606.ENSP00000263277,9606.ENSP00000298316,9606.ENSP00000307292,9606.ENSP00000316029,9606.ENSP00000320866,9606.ENSP00000338481,9606.ENSP00000382697,9606.ENSP00000411825	EHD2,ARF6,PRKCDBP,TLN1,CALR,EPB41L2,ROCK1,PDCD6IP
GO:0051205	Protein insertion into membrane	8	39	0.59	0.0301	9606.ENSP00000215570,9606.ENSP00000221566,9606.ENSP00000265857,9606.ENSP00000302961,9606.ENSP00000335153,9606.ENSP00000358674,9606.ENSP00000365131,9606.ENSP00000466379	TIMM13,SGTA,GET4,HSPA4,HSP90AA1,UBL4A,BAG6,ASNA1
GO:1901068	Guanosine-containing compound metabolic process	8	39	0.59	0.0301	9606.ENSP00000268206,9606.ENSP00000298556,9606.ENSP00000321584,9606.ENSP00000345096,9606.ENSP00000354681,9606.ENSP00000376889,9606.ENSP00000419851,9606.ENSP00000438262	EFTUD1,HPRT1,IMPDH2,IMPDH1,OPA1,NME2,GMPS,TJP2
GO:2000008	Regulation of protein localization to cell surface	8	39	0.59	0.0301	9606.ENSP00000258098,9606.ENSP00000282541,9606.ENSP00000298316,9606.ENSP00000300231,9606.ENSP00000308236,9606.ENSP00000357484,9606.ENSP00000377015,9606.ENSP00000451828	RAB11FIP5,GPD1L,ARF6,MAP1A,COMMD1,GOPC,PICALM,AKT1
GO:0060261	Positive regulation of transcription initiation from RNA polymerase II promoter	7	34	0.59	0.0496	9606.ENSP00000157812,9606.ENSP00000265073,9606.ENSP00000310572,9606.ENSP00000391211,9606.ENSP00000401802,9606.ENSP00000442318,9606.ENSP00000481029	PSMC4,SUB1,PSMC5,PSMC2,PSMC6,CAND1,PSMC3
GO:0048193	Golgi vesicle transport	73	359	0.58	5.22e-18	9606.ENSP00000006275,9606.ENSP00000037243,9606.ENSP00000230085,9606.ENSP00000233557,9606.ENSP00000240851,9606.ENSP00000249923,9606.ENSP00000258198,9606.ENSP00000259632,9606.ENSP00000260746,9606.ENSP00000261636,9606.ENSP00000261889,9606.ENSP00000262812,9606.ENSP00000263168,9606.ENSP00000263245,9606.ENSP00000263354,9606.ENSP00000264028,9606.ENSP00000270176,9606.ENSP00000273130,9606.ENSP00000301021,…	TRAPPC6A,GABARAPL2,SNX3,NRBP1,TFG,COPB1,DYNC1LI2,DCTN3,ARL3,ARL1,SNX1,COPE,CAPZA1,ARFGAP3,NAPA,ARCN1,SCYL1,DYNC1LI1,TRAPPC2L,COG7,ARF4,SEC23A,COMMD1,RAB6A,GORASP1,GAK,ARFGAP1,KIF1C,NAPG,COPG1,SEC16A,COPB2,LAMP1,MIA3,AP3D1,DYNC1H1,BICD2,VCP,AP2A1,DCTN1,CAPZA2,COG2,GOPC,SEC23IP,ACTR1A,EPS15,SAR1A,CCDC22,SNX2,SEC13,DNM2,DYNLL1,MON2,SEC31A,DYNC1I2,NSF,KIF3A,SCFD1,PPP6C,CAPZB,TMED7,DCTN2,KIF5A,DCTN4,K…
GO:0000398	mRNA splicing, via spliceosome	59	294	0.58	2.45e-14	9606.ENSP00000215829,9606.ENSP00000219252,9606.ENSP00000225792,9606.ENSP00000227524,9606.ENSP00000244020,9606.ENSP00000244520,9606.ENSP00000249299,9606.ENSP00000254108,9606.ENSP00000258962,9606.ENSP00000263579,9606.ENSP00000266735,9606.ENSP00000273541,9606.ENSP00000283179,9606.ENSP00000286175,9606.ENSP00000291552,9606.ENSP00000300413,9606.ENSP00000304903,9606.ENSP00000305790,9606.ENSP00000306614,…	SNRPD3,POLR2C,DDX5,PRPF19,SRSF6,SNRPC,LSM8,FUS,SRSF1,DCPS,SNRPF,ISY1,HNRNPU,PPIL3,U2AFBP,SNRPD1,CD2BP2,SF3B3,PPIH,U2AF2,PABPC1,HNRNPD,PRPF3,HNRNPA0,HNRNPM,SRSF7,SRRM1,HNRNPA1,HNRNPA2B1,HNRNPH1,PTBP1,UBL5,PCBP2,SF3B5,BCAS2,SYNCRIP,SRSF11,HNRNPH2,SRSF3,HNRNPR,LSM2,DDX1,HNRNPUL1,SRSF2,SRPK2,DDX39B,NHP2L1,ELAVL1,EFTUD2,HNRNPF,DDX46,TRA2B,LUC7L3,CELF1,LUC7L2,HNRNPC,SRSF5,NOL3,POLR2E
GO:0031503	Protein-containing complex localization	52	257	0.58	9.3e-13	9606.ENSP00000001008,9606.ENSP00000244020,9606.ENSP00000258962,9606.ENSP00000260746,9606.ENSP00000264883,9606.ENSP00000267622,9606.ENSP00000283179,9606.ENSP00000283195,9606.ENSP00000288071,9606.ENSP00000291552,9606.ENSP00000296577,9606.ENSP00000296930,9606.ENSP00000299138,9606.ENSP00000307078,9606.ENSP00000307863,9606.ENSP00000310668,9606.ENSP00000316032,9606.ENSP00000325905,9606.ENSP00000326261,…	FKBP4,SRSF6,SRSF1,ARL3,NUP54,TRIP11,HNRNPU,RANBP2,DDX19B,U2AFBP,ABCE1,NPM1,VPS35,KIF5B,U2AF2,NUP93,NUP98,SRSF7,SRRM1,PURA,TNPO1,HIP1,HNRNPA2B1,AP3D1,DYNLRB1,NUP214,SRSF11,EPS15,DNM1,SRSF3,EIF6,NUPL1,SEC13,DNM2,SRSF2,DYNLL1,RAE1,DDX39B,XPO1,KIF3A,AGFG1,KIF5A,SMG7,EIF4E,EXOC3,ENY2,NUP153,NUP37,SRSF5,NUP62,DYNLL2,AP2B1
GO:0090090	Negative regulation of canonical Wnt signaling pathway	37	183	0.58	4e-09	9606.ENSP00000044462,9606.ENSP00000157812,9606.ENSP00000210313,9606.ENSP00000215071,9606.ENSP00000216225,9606.ENSP00000216455,9606.ENSP00000216802,9606.ENSP00000217958,9606.ENSP00000219313,9606.ENSP00000223321,9606.ENSP00000261303,9606.ENSP00000261479,9606.ENSP00000261712,9606.ENSP00000262613,9606.ENSP00000270586,9606.ENSP00000271308,9606.ENSP00000309474,9606.ENSP00000310129,9606.ENSP00000310572,…	PSMA4,PSMC4,PSMD5,PSMD8,RBX1,PSMA3,PSME2,PSMD10,PSMD7,PSMA2,PSMC1,PSMA6,PSMD11,SLC9A3R1,PSMB6,PSMA5,PSMD1,PSMD2,PSMC5,DAB2,PSMF1,PSMD4,PSMA7,STK4,PSME1,G3BP1,PSMD14,PSMC2,PSMD13,PSMC6,PSMA1,PSMD6,STK3,PSMD9,PFDN5,RUVBL2,PSMC3
GO:0010970	Transport along microtubule	31	155	0.58	1.39e-07	9606.ENSP00000248553,9606.ENSP00000255194,9606.ENSP00000260746,9606.ENSP00000267622,9606.ENSP00000270142,9606.ENSP00000283179,9606.ENSP00000296755,9606.ENSP00000300231,9606.ENSP00000307078,9606.ENSP00000311449,9606.ENSP00000320821,9606.ENSP00000325002,9606.ENSP00000332706,9606.ENSP00000336712,9606.ENSP00000347416,9606.ENSP00000348965,9606.ENSP00000349351,9606.ENSP00000349679,9606.ENSP00000354681,…	HSPB1,AP3B1,ARL3,TRIP11,SOD1,HNRNPU,MAP1B,MAP1A,KIF5B,RAB6A,KIF1C,COPG1,PURA,TNPO1,AP3D1,DYNC1H1,BICD2,DYNLRB1,OPA1,DCTN1,BAG3,ACTR1A,DYNLL1,FLOT2,DYNC1I2,PAFAH1B1,CDC42,KIF3A,KIF5A,BLOC1S1,DYNLL2
GO:0042542	Response to hydrogen peroxide	24	119	0.58	5.59e-06	9606.ENSP00000012443,9606.ENSP00000221138,9606.ENSP00000232165,9606.ENSP00000270142,9606.ENSP00000278572,9606.ENSP00000295006,9606.ENSP00000298510,9606.ENSP00000300134,9606.ENSP00000300574,9606.ENSP00000307940,9606.ENSP00000311032,9606.ENSP00000354394,9606.ENSP00000365730,9606.ENSP00000366109,9606.ENSP00000368458,9606.ENSP00000373620,9606.ENSP00000376506,9606.ENSP00000377867,9606.ENSP00000380638,…	PPP5C,PPP2CB,UBE3A,SOD1,RPS3,CAPN2,PRDX3,STAT6,CRK,EEF2,CASP3,STAT1,STK24,ANXA1,PCNA,HSPD1,PDCD10,MST4,PTK2B,RELA,PARK7,HDAC2,CRYAB,LDHA
GO:0072384	Organelle transport along microtubule	16	79	0.58	0.00044	9606.ENSP00000255194,9606.ENSP00000296755,9606.ENSP00000307078,9606.ENSP00000311449,9606.ENSP00000320821,9606.ENSP00000325002,9606.ENSP00000347416,9606.ENSP00000348965,9606.ENSP00000349351,9606.ENSP00000354681,9606.ENSP00000358921,9606.ENSP00000380378,9606.ENSP00000383118,9606.ENSP00000385808,9606.ENSP00000408979,9606.ENSP00000447537	AP3B1,MAP1B,KIF5B,RAB6A,KIF1C,COPG1,AP3D1,DYNC1H1,BICD2,OPA1,ACTR1A,PAFAH1B1,CDC42,KIF3A,KIF5A,BLOC1S1
GO:1902369	Negative regulation of RNA catabolic process	13	64	0.58	0.0022	9606.ENSP00000228251,9606.ENSP00000240185,9606.ENSP00000254108,9606.ENSP00000264670,9606.ENSP00000283179,9606.ENSP00000290341,9606.ENSP00000313007,9606.ENSP00000313199,9606.ENSP00000316042,9606.ENSP00000358635,9606.ENSP00000359506,9606.ENSP00000385269,9606.ENSP00000451291	YBX3,TARDBP,FUS,NSUN2,HNRNPU,IGF2BP1,PABPC1,HNRNPD,HNRNPA0,SYNCRIP,FMR1,ELAVL1,HNRNPC
GO:1901799	Negative regulation of proteasomal protein catabolic process	12	60	0.58	0.0042	9606.ENSP00000037243,9606.ENSP00000221566,9606.ENSP00000261601,9606.ENSP00000294119,9606.ENSP00000300231,9606.ENSP00000310670,9606.ENSP00000338039,9606.ENSP00000356425,9606.ENSP00000362824,9606.ENSP00000363676,9606.ENSP00000365131,9606.ENSP00000418770	GABARAPL2,SGTA,USP14,UBXN1,MAP1A,CCAR2,PSMF1,UCHL5,OGT,RPL11,BAG6,PARK7
GO:1903749	Positive regulation of establishment of protein localization to mitochondrion	12	60	0.58	0.0042	9606.ENSP00000248975,9606.ENSP00000264335,9606.ENSP00000270225,9606.ENSP00000306330,9606.ENSP00000318822,9606.ENSP00000351492,9606.ENSP00000361930,9606.ENSP00000371267,9606.ENSP00000379287,9606.ENSP00000400906,9606.ENSP00000466214,9606.ENSP00000479919	YWHAH,YWHAE,SAE1,YWHAG,BID,UBL5,YWHAB,YWHAQ,YWHAZ,UBE2L3,PDCD5,SH3GLB1
GO:2001244	Positive regulation of intrinsic apoptotic signaling pathway	12	60	0.58	0.0042	9606.ENSP00000223136,9606.ENSP00000262613,9606.ENSP00000270142,9606.ENSP00000278572,9606.ENSP00000318176,9606.ENSP00000318822,9606.ENSP00000339095,9606.ENSP00000363676,9606.ENSP00000418770,9606.ENSP00000426909,9606.ENSP00000435210,9606.ENSP00000449089	FIS1,SLC9A3R1,SOD1,RPS3,PRKRA,BID,RPS7,RPL11,PARK7,GNB2L1,BCLAF1,DNM1L
GO:0036498	IRE1-mediated unfolded protein response	11	55	0.58	0.007	9606.ENSP00000290949,9606.ENSP00000299427,9606.ENSP00000314615,9606.ENSP00000316029,9606.ENSP00000324173,9606.ENSP00000354791,9606.ENSP00000378721,9606.ENSP00000385385,9606.ENSP00000414398,9606.ENSP00000466379,9606.ENSP00000480150	ATP6V0D1,TPP1,ARFGAP1,TLN1,HSPA5,DCTN1,SEC31A,PDIA6,DNAJB11,ASNA1,HYOU1
GO:0035088	Establishment or maintenance of apical/basal cell polarity	10	50	0.58	0.0119	9606.ENSP00000262613,9606.ENSP00000278193,9606.ENSP00000306010,9606.ENSP00000353408,9606.ENSP00000363500,9606.ENSP00000379975,9606.ENSP00000383118,9606.ENSP00000411825,9606.ENSP00000418754,9606.ENSP00000427687	SLC9A3R1,LIN7C,ARF4,MSN,CLIC4,ILK,CDC42,PDCD6IP,PTK7,WDR1
GO:0021762	Substantia nigra development	9	45	0.58	0.0201	9606.ENSP00000248975,9606.ENSP00000249396,9606.ENSP00000264335,9606.ENSP00000324173,9606.ENSP00000325827,9606.ENSP00000371267,9606.ENSP00000376297,9606.ENSP00000383118,9606.ENSP00000445175	YWHAH,SIRT2,YWHAE,HSPA5,SEC16A,YWHAQ,DYNLL1,CDC42,LDHA
GO:0045197	Establishment or maintenance of epithelial cell apical/basal polarity	9	45	0.58	0.0201	9606.ENSP00000262613,9606.ENSP00000278193,9606.ENSP00000306010,9606.ENSP00000353408,9606.ENSP00000379975,9606.ENSP00000383118,9606.ENSP00000411825,9606.ENSP00000418754,9606.ENSP00000427687	SLC9A3R1,LIN7C,ARF4,MSN,ILK,CDC42,PDCD6IP,PTK7,WDR1
GO:0047496	Vesicle transport along microtubule	9	45	0.58	0.0201	9606.ENSP00000255194,9606.ENSP00000307078,9606.ENSP00000320821,9606.ENSP00000347416,9606.ENSP00000348965,9606.ENSP00000380378,9606.ENSP00000385808,9606.ENSP00000408979,9606.ENSP00000447537	AP3B1,KIF5B,KIF1C,AP3D1,DYNC1H1,PAFAH1B1,KIF3A,KIF5A,BLOC1S1
GO:0070646	Protein modification by small protein removal	58	298	0.57	1.32e-13	9606.ENSP00000003084,9606.ENSP00000044462,9606.ENSP00000157812,9606.ENSP00000210313,9606.ENSP00000215071,9606.ENSP00000216160,9606.ENSP00000216455,9606.ENSP00000216802,9606.ENSP00000217958,9606.ENSP00000219313,9606.ENSP00000223321,9606.ENSP00000229268,9606.ENSP00000230085,9606.ENSP00000250495,9606.ENSP00000261303,9606.ENSP00000261479,9606.ENSP00000261601,9606.ENSP00000261712,9606.ENSP00000263202,…	CFTR,PSMA4,PSMC4,PSMD5,PSMD8,TAB1,PSMA3,PSME2,PSMD10,PSMD7,PSMA2,USP5,SNX3,NEDD8,PSMC1,PSMA6,USP14,PSMD11,UFD1L,DESI1,COPS4,PSMB6,PSMA5,COPS6,VCPIP1,PSMD1,HCFC1,PSMD2,PSMC5,RUVBL1,PSMF1,TAF9B,COPS8,COPS5,RAD23B,VCP,UCHL5,PSMD4,PSMA7,STAMBPL1,OGT,UCHL3,PSME1,STAMBP,PSMD14,PSMC2,PSMD13,ACTL6A,PSMC6,PSMA1,PSMD6,ENY2,EIF3F,USP47,PSMD9,OTUB1,ADRM1,PSMC3
GO:0006913	Nucleocytoplasmic transport	52	263	0.57	1.94e-12	9606.ENSP00000215829,9606.ENSP00000244020,9606.ENSP00000256460,9606.ENSP00000258962,9606.ENSP00000262982,9606.ENSP00000263256,9606.ENSP00000264657,9606.ENSP00000264883,9606.ENSP00000265351,9606.ENSP00000266735,9606.ENSP00000283195,9606.ENSP00000288071,9606.ENSP00000290158,9606.ENSP00000291552,9606.ENSP00000296577,9606.ENSP00000296930,9606.ENSP00000298310,9606.ENSP00000300413,9606.ENSP00000307863,…	SNRPD3,SRSF6,CAMK1,SRSF1,CSE1L,DESI1,STAT3,NUP54,XPO5,SNRPF,RANBP2,DDX19B,KPNB1,U2AFBP,ABCE1,NPM1,NEMF,SNRPD1,U2AF2,NUP93,NUP98,CALR,SRSF7,SRRM1,TNPO1,HNRNPA1,HNRNPA2B1,NUP214,IPO9,SRSF11,SRSF3,EIF6,NUPL1,SEC13,SRSF2,RAE1,DDX39B,XPO1,ELAVL1,AGFG1,ANP32A,RPL23,SMG7,EIF4E,PIK3R1,ENY2,NUP153,APPL2,NUP37,AKT1,SRSF5,NUP62
GO:1903050	Regulation of proteolysis involved in cellular protein catabolic process	47	240	0.57	4.03e-11	9606.ENSP00000037243,9606.ENSP00000157812,9606.ENSP00000216225,9606.ENSP00000216802,9606.ENSP00000217244,9606.ENSP00000217958,9606.ENSP00000221566,9606.ENSP00000229268,9606.ENSP00000229416,9606.ENSP00000232165,9606.ENSP00000249396,9606.ENSP00000261303,9606.ENSP00000261601,9606.ENSP00000263256,9606.ENSP00000294119,9606.ENSP00000300231,9606.ENSP00000308236,9606.ENSP00000310670,9606.ENSP00000310686,…	GABARAPL2,PSMC4,RBX1,PSME2,CSNK2A1,PSMD10,SGTA,USP5,GCLC,UBE3A,SIRT2,PSMC1,USP14,DESI1,UBXN1,MAP1A,COMMD1,CCAR2,FBXW8,DAB2,PSMF1,RPS7,UBQLN2,RAD23B,VCP,CDC16,UCHL5,UBQLN4,UFL1,FMR1,BAG2,OGT,RPL11,BAG6,CCDC22,UBQLN1,ARIH1,PSME1,PTK2B,XPO1,PSMD14,PSMC2,PARK7,RPL23,GNB2L1,AKT1,NUB1
GO:1901991	Negative regulation of mitotic cell cycle phase transition	43	219	0.57	3.16e-10	9606.ENSP00000044462,9606.ENSP00000157812,9606.ENSP00000210313,9606.ENSP00000215071,9606.ENSP00000216225,9606.ENSP00000216455,9606.ENSP00000216802,9606.ENSP00000217958,9606.ENSP00000219313,9606.ENSP00000223321,9606.ENSP00000231487,9606.ENSP00000257904,9606.ENSP00000261303,9606.ENSP00000261479,9606.ENSP00000261712,9606.ENSP00000262662,9606.ENSP00000270586,9606.ENSP00000271308,9606.ENSP00000309474,…	PSMA4,PSMC4,PSMD5,PSMD8,RBX1,PSMA3,PSME2,PSMD10,PSMD7,PSMA2,SKP1,CDK4,PSMC1,PSMA6,PSMD11,CDKN2C,PSMB6,PSMA5,PSMD1,PSMD2,PSMC5,RPS27L,PSMF1,PSMD4,PSMA7,RPA2,PCNA,GPNMB,PSME1,FHL1,PSMD14,PSMC2,PSMD13,PSMC6,PRMT1,PSMA1,PCBP4,PSMD6,USP47,TNKS1BP1,PSMD9,KANK2,PSMC3
GO:0006402	mRNA catabolic process	42	214	0.57	5.46e-10	9606.ENSP00000222247,9606.ENSP00000225792,9606.ENSP00000251453,9606.ENSP00000263579,9606.ENSP00000267973,9606.ENSP00000270625,9606.ENSP00000278572,9606.ENSP00000310596,9606.ENSP00000311430,9606.ENSP00000313007,9606.ENSP00000320503,9606.ENSP00000324804,9606.ENSP00000325074,9606.ENSP00000339095,9606.ENSP00000339795,9606.ENSP00000346001,9606.ENSP00000346037,9606.ENSP00000346067,9606.ENSP00000351811,…	RPL18A,DDX5,RPS16,DCPS,WDR61,RPS11,RPS3,LSM1,RPL4,PABPC1,EDC3,PPP2R1A,PPP2R2A,RPS7,RPL7,RPL3,RPLP1,RPSA,EDC4,ETF1,RPL11,LSM2,RPS6,RPL13A,RPL24,RPS29,KHSRP,RPS14,GSPT1,RPL6,PPP2CA,RPL23,SMG7,RPL30,RNH1,TNKS1BP1,RPL18,RPLP0,RPS28,RPS5,DCP1A,CSDE1
GO:0061136	Regulation of proteasomal protein catabolic process	41	207	0.57	7.3e-10	9606.ENSP00000037243,9606.ENSP00000157812,9606.ENSP00000216225,9606.ENSP00000216802,9606.ENSP00000217958,9606.ENSP00000221566,9606.ENSP00000229268,9606.ENSP00000229416,9606.ENSP00000249396,9606.ENSP00000261303,9606.ENSP00000261601,9606.ENSP00000263256,9606.ENSP00000294119,9606.ENSP00000300231,9606.ENSP00000308236,9606.ENSP00000310670,9606.ENSP00000310686,9606.ENSP00000313391,9606.ENSP00000338039,…	GABARAPL2,PSMC4,RBX1,PSME2,PSMD10,SGTA,USP5,GCLC,SIRT2,PSMC1,USP14,DESI1,UBXN1,MAP1A,COMMD1,CCAR2,FBXW8,DAB2,PSMF1,UBQLN2,RAD23B,VCP,CDC16,UCHL5,UBQLN4,UFL1,FMR1,BAG2,OGT,RPL11,BAG6,UBQLN1,ARIH1,PSME1,XPO1,PSMD14,PSMC2,PARK7,GNB2L1,AKT1,NUB1
GO:0045727	Positive regulation of translation	26	131	0.57	2.42e-06	9606.ENSP00000216190,9606.ENSP00000225698,9606.ENSP00000228251,9606.ENSP00000250113,9606.ENSP00000253039,9606.ENSP00000257829,9606.ENSP00000257904,9606.ENSP00000296930,9606.ENSP00000307940,9606.ENSP00000313007,9606.ENSP00000313199,9606.ENSP00000313603,9606.ENSP00000313829,9606.ENSP00000331019,9606.ENSP00000332604,9606.ENSP00000350170,9606.ENSP00000356481,9606.ENSP00000359506,9606.ENSP00000363574,…	EIF3D,C1QBP,YBX3,FXR2,EIF2S3,NAT10,CDK4,NPM1,EEF2,PABPC1,HNRNPD,ABCF1,KHDRBS1,RPS27L,EIF3C,FXR1,FAM129A,FMR1,EIF6,DDX39B,PTK2B,ELAVL1,CNBP,RPL30,VIM,YTHDF3
GO:0060147	Regulation of posttranscriptional gene silencing	23	117	0.57	1.42e-05	9606.ENSP00000219252,9606.ENSP00000225792,9606.ENSP00000262948,9606.ENSP00000264657,9606.ENSP00000264883,9606.ENSP00000265351,9606.ENSP00000283195,9606.ENSP00000302486,9606.ENSP00000310668,9606.ENSP00000316032,9606.ENSP00000338173,9606.ENSP00000350170,9606.ENSP00000352400,9606.ENSP00000359506,9606.ENSP00000366974,9606.ENSP00000371155,9606.ENSP00000373312,9606.ENSP00000379182,9606.ENSP00000385269,…	POLR2C,DDX5,MAP2K2,STAT3,NUP54,XPO5,RANBP2,MAP2K1,NUP93,NUP98,PUM2,FXR1,NUP214,FMR1,HIST1H4B,NUPL1,SEC13,RAE1,ELAVL1,NUP153,NUP37,NUP62,POLR2E
GO:0060966	Regulation of gene silencing by RNA	23	117	0.57	1.42e-05	9606.ENSP00000219252,9606.ENSP00000225792,9606.ENSP00000262948,9606.ENSP00000264657,9606.ENSP00000264883,9606.ENSP00000265351,9606.ENSP00000283195,9606.ENSP00000302486,9606.ENSP00000310668,9606.ENSP00000316032,9606.ENSP00000338173,9606.ENSP00000350170,9606.ENSP00000352400,9606.ENSP00000359506,9606.ENSP00000366974,9606.ENSP00000371155,9606.ENSP00000373312,9606.ENSP00000379182,9606.ENSP00000385269,…	POLR2C,DDX5,MAP2K2,STAT3,NUP54,XPO5,RANBP2,MAP2K1,NUP93,NUP98,PUM2,FXR1,NUP214,FMR1,HIST1H4B,NUPL1,SEC13,RAE1,ELAVL1,NUP153,NUP37,NUP62,POLR2E
GO:0043462	Regulation of ATPase activity	16	82	0.57	0.00063	9606.ENSP00000037243,9606.ENSP00000216479,9606.ENSP00000233146,9606.ENSP00000254322,9606.ENSP00000263354,9606.ENSP00000265056,9606.ENSP00000283179,9606.ENSP00000314030,9606.ENSP00000351022,9606.ENSP00000359225,9606.ENSP00000359799,9606.ENSP00000369127,9606.ENSP00000376297,9606.ENSP00000380308,9606.ENSP00000414398,9606.ENSP00000477310	GABARAPL2,AHSA1,MSH2,DNAJB1,NAPA,MCM2,HNRNPU,DNAJA2,TPM1,CNN3,DNAJB4,DNAJA1,DYNLL1,DYNC1I2,DNAJB11,DYNLL2
GO:1903051	Negative regulation of proteolysis involved in cellular protein catabolic process	15	76	0.57	0.00095	9606.ENSP00000037243,9606.ENSP00000217244,9606.ENSP00000221566,9606.ENSP00000261601,9606.ENSP00000294119,9606.ENSP00000300231,9606.ENSP00000310670,9606.ENSP00000338039,9606.ENSP00000339095,9606.ENSP00000356425,9606.ENSP00000362824,9606.ENSP00000363676,9606.ENSP00000365131,9606.ENSP00000418770,9606.ENSP00000420311	GABARAPL2,CSNK2A1,SGTA,USP14,UBXN1,MAP1A,CCAR2,PSMF1,RPS7,UCHL5,OGT,RPL11,BAG6,PARK7,RPL23
GO:0034248	Regulation of cellular amide metabolic process	88	456	0.56	1.68e-20	9606.ENSP00000216190,9606.ENSP00000216554,9606.ENSP00000225698,9606.ENSP00000228251,9606.ENSP00000233057,9606.ENSP00000240185,9606.ENSP00000246957,9606.ENSP00000248553,9606.ENSP00000250113,9606.ENSP00000253039,9606.ENSP00000253108,9606.ENSP00000256383,9606.ENSP00000257829,9606.ENSP00000257904,9606.ENSP00000258729,9606.ENSP00000261772,9606.ENSP00000264657,9606.ENSP00000265753,9606.ENSP00000266126,…	EIF3D,EIF5,C1QBP,YBX3,EIF2AK2,TARDBP,TRAP1,HSPB1,FXR2,EIF2S3,EIF3G,EIF2S1,NAT10,CDK4,IGF2BP3,AARS,STAT3,EIF4H,EIF2B2,EFTUD1,RPS3,EIF5B,IGF2BP1,EIF4A1,NPM1,NEMF,GCN1L1,SRP9,EEF2,CASP3,PABPC1,HNRNPD,ABCF1,KHDRBS1,NCL,SHMT1,CALR,TUFM,PPP1CA,RPS27L,EEF1G,EIF3C,PURA,PUM2,CAPRIN1,RPLP1,PTBP1,FXR1,COPS5,EIF2B3,ETF1,MATR3,EPRS,FAM129A,SYNCRIP,FMR1,PGAM1,EIF3I,EIF6,HNRNPR,DDX1,IGF2BP2,RPL13A,EEF1B2,MTPN,P…
GO:0016579	Protein deubiquitination	54	281	0.56	1.72e-12	9606.ENSP00000003084,9606.ENSP00000044462,9606.ENSP00000157812,9606.ENSP00000210313,9606.ENSP00000215071,9606.ENSP00000216160,9606.ENSP00000216455,9606.ENSP00000216802,9606.ENSP00000217958,9606.ENSP00000219313,9606.ENSP00000223321,9606.ENSP00000229268,9606.ENSP00000230085,9606.ENSP00000250495,9606.ENSP00000261303,9606.ENSP00000261479,9606.ENSP00000261601,9606.ENSP00000261712,9606.ENSP00000263202,…	CFTR,PSMA4,PSMC4,PSMD5,PSMD8,TAB1,PSMA3,PSME2,PSMD10,PSMD7,PSMA2,USP5,SNX3,NEDD8,PSMC1,PSMA6,USP14,PSMD11,UFD1L,PSMB6,PSMA5,VCPIP1,PSMD1,HCFC1,PSMD2,PSMC5,RUVBL1,PSMF1,TAF9B,COPS5,RAD23B,VCP,UCHL5,PSMD4,PSMA7,STAMBPL1,OGT,UCHL3,PSME1,STAMBP,PSMD14,PSMC2,PSMD13,ACTL6A,PSMC6,PSMA1,PSMD6,ENY2,EIF3F,USP47,PSMD9,OTUB1,ADRM1,PSMC3
GO:0035966	Response to topologically incorrect protein	36	188	0.56	2.37e-08	9606.ENSP00000175506,9606.ENSP00000233057,9606.ENSP00000233893,9606.ENSP00000248553,9606.ENSP00000248958,9606.ENSP00000254322,9606.ENSP00000256383,9606.ENSP00000259253,9606.ENSP00000262455,9606.ENSP00000263202,9606.ENSP00000281938,9606.ENSP00000285667,9606.ENSP00000290949,9606.ENSP00000299427,9606.ENSP00000299767,9606.ENSP00000302961,9606.ENSP00000314615,9606.ENSP00000316029,9606.ENSP00000318687,…	ASNS,EIF2AK2,HSPE1,HSPB1,SDF2L1,DNAJB1,EIF2S1,UGGT1,ERP44,UFD1L,HSPB8,HSPA13,ATP6V0D1,TPP1,HSP90B1,HSPA4,ARFGAP1,TLN1,HSPH1,CALR,HSPA5,HSP90AA1,VCP,DCTN1,BAG3,DNAJB4,BAG6,FBXO6,DNAJA1,HSPD1,SEC31A,PDIA6,DNAJB11,SERPINH1,ASNA1,HYOU1
GO:0006612	Protein targeting to membrane	32	165	0.56	1.49e-07	9606.ENSP00000221566,9606.ENSP00000222247,9606.ENSP00000251453,9606.ENSP00000270625,9606.ENSP00000278572,9606.ENSP00000301765,9606.ENSP00000305230,9606.ENSP00000311430,9606.ENSP00000312066,9606.ENSP00000324173,9606.ENSP00000339095,9606.ENSP00000339795,9606.ENSP00000342181,9606.ENSP00000346001,9606.ENSP00000346037,9606.ENSP00000346067,9606.ENSP00000352834,9606.ENSP00000363676,9606.ENSP00000369757,…	SGTA,RPL18A,RPS16,RPS11,RPS3,VPS37C,SRP9,RPL4,SRP68,HSPA5,RPS7,RPL7,SRP72,RPL3,RPLP1,RPSA,MYO1C,RPL11,RPS6,RPL13A,RPL24,RPS29,RPS14,RPL6,RPL23,RPL30,RPL18,NACA,RPLP0,ASNA1,RPS28,RPS5
GO:0006986	Response to unfolded protein	32	166	0.56	1.68e-07	9606.ENSP00000175506,9606.ENSP00000233057,9606.ENSP00000233893,9606.ENSP00000248553,9606.ENSP00000254322,9606.ENSP00000256383,9606.ENSP00000262455,9606.ENSP00000281938,9606.ENSP00000285667,9606.ENSP00000290949,9606.ENSP00000299427,9606.ENSP00000299767,9606.ENSP00000302961,9606.ENSP00000314615,9606.ENSP00000316029,9606.ENSP00000318687,9606.ENSP00000320866,9606.ENSP00000324173,9606.ENSP00000335153,…	ASNS,EIF2AK2,HSPE1,HSPB1,DNAJB1,EIF2S1,ERP44,HSPB8,HSPA13,ATP6V0D1,TPP1,HSP90B1,HSPA4,ARFGAP1,TLN1,HSPH1,CALR,HSPA5,HSP90AA1,VCP,DCTN1,BAG3,DNAJB4,FBXO6,DNAJA1,HSPD1,SEC31A,PDIA6,DNAJB11,SERPINH1,ASNA1,HYOU1
GO:0060964	Regulation of gene silencing by miRNA	22	114	0.56	3.12e-05	9606.ENSP00000219252,9606.ENSP00000225792,9606.ENSP00000262948,9606.ENSP00000264657,9606.ENSP00000264883,9606.ENSP00000283195,9606.ENSP00000302486,9606.ENSP00000310668,9606.ENSP00000316032,9606.ENSP00000338173,9606.ENSP00000350170,9606.ENSP00000352400,9606.ENSP00000359506,9606.ENSP00000366974,9606.ENSP00000371155,9606.ENSP00000373312,9606.ENSP00000379182,9606.ENSP00000385269,9606.ENSP00000444029,…	POLR2C,DDX5,MAP2K2,STAT3,NUP54,RANBP2,MAP2K1,NUP93,NUP98,PUM2,FXR1,NUP214,FMR1,HIST1H4B,NUPL1,SEC13,RAE1,ELAVL1,NUP153,NUP37,NUP62,POLR2E
GO:0045807	Positive regulation of endocytosis	20	103	0.56	8.19e-05	9606.ENSP00000243077,9606.ENSP00000244573,9606.ENSP00000251968,9606.ENSP00000253083,9606.ENSP00000269886,9606.ENSP00000313391,9606.ENSP00000336747,9606.ENSP00000346032,9606.ENSP00000351926,9606.ENSP00000359506,9606.ENSP00000362014,9606.ENSP00000365569,9606.ENSP00000366565,9606.ENSP00000373905,9606.ENSP00000383118,9606.ENSP00000394863,9606.ENSP00000446917,9606.ENSP00000449089,9606.ENSP00000452780,…	LRP1,HIST1H1A,TSG101,HIP1R,SH3GL1,DAB2,HIP1,ANXA2,AP2A1,FMR1,DNM1,FLOT1,VPS28,DNM2,CDC42,PPT1,APPL2,DNM1L,B2M,AP2B1
GO:1903363	Negative regulation of cellular protein catabolic process	17	89	0.56	0.00046	9606.ENSP00000037243,9606.ENSP00000217244,9606.ENSP00000221566,9606.ENSP00000261601,9606.ENSP00000294119,9606.ENSP00000299138,9606.ENSP00000300231,9606.ENSP00000310670,9606.ENSP00000338039,9606.ENSP00000339095,9606.ENSP00000346032,9606.ENSP00000356425,9606.ENSP00000362824,9606.ENSP00000363676,9606.ENSP00000365131,9606.ENSP00000418770,9606.ENSP00000420311	GABARAPL2,CSNK2A1,SGTA,USP14,UBXN1,VPS35,MAP1A,CCAR2,PSMF1,RPS7,ANXA2,UCHL5,OGT,RPL11,BAG6,PARK7,RPL23
GO:0060998	Regulation of dendritic spine development	15	78	0.56	0.0012	9606.ENSP00000232165,9606.ENSP00000256460,9606.ENSP00000298316,9606.ENSP00000340329,9606.ENSP00000354681,9606.ENSP00000359506,9606.ENSP00000365745,9606.ENSP00000367220,9606.ENSP00000380378,9606.ENSP00000417653,9606.ENSP00000429900,9606.ENSP00000430432,9606.ENSP00000432660,9606.ENSP00000449089,9606.ENSP00000480359	UBE3A,CAMK1,ARF6,CAPRIN1,OPA1,FMR1,CTTN,ACTR2,PAFAH1B1,DBNL,ASAP1,HDAC2,CFL1,DNM1L,PDLIM5
GO:1903902	Positive regulation of viral life cycle	12	62	0.56	0.0053	9606.ENSP00000215909,9606.ENSP00000238497,9606.ENSP00000251968,9606.ENSP00000254436,9606.ENSP00000300026,9606.ENSP00000301764,9606.ENSP00000306614,9606.ENSP00000313007,9606.ENSP00000327801,9606.ENSP00000359506,9606.ENSP00000377262,9606.ENSP00000419425	LGALS1,VPS4B,TSG101,TRIM21,PPIB,DDB1,PPIH,PABPC1,P4HB,FMR1,SRPK2,PPIA
GO:0044088	Regulation of vacuole organization	9	47	0.56	0.0254	9606.ENSP00000053867,9606.ENSP00000234590,9606.ENSP00000345195,9606.ENSP00000346032,9606.ENSP00000347032,9606.ENSP00000351832,9606.ENSP00000390783,9606.ENSP00000463393,9606.ENSP00000479919	GRN,ENO1,UBQLN2,ANXA2,PIP4K2C,RAB3GAP2,SCFD1,SEC22B,SH3GLB1
GO:1901028	Regulation of mitochondrial outer membrane permeabilization involved in apoptotic signaling pathway	9	47	0.56	0.0254	9606.ENSP00000229416,9606.ENSP00000248975,9606.ENSP00000253083,9606.ENSP00000264335,9606.ENSP00000306330,9606.ENSP00000318822,9606.ENSP00000361930,9606.ENSP00000371267,9606.ENSP00000379287	GCLC,YWHAH,HIP1R,YWHAE,YWHAG,BID,YWHAB,YWHAQ,YWHAZ
GO:1903573	Negative regulation of response to endoplasmic reticulum stress	9	47	0.56	0.0254	9606.ENSP00000221566,9606.ENSP00000261601,9606.ENSP00000294119,9606.ENSP00000324173,9606.ENSP00000354681,9606.ENSP00000360688,9606.ENSP00000418770,9606.ENSP00000426909,9606.ENSP00000480150	SGTA,USP14,UBXN1,HSPA5,OPA1,TXNDC12,PARK7,GNB2L1,HYOU1
GO:0098761	Cellular response to interleukin-7	8	42	0.56	0.042	9606.ENSP00000262030,9606.ENSP00000264657,9606.ENSP00000300289,9606.ENSP00000327801,9606.ENSP00000346300,9606.ENSP00000350708,9606.ENSP00000351646,9606.ENSP00000373620	ATP5B,STAT3,PDIA3,P4HB,CRKL,RAD23B,STIP1,HSPD1
GO:2000144	Positive regulation of DNA-templated transcription, initiation	8	42	0.56	0.042	9606.ENSP00000157812,9606.ENSP00000265073,9606.ENSP00000310572,9606.ENSP00000391211,9606.ENSP00000401802,9606.ENSP00000435210,9606.ENSP00000442318,9606.ENSP00000481029	PSMC4,SUB1,PSMC5,PSMC2,PSMC6,BCLAF1,CAND1,PSMC3
GO:0043312	Neutrophil degranulation	91	484	0.55	1.47e-20	9606.ENSP00000053867,9606.ENSP00000176763,9606.ENSP00000211998,9606.ENSP00000215754,9606.ENSP00000216442,9606.ENSP00000216962,9606.ENSP00000219313,9606.ENSP00000223321,9606.ENSP00000226574,9606.ENSP00000228740,9606.ENSP00000236671,9606.ENSP00000249923,9606.ENSP00000254301,9606.ENSP00000258145,9606.ENSP00000258418,9606.ENSP00000261712,9606.ENSP00000262455,9606.ENSP00000263097,9606.ENSP00000263401,…	GRN,STK10,VCL,MIF,ATP6V1D,PYGB,PSMD7,PSMA2,NFKB1,LTA4H,CTSD,COPB1,LGALS3,GNS,CAB39,PSMD11,ERP44,CNN2,COMMD9,ANXA3,IQGAP1,PSMA5,S100A11,DYNC1LI1,FTH1,LAMTOR1,CCT8,KPNB1,CSTB,CCT2,GAA,EEF2,PSMD1,PSMD2,RAB6A,TOLLIP,PKM,IMPDH2,AP2A2,LAMP1,HSP90AA1,OSTF1,TUBB4B,PRDX6,IMPDH1,CTSB,ANXA2,ATG7,VAT1,DYNC1H1,IGF2R,GM2A,VCP,RAB5B,DYNLT1,PGAM1,CAP1,GSN,CSNK2B,COMMD3,ACTR2,PRDX4,YPEL5,TXNDC5,ASAH1,DYNLL1,NME2,…
GO:0002446	Neutrophil mediated immunity	92	495	0.55	1.68e-20	9606.ENSP00000053867,9606.ENSP00000176763,9606.ENSP00000211998,9606.ENSP00000215754,9606.ENSP00000216442,9606.ENSP00000216962,9606.ENSP00000219313,9606.ENSP00000223321,9606.ENSP00000226574,9606.ENSP00000228740,9606.ENSP00000236671,9606.ENSP00000249923,9606.ENSP00000254301,9606.ENSP00000258145,9606.ENSP00000258418,9606.ENSP00000261712,9606.ENSP00000262455,9606.ENSP00000263097,9606.ENSP00000263401,…	GRN,STK10,VCL,MIF,ATP6V1D,PYGB,PSMD7,PSMA2,NFKB1,LTA4H,CTSD,COPB1,LGALS3,GNS,CAB39,PSMD11,ERP44,CNN2,COMMD9,ANXA3,IQGAP1,PSMA5,S100A11,DYNC1LI1,FTH1,LAMTOR1,CCT8,KPNB1,CSTB,CCT2,GAA,EEF2,PSMD1,PSMD2,RAB6A,TOLLIP,PKM,IMPDH2,AP2A2,LAMP1,HSP90AA1,OSTF1,TUBB4B,PRDX6,IMPDH1,CTSB,ANXA2,ATG7,VAT1,DYNC1H1,IGF2R,GM2A,VCP,RAB5B,DYNLT1,PGAM1,CAP1,GSN,CSNK2B,COMMD3,ACTR2,PRDX4,YPEL5,TXNDC5,ASAH1,DYNLL1,NME2,…
GO:0008380	RNA splicing	74	396	0.55	1.59e-16	9606.ENSP00000215829,9606.ENSP00000216038,9606.ENSP00000219252,9606.ENSP00000225698,9606.ENSP00000225792,9606.ENSP00000227524,9606.ENSP00000240185,9606.ENSP00000244020,9606.ENSP00000244520,9606.ENSP00000249299,9606.ENSP00000253363,9606.ENSP00000254108,9606.ENSP00000254301,9606.ENSP00000258962,9606.ENSP00000263579,9606.ENSP00000266735,9606.ENSP00000273541,9606.ENSP00000282486,9606.ENSP00000283179,…	SNRPD3,RTCB,POLR2C,C1QBP,DDX5,PRPF19,TARDBP,SRSF6,SNRPC,LSM8,RBM39,FUS,LGALS3,SRSF1,DCPS,SNRPF,ISY1,MBNL1,HNRNPU,PPIL3,U2AFBP,IWS1,SNRPD1,CD2BP2,SF3B3,PPIH,U2AF2,LSM1,CCAR2,PABPC1,HNRNPD,PRPF3,HNRNPA0,PPP2R1A,HNRNPM,SRSF7,SRRM1,HNRNPA1,HNRNPA2B1,HNRNPH1,PTBP1,UBL5,PCBP2,SF3B5,BCAS2,SYNCRIP,FMR1,SRSF11,HNRNPH2,SRSF3,HNRNPR,LSM2,DDX1,HNRNPUL1,SRSF2,SRPK2,DDX39B,FAM98B,KHSRP,NHP2L1,ELAVL1,EFTUD2,TSE…
GO:1903362	Regulation of cellular protein catabolic process	52	275	0.55	8.33e-12	9606.ENSP00000037243,9606.ENSP00000157812,9606.ENSP00000216225,9606.ENSP00000216802,9606.ENSP00000217244,9606.ENSP00000217958,9606.ENSP00000221566,9606.ENSP00000229268,9606.ENSP00000229416,9606.ENSP00000232165,9606.ENSP00000243077,9606.ENSP00000249396,9606.ENSP00000261303,9606.ENSP00000261601,9606.ENSP00000263256,9606.ENSP00000294119,9606.ENSP00000299138,9606.ENSP00000300231,9606.ENSP00000308236,…	GABARAPL2,PSMC4,RBX1,PSME2,CSNK2A1,PSMD10,SGTA,USP5,GCLC,UBE3A,LRP1,SIRT2,PSMC1,USP14,DESI1,UBXN1,VPS35,MAP1A,COMMD1,CCAR2,FBXW8,DAB2,HSP90AA1,PSMF1,RPS7,UBQLN2,ANXA2,RAD23B,VCP,MSN,CDC16,UCHL5,UBQLN4,UFL1,FMR1,BAG2,OGT,RPL11,BAG6,CCDC22,UBQLN1,ARIH1,PSME1,PTK2B,XPO1,PSMD14,PSMC2,PARK7,RPL23,GNB2L1,AKT1,NUB1
GO:0060968	Regulation of gene silencing	26	137	0.55	5e-06	9606.ENSP00000219252,9606.ENSP00000225792,9606.ENSP00000244573,9606.ENSP00000262948,9606.ENSP00000264657,9606.ENSP00000264883,9606.ENSP00000265351,9606.ENSP00000283195,9606.ENSP00000302486,9606.ENSP00000310668,9606.ENSP00000316032,9606.ENSP00000330074,9606.ENSP00000338173,9606.ENSP00000344504,9606.ENSP00000350170,9606.ENSP00000352400,9606.ENSP00000359506,9606.ENSP00000366974,9606.ENSP00000371155,…	POLR2C,DDX5,HIST1H1A,MAP2K2,STAT3,NUP54,XPO5,RANBP2,MAP2K1,NUP93,NUP98,HIST1H1B,PUM2,H1F0,FXR1,NUP214,FMR1,HIST1H4B,NUPL1,SEC13,RAE1,ELAVL1,NUP153,NUP37,NUP62,POLR2E
GO:0009408	Response to heat	19	101	0.55	0.0002	9606.ENSP00000229416,9606.ENSP00000256383,9606.ENSP00000264335,9606.ENSP00000266126,9606.ENSP00000270142,9606.ENSP00000314030,9606.ENSP00000335153,9606.ENSP00000351777,9606.ENSP00000353575,9606.ENSP00000358081,9606.ENSP00000359799,9606.ENSP00000369127,9606.ENSP00000369424,9606.ENSP00000373620,9606.ENSP00000378324,9606.ENSP00000378332,9606.ENSP00000392896,9606.ENSP00000430432,9606.ENSP00000451828	GCLC,EIF2S1,YWHAE,EIF2B2,SOD1,DNAJA2,HSP90AA1,VCP,EIF2B3,BAG3,DNAJB4,DNAJA1,RBBP7,HSPD1,DNAJA4,TGFB1I1,HSBP1,HDAC2,AKT1
GO:0043470	Regulation of carbohydrate catabolic process	17	90	0.55	0.00052	9606.ENSP00000264657,9606.ENSP00000264883,9606.ENSP00000283195,9606.ENSP00000310668,9606.ENSP00000316032,9606.ENSP00000326031,9606.ENSP00000352400,9606.ENSP00000359991,9606.ENSP00000362824,9606.ENSP00000363574,9606.ENSP00000371155,9606.ENSP00000373312,9606.ENSP00000378769,9606.ENSP00000379182,9606.ENSP00000444029,9606.ENSP00000448054,9606.ENSP00000471191	STAT3,NUP54,RANBP2,NUP93,NUP98,PPP1CA,NUP214,PGAM1,OGT,EIF6,NUPL1,SEC13,PPP1CB,RAE1,NUP153,NUP37,NUP62
GO:0042147	Retrograde transport, endosome to Golgi	16	86	0.55	0.001	9606.ENSP00000230085,9606.ENSP00000261636,9606.ENSP00000261889,9606.ENSP00000262013,9606.ENSP00000281187,9606.ENSP00000299138,9606.ENSP00000311449,9606.ENSP00000323687,9606.ENSP00000354791,9606.ENSP00000355217,9606.ENSP00000362480,9606.ENSP00000366998,9606.ENSP00000368831,9606.ENSP00000479606,9606.ENSP00000480853,9606.ENSP00000481314	SNX3,ARL1,SNX1,SPAG9,VPS26B,VPS35,RAB6A,UBE2O,DCTN1,SNX6,VPS26A,SNX5,SNX2,CLTC,VPS29,SNX12
GO:0048010	Vascular endothelial growth factor receptor signaling pathway	13	69	0.55	0.0039	9606.ENSP00000248553,9606.ENSP00000267257,9606.ENSP00000290246,9606.ENSP00000300574,9606.ENSP00000314067,9606.ENSP00000335153,9606.ENSP00000365312,9606.ENSP00000380638,9606.ENSP00000382697,9606.ENSP00000383118,9606.ENSP00000391669,9606.ENSP00000428056,9606.ENSP00000432472	HSPB1,PXN,ELMO2,CRK,PAK2,HSP90AA1,ABI1,PTK2B,ROCK1,CDC42,BCAR1,PIK3R1,BRK1
GO:0048260	Positive regulation of receptor-mediated endocytosis	10	53	0.55	0.0168	9606.ENSP00000244573,9606.ENSP00000253083,9606.ENSP00000313391,9606.ENSP00000336747,9606.ENSP00000346032,9606.ENSP00000351926,9606.ENSP00000359506,9606.ENSP00000373905,9606.ENSP00000394863,9606.ENSP00000452780	HIST1H1A,HIP1R,DAB2,HIP1,ANXA2,AP2A1,FMR1,DNM2,PPT1,B2M
GO:1901185	Negative regulation of ERBB signaling pathway	10	53	0.55	0.0168	9606.ENSP00000226004,9606.ENSP00000251968,9606.ENSP00000355217,9606.ENSP00000360798,9606.ENSP00000366998,9606.ENSP00000376911,9606.ENSP00000378760,9606.ENSP00000383118,9606.ENSP00000406209,9606.ENSP00000471191	DUSP3,TSG101,SNX6,EPS15,SNX5,LGMN,MVP,CDC42,EPN1,NUP62
GO:0042059	Negative regulation of epidermal growth factor receptor signaling pathway	9	48	0.55	0.0284	9606.ENSP00000226004,9606.ENSP00000251968,9606.ENSP00000355217,9606.ENSP00000360798,9606.ENSP00000366998,9606.ENSP00000378760,9606.ENSP00000383118,9606.ENSP00000406209,9606.ENSP00000471191	DUSP3,TSG101,SNX6,EPS15,SNX5,MVP,CDC42,EPN1,NUP62
GO:0051452	Intracellular pH reduction	9	48	0.55	0.0284	9606.ENSP00000053867,9606.ENSP00000216442,9606.ENSP00000273398,9606.ENSP00000276390,9606.ENSP00000290949,9606.ENSP00000363162,9606.ENSP00000363500,9606.ENSP00000394863,9606.ENSP00000417378	GRN,ATP6V1D,ATP6V1A,ATP6V1B2,ATP6V0D1,ATP6V1G1,CLIC4,PPT1,ATP6V1F
GO:0033260	Nuclear DNA replication	8	43	0.55	0.0467	9606.ENSP00000216122,9606.ENSP00000262105,9606.ENSP00000264156,9606.ENSP00000265056,9606.ENSP00000307288,9606.ENSP00000363017,9606.ENSP00000368458,9606.ENSP00000480987	MCM5,MCM4,MCM6,MCM2,MCM7,RPA2,PCNA,MCM3
GO:0043604	Amide biosynthetic process	94	512	0.54	1.23e-20	9606.ENSP00000175506,9606.ENSP00000216190,9606.ENSP00000216554,9606.ENSP00000216605,9606.ENSP00000222247,9606.ENSP00000223029,9606.ENSP00000229416,9606.ENSP00000231572,9606.ENSP00000233057,9606.ENSP00000251453,9606.ENSP00000253039,9606.ENSP00000253108,9606.ENSP00000253382,9606.ENSP00000256383,9606.ENSP00000256854,9606.ENSP00000258729,9606.ENSP00000261772,9606.ENSP00000264161,9606.ENSP00000265753,…	ASNS,EIF3D,EIF5,MTHFD1,RPL18A,AIMP2,GCLC,RARS,EIF2AK2,RPS16,EIF2S3,EIF3G,ACSS2,EIF2S1,NARS,IGF2BP3,AARS,DARS,EIF4H,ACAT1,EIF2B2,EFTUD1,RPS11,RPS3,FARSB,EIF5B,EIF4A1,ABCE1,NEMF,GCN1L1,FASN,PDHB,EEF2,RPL4,PABPC1,ABCF1,FARSA,TUFM,KARS,RPS27L,EEF1G,EIF3C,MRPL12,RPS7,RPL7,RPL3,RPLP1,RPSA,WARS,COPS5,EIF2B3,ETF1,FH,EPRS,GCLM,PABPC4,PPA1,EIF3I,EIF6,RPL11,RRBP1,EEF1E1,RPS6,ASAH1,GART,GARS,RPL13A,EEF1B2,RP…
GO:0036230	Granulocyte activation	92	502	0.54	3.66e-20	9606.ENSP00000053867,9606.ENSP00000176763,9606.ENSP00000211998,9606.ENSP00000215754,9606.ENSP00000216442,9606.ENSP00000216962,9606.ENSP00000219313,9606.ENSP00000223321,9606.ENSP00000226574,9606.ENSP00000228740,9606.ENSP00000236671,9606.ENSP00000249923,9606.ENSP00000254301,9606.ENSP00000258145,9606.ENSP00000258418,9606.ENSP00000261712,9606.ENSP00000262455,9606.ENSP00000263097,9606.ENSP00000263401,…	GRN,STK10,VCL,MIF,ATP6V1D,PYGB,PSMD7,PSMA2,NFKB1,LTA4H,CTSD,COPB1,LGALS3,GNS,CAB39,PSMD11,ERP44,CNN2,COMMD9,ANXA3,IQGAP1,PSMA5,S100A11,DYNC1LI1,FTH1,LAMTOR1,CCT8,KPNB1,CSTB,CCT2,GAA,EEF2,PSMD1,PSMD2,RAB6A,TOLLIP,PKM,IMPDH2,KARS,AP2A2,LAMP1,HSP90AA1,OSTF1,TUBB4B,PRDX6,IMPDH1,CTSB,ANXA2,ATG7,VAT1,DYNC1H1,IGF2R,GM2A,VCP,RAB5B,DYNLT1,PGAM1,CAP1,GSN,CSNK2B,COMMD3,ACTR2,PRDX4,YPEL5,TXNDC5,ASAH1,DYNLL1,…
GO:0010498	Proteasomal protein catabolic process	63	345	0.54	1.12e-13	9606.ENSP00000044462,9606.ENSP00000157812,9606.ENSP00000210313,9606.ENSP00000215071,9606.ENSP00000216225,9606.ENSP00000216455,9606.ENSP00000216802,9606.ENSP00000217958,9606.ENSP00000217964,9606.ENSP00000219313,9606.ENSP00000221138,9606.ENSP00000221566,9606.ENSP00000223321,9606.ENSP00000227524,9606.ENSP00000231487,9606.ENSP00000248958,9606.ENSP00000249396,9606.ENSP00000259253,9606.ENSP00000261303,…	PSMA4,PSMC4,PSMD5,PSMD8,RBX1,PSMA3,PSME2,PSMD10,TBL1X,PSMD7,PPP2CB,SGTA,PSMA2,PRPF19,SKP1,SDF2L1,SIRT2,UGGT1,PSMC1,PSMA6,PSMD11,UFD1L,PCNP,GET4,GID8,PSMB6,RCN3,PSMA5,UBXN1,NEMF,HSP90B1,DDB1,PSMD1,PSMD2,PSMC5,TRIM25,HSPA5,MTA1,PSMF1,ANAPC1,UBQLN2,UBE2C,RAD23B,VCP,PCBP2,CDC16,PSMD4,PSMA7,BAG6,UBQLN1,FBXO6,PSME1,PLAA,PSMD14,PSMC2,PSMD13,PSMC6,PSMA1,NSFL1C,PSMD6,NEDD4,PSMD9,PSMC3
GO:0006401	RNA catabolic process	45	247	0.54	8.73e-10	9606.ENSP00000222247,9606.ENSP00000225792,9606.ENSP00000251453,9606.ENSP00000263579,9606.ENSP00000267973,9606.ENSP00000270625,9606.ENSP00000278572,9606.ENSP00000310596,9606.ENSP00000311430,9606.ENSP00000313007,9606.ENSP00000313199,9606.ENSP00000320503,9606.ENSP00000324804,9606.ENSP00000325074,9606.ENSP00000339095,9606.ENSP00000339795,9606.ENSP00000346001,9606.ENSP00000346037,9606.ENSP00000346067,…	RPL18A,DDX5,RPS16,DCPS,WDR61,RPS11,RPS3,LSM1,RPL4,PABPC1,HNRNPD,EDC3,PPP2R1A,PPP2R2A,RPS7,RPL7,RPL3,RPLP1,RPSA,SND1,EDC4,ETF1,PABPC4,RPL11,LSM2,RPS6,RPL13A,RPL24,RPS29,KHSRP,RPS14,GSPT1,RPL6,PPP2CA,RPL23,SMG7,RPL30,RNH1,TNKS1BP1,RPL18,RPLP0,RPS28,RPS5,DCP1A,CSDE1
GO:0045089	Positive regulation of innate immune response	38	208	0.54	2.54e-08	9606.ENSP00000044462,9606.ENSP00000157812,9606.ENSP00000210313,9606.ENSP00000215071,9606.ENSP00000216160,9606.ENSP00000216455,9606.ENSP00000216802,9606.ENSP00000217958,9606.ENSP00000219313,9606.ENSP00000223321,9606.ENSP00000226574,9606.ENSP00000231487,9606.ENSP00000261303,9606.ENSP00000261479,9606.ENSP00000261712,9606.ENSP00000270586,9606.ENSP00000271308,9606.ENSP00000278568,9606.ENSP00000309474,…	PSMA4,PSMC4,PSMD5,PSMD8,TAB1,PSMA3,PSME2,PSMD10,PSMD7,PSMA2,NFKB1,SKP1,PSMC1,PSMA6,PSMD11,PSMB6,PSMA5,PAK1,PSMD1,PSMD2,PSMC5,PAK2,LAMP1,PSMF1,MATR3,PSMD4,PSMA7,PSME1,RELA,PSMD14,PSMC2,PSMD13,PSMC6,PSMA1,PSMD6,PSMD9,LSM14A,PSMC3
GO:0010565	Regulation of cellular ketone metabolic process	35	190	0.54	9.5e-08	9606.ENSP00000044462,9606.ENSP00000157812,9606.ENSP00000210313,9606.ENSP00000215071,9606.ENSP00000216455,9606.ENSP00000216802,9606.ENSP00000217958,9606.ENSP00000219313,9606.ENSP00000223321,9606.ENSP00000261303,9606.ENSP00000261479,9606.ENSP00000261712,9606.ENSP00000270586,9606.ENSP00000271308,9606.ENSP00000309474,9606.ENSP00000310129,9606.ENSP00000310572,9606.ENSP00000338039,9606.ENSP00000355518,…	PSMA4,PSMC4,PSMD5,PSMD8,PSMA3,PSME2,PSMD10,PSMD7,PSMA2,PSMC1,PSMA6,PSMD11,PSMB6,PSMA5,PSMD1,PSMD2,PSMC5,PSMF1,FH,PSMD4,PSMA7,EIF6,ANXA1,PSME1,PSMD14,PSMC2,PSMD13,PSMC6,PSMA1,PSMD6,PARK7,PSMD9,APPL2,AKT1,PSMC3
GO:0034250	Positive regulation of cellular amide metabolic process	30	162	0.54	1.02e-06	9606.ENSP00000216190,9606.ENSP00000225698,9606.ENSP00000228251,9606.ENSP00000250113,9606.ENSP00000253039,9606.ENSP00000257829,9606.ENSP00000257904,9606.ENSP00000296930,9606.ENSP00000307940,9606.ENSP00000311032,9606.ENSP00000313007,9606.ENSP00000313199,9606.ENSP00000313603,9606.ENSP00000313829,9606.ENSP00000331019,9606.ENSP00000332604,9606.ENSP00000350170,9606.ENSP00000356481,9606.ENSP00000359506,…	EIF3D,C1QBP,YBX3,FXR2,EIF2S3,NAT10,CDK4,NPM1,EEF2,CASP3,PABPC1,HNRNPD,ABCF1,KHDRBS1,RPS27L,EIF3C,FXR1,FAM129A,FMR1,EIF6,PICALM,DDX39B,PTK2B,RELA,ELAVL1,CNBP,GNB2L1,RPL30,VIM,YTHDF3
GO:0010811	Positive regulation of cell-substrate adhesion	23	124	0.54	3.26e-05	9606.ENSP00000007722,9606.ENSP00000225698,9606.ENSP00000246747,9606.ENSP00000261037,9606.ENSP00000264187,9606.ENSP00000268182,9606.ENSP00000300574,9606.ENSP00000320866,9606.ENSP00000327801,9606.ENSP00000346300,9606.ENSP00000346839,9606.ENSP00000357801,9606.ENSP00000358866,9606.ENSP00000361892,9606.ENSP00000367154,9606.ENSP00000373905,9606.ENSP00000379975,9606.ENSP00000380638,9606.ENSP00000382697,…	ITGA3,C1QBP,ARL2,COL8A1,NID1,IQGAP1,CRK,CALR,P4HB,CRKL,FN1,S100A10,FLNA,STK4,RSU1,DNM2,ILK,PTK2B,ROCK1,CDC42,TRIOBP,TSTA3,LIMS1
GO:0006110	Regulation of glycolytic process	15	81	0.54	0.0017	9606.ENSP00000264657,9606.ENSP00000264883,9606.ENSP00000283195,9606.ENSP00000310668,9606.ENSP00000316032,9606.ENSP00000352400,9606.ENSP00000359991,9606.ENSP00000362824,9606.ENSP00000363574,9606.ENSP00000371155,9606.ENSP00000373312,9606.ENSP00000379182,9606.ENSP00000444029,9606.ENSP00000448054,9606.ENSP00000471191	STAT3,NUP54,RANBP2,NUP93,NUP98,NUP214,PGAM1,OGT,EIF6,NUPL1,SEC13,RAE1,NUP153,NUP37,NUP62
GO:1900182	Positive regulation of protein localization to nucleus	15	82	0.54	0.0019	9606.ENSP00000240185,9606.ENSP00000253024,9606.ENSP00000258091,9606.ENSP00000275603,9606.ENSP00000280326,9606.ENSP00000286788,9606.ENSP00000295688,9606.ENSP00000299300,9606.ENSP00000317334,9606.ENSP00000358081,9606.ENSP00000358866,9606.ENSP00000377958,9606.ENSP00000418770,9606.ENSP00000428056,9606.ENSP00000451828	TARDBP,TRIM28,CCT7,CCT6A,CCT5,CCT8,CCT3,CCT2,TCP1,BAG3,FLNA,CCT4,PARK7,PIK3R1,AKT1
GO:1903747	Regulation of establishment of protein localization to mitochondrion	14	76	0.54	0.0029	9606.ENSP00000248975,9606.ENSP00000264335,9606.ENSP00000270225,9606.ENSP00000306330,9606.ENSP00000318822,9606.ENSP00000351492,9606.ENSP00000358081,9606.ENSP00000361930,9606.ENSP00000369127,9606.ENSP00000371267,9606.ENSP00000379287,9606.ENSP00000400906,9606.ENSP00000466214,9606.ENSP00000479919	YWHAH,YWHAE,SAE1,YWHAG,BID,UBL5,BAG3,YWHAB,DNAJA1,YWHAQ,YWHAZ,UBE2L3,PDCD5,SH3GLB1
GO:0043161	Proteasome-mediated ubiquitin-dependent protein catabolic process	58	323	0.53	2.41e-12	9606.ENSP00000044462,9606.ENSP00000157812,9606.ENSP00000210313,9606.ENSP00000215071,9606.ENSP00000216225,9606.ENSP00000216455,9606.ENSP00000216802,9606.ENSP00000217958,9606.ENSP00000217964,9606.ENSP00000219313,9606.ENSP00000221138,9606.ENSP00000221566,9606.ENSP00000223321,9606.ENSP00000231487,9606.ENSP00000249396,9606.ENSP00000261303,9606.ENSP00000261479,9606.ENSP00000261712,9606.ENSP00000263202,…	PSMA4,PSMC4,PSMD5,PSMD8,RBX1,PSMA3,PSME2,PSMD10,TBL1X,PSMD7,PPP2CB,SGTA,PSMA2,SKP1,SIRT2,PSMC1,PSMA6,PSMD11,UFD1L,PCNP,GID8,PSMB6,PSMA5,UBXN1,NEMF,HSP90B1,DDB1,PSMD1,PSMD2,PSMC5,TRIM25,HSPA5,MTA1,PSMF1,ANAPC1,UBQLN2,UBE2C,RAD23B,VCP,PCBP2,CDC16,PSMD4,PSMA7,BAG6,UBQLN1,FBXO6,PSME1,PLAA,PSMD14,PSMC2,PSMD13,PSMC6,PSMA1,NSFL1C,PSMD6,NEDD4,PSMD9,PSMC3
GO:0031647	Regulation of protein stability	52	293	0.53	6.52e-11	9606.ENSP00000053867,9606.ENSP00000217964,9606.ENSP00000222005,9606.ENSP00000240185,9606.ENSP00000253083,9606.ENSP00000254436,9606.ENSP00000258091,9606.ENSP00000265857,9606.ENSP00000275603,9606.ENSP00000280326,9606.ENSP00000286788,9606.ENSP00000295688,9606.ENSP00000299138,9606.ENSP00000299300,9606.ENSP00000300026,9606.ENSP00000305442,9606.ENSP00000309555,9606.ENSP00000310670,9606.ENSP00000311032,…	GRN,TBL1X,CDC37,TARDBP,HIP1R,TRIM21,CCT7,GET4,CCT6A,CCT5,CCT8,CCT3,VPS35,CCT2,PPIB,COG7,HCFC1,CCAR2,CASP3,TCP1,PRKRA,CALR,NAPG,SEC16A,HIST1H1B,LAMP1,HSP90AA1,HIP1,RPS7,TAF9B,BAG3,FLNA,BAG2,STK4,GSN,STX12,RPL11,BAG6,FLOT1,HSPD1,PDCD10,CCT4,FLOT2,AAK1,LAMP2,PARK7,RPL23,PIK3R1,STK3,CRYAB,SH3GLB1,PTGES3
GO:0030178	Negative regulation of Wnt signaling pathway	39	218	0.53	2.56e-08	9606.ENSP00000044462,9606.ENSP00000157812,9606.ENSP00000210313,9606.ENSP00000215071,9606.ENSP00000216225,9606.ENSP00000216455,9606.ENSP00000216802,9606.ENSP00000217958,9606.ENSP00000219313,9606.ENSP00000223321,9606.ENSP00000243077,9606.ENSP00000261303,9606.ENSP00000261479,9606.ENSP00000261712,9606.ENSP00000262613,9606.ENSP00000270586,9606.ENSP00000271308,9606.ENSP00000309474,9606.ENSP00000310129,…	PSMA4,PSMC4,PSMD5,PSMD8,RBX1,PSMA3,PSME2,PSMD10,PSMD7,PSMA2,LRP1,PSMC1,PSMA6,PSMD11,SLC9A3R1,PSMB6,PSMA5,PSMD1,PSMD2,PSMC5,DAB2,PSMF1,PSMD4,PSMA7,STK4,PSME1,G3BP1,PSMD14,PSMC2,PSMD13,PSMC6,PSMA1,PSMD6,GNB2L1,STK3,PSMD9,PFDN5,RUVBL2,PSMC3
GO:0006898	Receptor-mediated endocytosis	33	184	0.53	4.45e-07	9606.ENSP00000231061,9606.ENSP00000242285,9606.ENSP00000243077,9606.ENSP00000253083,9606.ENSP00000261889,9606.ENSP00000263270,9606.ENSP00000292807,9606.ENSP00000299767,9606.ENSP00000309415,9606.ENSP00000313391,9606.ENSP00000314499,9606.ENSP00000318687,9606.ENSP00000320866,9606.ENSP00000327694,9606.ENSP00000335153,9606.ENSP00000336747,9606.ENSP00000348099,9606.ENSP00000349437,9606.ENSP00000351926,…	SPARC,CLTA,LRP1,HIP1R,SNX1,AP2S1,AP2M1,HSP90B1,CLTB,DAB2,GAK,HSPH1,CALR,AP2A2,HSP90AA1,HIP1,PDLIM7,IGF2R,AP2A1,PI4KB,EPS15,CAP1,DNM1,CTTN,DNM2,SNX9,PICALM,PPT1,DBNL,NEDD4,CLTC,HYOU1,AP2B1
GO:0016241	Regulation of macroautophagy	31	174	0.53	1.31e-06	9606.ENSP00000216442,9606.ENSP00000222005,9606.ENSP00000229328,9606.ENSP00000246533,9606.ENSP00000273398,9606.ENSP00000276390,9606.ENSP00000278671,9606.ENSP00000281187,9606.ENSP00000281938,9606.ENSP00000290949,9606.ENSP00000299138,9606.ENSP00000311032,9606.ENSP00000334100,9606.ENSP00000345195,9606.ENSP00000347032,9606.ENSP00000351832,9606.ENSP00000355217,9606.ENSP00000357292,9606.ENSP00000358081,…	ATP6V1D,CDC37,PRKAB1,CAPNS1,ATP6V1A,ATP6V1B2,LAMTOR1,VPS26B,HSPB8,ATP6V0D1,VPS35,CASP3,EXOC7,UBQLN2,PIP4K2C,RAB3GAP2,SNX6,UBQLN4,BAG3,VPS26A,ATP6V1G1,UBQLN1,SNX5,SCFD1,GPSM1,LAMTOR3,NEDD4,CAPN1,AKT1,SEC22B,SH3GLB1
GO:0042177	Negative regulation of protein catabolic process	24	135	0.53	3.72e-05	9606.ENSP00000037243,9606.ENSP00000217244,9606.ENSP00000221566,9606.ENSP00000230085,9606.ENSP00000249396,9606.ENSP00000261601,9606.ENSP00000294119,9606.ENSP00000299138,9606.ENSP00000300231,9606.ENSP00000305790,9606.ENSP00000310670,9606.ENSP00000338039,9606.ENSP00000339095,9606.ENSP00000346032,9606.ENSP00000356425,9606.ENSP00000358866,9606.ENSP00000362824,9606.ENSP00000363676,9606.ENSP00000365131,…	GABARAPL2,CSNK2A1,SGTA,SNX3,SIRT2,USP14,UBXN1,VPS35,MAP1A,SF3B3,CCAR2,PSMF1,RPS7,ANXA2,UCHL5,FLNA,OGT,RPL11,BAG6,ROCK1,RELA,PARK7,RPL23,SNX12
GO:1901800	Positive regulation of proteasomal protein catabolic process	22	122	0.53	7.82e-05	9606.ENSP00000157812,9606.ENSP00000216225,9606.ENSP00000217958,9606.ENSP00000221566,9606.ENSP00000229268,9606.ENSP00000229416,9606.ENSP00000249396,9606.ENSP00000261303,9606.ENSP00000310686,9606.ENSP00000313391,9606.ENSP00000345195,9606.ENSP00000351777,9606.ENSP00000353549,9606.ENSP00000359506,9606.ENSP00000359727,9606.ENSP00000365131,9606.ENSP00000365576,9606.ENSP00000369217,9606.ENSP00000391211,…	PSMC4,RBX1,PSMD10,SGTA,USP5,GCLC,SIRT2,PSMC1,FBXW8,DAB2,UBQLN2,VCP,CDC16,FMR1,BAG2,BAG6,UBQLN1,ARIH1,PSMC2,GNB2L1,AKT1,NUB1
GO:0051170	Import into nucleus	21	118	0.53	0.00015	9606.ENSP00000215829,9606.ENSP00000262982,9606.ENSP00000264657,9606.ENSP00000264883,9606.ENSP00000266735,9606.ENSP00000283195,9606.ENSP00000290158,9606.ENSP00000300413,9606.ENSP00000310668,9606.ENSP00000316032,9606.ENSP00000336712,9606.ENSP00000341826,9606.ENSP00000352400,9606.ENSP00000354742,9606.ENSP00000385269,9606.ENSP00000420311,9606.ENSP00000428056,9606.ENSP00000444029,9606.ENSP00000446917,…	SNRPD3,CSE1L,STAT3,NUP54,SNRPF,RANBP2,KPNB1,SNRPD1,NUP93,NUP98,TNPO1,HNRNPA1,NUP214,IPO9,ELAVL1,RPL23,PIK3R1,NUP153,APPL2,AKT1,NUP62
GO:0097711	Ciliary basal body-plasma membrane docking	17	95	0.53	0.00091	9606.ENSP00000259632,9606.ENSP00000264071,9606.ENSP00000264335,9606.ENSP00000265717,9606.ENSP00000306330,9606.ENSP00000324804,9606.ENSP00000335153,9606.ENSP00000341289,9606.ENSP00000348573,9606.ENSP00000348965,9606.ENSP00000354791,9606.ENSP00000358921,9606.ENSP00000376297,9606.ENSP00000380308,9606.ENSP00000380378,9606.ENSP00000408910,9606.ENSP00000432768	DCTN3,TUBB4A,YWHAE,PRKAR2B,YWHAG,PPP2R1A,HSP90AA1,TUBB4B,AKAP9,DYNC1H1,DCTN1,ACTR1A,DYNLL1,DYNC1I2,PAFAH1B1,DCTN2,CKAP5
GO:0032204	Regulation of telomere maintenance	15	83	0.53	0.0021	9606.ENSP00000257829,9606.ENSP00000258091,9606.ENSP00000275603,9606.ENSP00000280326,9606.ENSP00000283179,9606.ENSP00000286788,9606.ENSP00000295688,9606.ENSP00000299300,9606.ENSP00000313199,9606.ENSP00000317334,9606.ENSP00000341826,9606.ENSP00000346694,9606.ENSP00000377958,9606.ENSP00000425133,9606.ENSP00000451291	NAT10,CCT7,CCT6A,CCT5,HNRNPU,CCT8,CCT3,CCT2,HNRNPD,TCP1,HNRNPA1,HNRNPA2B1,CCT4,SMG7,HNRNPC
GO:0038096	Fc-gamma receptor signaling pathway involved in phagocytosis	13	73	0.53	0.006	9606.ENSP00000228825,9606.ENSP00000263238,9606.ENSP00000278568,9606.ENSP00000290246,9606.ENSP00000300574,9606.ENSP00000335153,9606.ENSP00000352834,9606.ENSP00000365312,9606.ENSP00000367220,9606.ENSP00000383118,9606.ENSP00000389631,9606.ENSP00000428056,9606.ENSP00000432472	ARPC3,ACTR3,PAK1,ELMO2,CRK,HSP90AA1,MYO1C,ABI1,ACTR2,CDC42,ARPC1B,PIK3R1,BRK1
GO:1903201	Regulation of oxidative stress-induced cell death	12	67	0.53	0.0091	9606.ENSP00000246957,9606.ENSP00000248553,9606.ENSP00000270142,9606.ENSP00000327801,9606.ENSP00000346437,9606.ENSP00000365576,9606.ENSP00000377867,9606.ENSP00000378394,9606.ENSP00000418770,9606.ENSP00000426909,9606.ENSP00000451828,9606.ENSP00000457243	TRAP1,HSPB1,SOD1,P4HB,ATG7,UBQLN1,MST4,PSAP,PARK7,GNB2L1,AKT1,NOL3
GO:1990090	Cellular response to nerve growth factor stimulus	9	50	0.53	0.0346	9606.ENSP00000228825,9606.ENSP00000232165,9606.ENSP00000258198,9606.ENSP00000298316,9606.ENSP00000300574,9606.ENSP00000307940,9606.ENSP00000324173,9606.ENSP00000451828,9606.ENSP00000479153	ARPC3,UBE3A,DYNC1LI2,ARF6,CRK,EEF2,HSPA5,AKT1,EHD1
GO:0006886	Intracellular protein transport	173	999	0.52	2.24e-36	9606.ENSP00000215570,9606.ENSP00000216259,9606.ENSP00000221566,9606.ENSP00000222005,9606.ENSP00000222247,9606.ENSP00000223136,9606.ENSP00000242285,9606.ENSP00000244020,9606.ENSP00000248553,9606.ENSP00000248975,9606.ENSP00000249923,9606.ENSP00000251453,9606.ENSP00000255194,9606.ENSP00000258962,9606.ENSP00000260746,9606.ENSP00000261636,9606.ENSP00000261889,9606.ENSP00000262982,9606.ENSP00000263202,…	TIMM13,PMM1,SGTA,CDC37,RPL18A,FIS1,CLTA,SRSF6,HSPB1,YWHAH,COPB1,RPS16,AP3B1,SRSF1,ARL3,ARL1,SNX1,CSE1L,UFD1L,ARFGAP3,DESI1,AP2S1,NAPA,ARCN1,YWHAE,STAT3,NUP54,GRPEL1,XPO5,TRIP11,RPS11,RPS3,AIP,VPS26B,HNRNPU,RANBP2,DDX19B,KPNB1,U2AFBP,AP2M1,ABCE1,NPM1,ARF6,VPS35,HSP90B1,MAP1A,VPS37C,HSPA4,SRP9,COG7,ARF4,YWHAG,SEC23A,KIF5B,U2AF2,CLTB,NUP93,RPL4,RAB6A,SRP68,NUP98,BID,CALR,HSPA5,NAPG,COPG1,SEC16A,SRSF…
GO:0016032	Viral process	136	776	0.52	1.29e-28	9606.ENSP00000044462,9606.ENSP00000216190,9606.ENSP00000216225,9606.ENSP00000216455,9606.ENSP00000216479,9606.ENSP00000221566,9606.ENSP00000222247,9606.ENSP00000225698,9606.ENSP00000231487,9606.ENSP00000232165,9606.ENSP00000233057,9606.ENSP00000238497,9606.ENSP00000248553,9606.ENSP00000249923,9606.ENSP00000251453,9606.ENSP00000251968,9606.ENSP00000253024,9606.ENSP00000253108,9606.ENSP00000263270,…	PSMA4,EIF3D,RBX1,PSMA3,AHSA1,SGTA,RPL18A,C1QBP,SKP1,UBE3A,EIF2AK2,VPS4B,HSPB1,COPB1,RPS16,TSG101,TRIM28,EIF3G,AP2S1,YWHAE,STAT3,NUP54,XPO5,EIF4H,IQGAP1,PSMB6,RPS11,DYNC1LI1,RPS3,HNRNPU,RANBP2,KPNB1,CTBP1,AP2M1,EIF4A1,UBXN1,ABCE1,NPM1,VPS35,DDB1,VPS37C,COPS6,HCFC1,NUP93,RPL4,RAB6A,PAK2,TLN1,NUP98,PRKRA,TUFM,TRIM25,ZYX,KARS,PPP1CA,AP2A2,LAMP1,HSP90AA1,TNPO1,RPS7,RPL7,HNRNPA1,CTSB,ZC3H7B,RPL3,ANXA2,…
GO:0002275	Myeloid cell activation involved in immune response	92	522	0.52	3.51e-19	9606.ENSP00000053867,9606.ENSP00000176763,9606.ENSP00000211998,9606.ENSP00000215754,9606.ENSP00000216442,9606.ENSP00000216962,9606.ENSP00000219313,9606.ENSP00000223321,9606.ENSP00000226574,9606.ENSP00000228740,9606.ENSP00000236671,9606.ENSP00000249923,9606.ENSP00000254301,9606.ENSP00000258145,9606.ENSP00000258418,9606.ENSP00000261712,9606.ENSP00000262455,9606.ENSP00000263097,9606.ENSP00000263401,…	GRN,STK10,VCL,MIF,ATP6V1D,PYGB,PSMD7,PSMA2,NFKB1,LTA4H,CTSD,COPB1,LGALS3,GNS,CAB39,PSMD11,ERP44,CNN2,COMMD9,ANXA3,IQGAP1,PSMA5,S100A11,DYNC1LI1,FTH1,LAMTOR1,CCT8,KPNB1,CSTB,CCT2,GAA,EEF2,PSMD1,PSMD2,RAB6A,TOLLIP,PKM,IMPDH2,KARS,AP2A2,LAMP1,HSP90AA1,OSTF1,TUBB4B,PRDX6,IMPDH1,CTSB,ANXA2,ATG7,VAT1,DYNC1H1,IGF2R,GM2A,VCP,RAB5B,DYNLT1,PGAM1,CAP1,GSN,CSNK2B,COMMD3,ACTR2,PRDX4,YPEL5,TXNDC5,ASAH1,DYNLL1,…
GO:0006518	Peptide metabolic process	88	503	0.52	3.94e-18	9606.ENSP00000216190,9606.ENSP00000216554,9606.ENSP00000222247,9606.ENSP00000223029,9606.ENSP00000228740,9606.ENSP00000229416,9606.ENSP00000231572,9606.ENSP00000233057,9606.ENSP00000251453,9606.ENSP00000253039,9606.ENSP00000253108,9606.ENSP00000256383,9606.ENSP00000256854,9606.ENSP00000258729,9606.ENSP00000261772,9606.ENSP00000264161,9606.ENSP00000265753,9606.ENSP00000266126,9606.ENSP00000268206,…	EIF3D,EIF5,RPL18A,AIMP2,LTA4H,GCLC,RARS,EIF2AK2,RPS16,EIF2S3,EIF3G,EIF2S1,NARS,IGF2BP3,AARS,DARS,EIF4H,EIF2B2,EFTUD1,SOD1,RPS11,DNPEP,RPS3,FARSB,EIF5B,EIF4A1,ABCE1,NEMF,TPP1,GCN1L1,EEF2,RPL4,PABPC1,ABCF1,FARSA,TUFM,KARS,RPS27L,EEF1G,EIF3C,MRPL12,RPS7,RPL7,RPL3,RPLP1,RPSA,WARS,COPS5,EIF2B3,ETF1,EPRS,GCLM,PABPC4,PPA1,EIF3I,EIF6,RPL11,RRBP1,EEF1E1,RPS6,GARS,RPL13A,EEF1B2,RPL24,LARS,AIMP1,RPS29,RPS14…
GO:0002429	Immune response-activating cell surface receptor signaling pathway	54	311	0.52	5.24e-11	9606.ENSP00000044462,9606.ENSP00000157812,9606.ENSP00000210313,9606.ENSP00000215071,9606.ENSP00000216160,9606.ENSP00000216455,9606.ENSP00000216802,9606.ENSP00000217958,9606.ENSP00000219313,9606.ENSP00000220003,9606.ENSP00000223321,9606.ENSP00000226574,9606.ENSP00000228825,9606.ENSP00000231487,9606.ENSP00000261303,9606.ENSP00000261479,9606.ENSP00000261712,9606.ENSP00000263238,9606.ENSP00000266126,…	PSMA4,PSMC4,PSMD5,PSMD8,TAB1,PSMA3,PSME2,PSMD10,PSMD7,CSK,PSMA2,NFKB1,ARPC3,SKP1,PSMC1,PSMA6,PSMD11,ACTR3,EIF2B2,PSMB6,PSMA5,PAK1,ELMO2,CRK,PSMD1,PSMD2,PSMC5,KHDRBS1,PAK2,HSP90AA1,PSMF1,CRKL,MYO1C,EIF2B3,PSMD4,PSMA7,BAG6,ABI1,ACTR2,PSME1,CDC42,RELA,PSMD14,ARPC1B,PSMC2,BCAR1,PSMD13,PSMC6,PSMA1,PSMD6,PIK3R1,BRK1,PSMD9,PSMC3
GO:0090150	Establishment of protein localization to membrane	47	267	0.52	8.8e-10	9606.ENSP00000215570,9606.ENSP00000221566,9606.ENSP00000222247,9606.ENSP00000234160,9606.ENSP00000251453,9606.ENSP00000255194,9606.ENSP00000265857,9606.ENSP00000270625,9606.ENSP00000278572,9606.ENSP00000299138,9606.ENSP00000301765,9606.ENSP00000302961,9606.ENSP00000305230,9606.ENSP00000311430,9606.ENSP00000312066,9606.ENSP00000313869,9606.ENSP00000318822,9606.ENSP00000324173,9606.ENSP00000325827,…	TIMM13,SGTA,RPL18A,GORASP2,RPS16,AP3B1,GET4,RPS11,RPS3,VPS35,VPS37C,HSPA4,SRP9,RPL4,SRP68,GORASP1,BID,HSPA5,SEC16A,HSP90AA1,RPS7,RPL7,SRP72,RPL3,RPLP1,RPSA,RAB3GAP2,MYO1C,UBL4A,RPL11,BAG6,RILPL1,RPS6,RPL13A,RPL24,RPS29,NSF,RPS14,RPL6,RPL23,RPL30,RPL18,NACA,RPLP0,ASNA1,RPS28,RPS5
GO:0034976	Response to endoplasmic reticulum stress	45	256	0.52	2.36e-09	9606.ENSP00000003084,9606.ENSP00000175506,9606.ENSP00000221138,9606.ENSP00000221566,9606.ENSP00000233057,9606.ENSP00000234160,9606.ENSP00000240185,9606.ENSP00000248958,9606.ENSP00000256383,9606.ENSP00000259253,9606.ENSP00000262455,9606.ENSP00000263202,9606.ENSP00000265857,9606.ENSP00000270645,9606.ENSP00000286091,9606.ENSP00000290949,9606.ENSP00000299427,9606.ENSP00000299767,9606.ENSP00000300289,…	CFTR,ASNS,PPP2CB,SGTA,EIF2AK2,GORASP2,TARDBP,SDF2L1,EIF2S1,UGGT1,ERP44,UFD1L,GET4,RCN3,PDIA4,ATP6V0D1,TPP1,HSP90B1,PDIA3,EEF2,ARFGAP1,TLN1,CALR,TRIM25,HSPA5,SEC16A,P4HB,UBQLN2,UBA5,VCP,DCTN1,FAM129A,UFL1,BAG6,FLOT1,UBQLN1,FBXO6,UFM1,SEC31A,PDIA6,PSMC6,DNAJB11,PIK3R1,ASNA1,HYOU1
GO:0071356	Cellular response to tumor necrosis factor	43	245	0.52	6.36e-09	9606.ENSP00000044462,9606.ENSP00000157812,9606.ENSP00000210313,9606.ENSP00000215071,9606.ENSP00000216455,9606.ENSP00000216802,9606.ENSP00000217958,9606.ENSP00000219313,9606.ENSP00000223321,9606.ENSP00000226574,9606.ENSP00000228251,9606.ENSP00000261303,9606.ENSP00000261479,9606.ENSP00000261712,9606.ENSP00000270586,9606.ENSP00000271308,9606.ENSP00000278572,9606.ENSP00000309474,9606.ENSP00000310129,…	PSMA4,PSMC4,PSMD5,PSMD8,PSMA3,PSME2,PSMD10,PSMD7,PSMA2,NFKB1,YBX3,PSMC1,PSMA6,PSMD11,PSMB6,PSMA5,RPS3,PSMD1,PSMD2,PSMC5,KARS,PSMF1,TRADD,STAT1,ARHGEF2,PSMD4,PSMA7,ASAH1,PSME1,ILK,PTK2B,RELA,AKAP12,PSMD14,PSMC2,PSMD13,PSMC6,PSMA1,PSMD6,PSMD9,LIMS1,AKT1,PSMC3
GO:0030705	Cytoskeleton-dependent intracellular transport	34	195	0.52	4.94e-07	9606.ENSP00000248553,9606.ENSP00000255194,9606.ENSP00000260746,9606.ENSP00000267622,9606.ENSP00000270142,9606.ENSP00000283179,9606.ENSP00000296755,9606.ENSP00000300231,9606.ENSP00000301072,9606.ENSP00000307078,9606.ENSP00000311449,9606.ENSP00000320821,9606.ENSP00000325002,9606.ENSP00000332706,9606.ENSP00000336712,9606.ENSP00000336799,9606.ENSP00000347416,9606.ENSP00000348965,9606.ENSP00000349351,…	HSPB1,AP3B1,ARL3,TRIP11,SOD1,HNRNPU,MAP1B,MAP1A,TUBA1C,KIF5B,RAB6A,KIF1C,COPG1,PURA,TNPO1,TUBA1B,AP3D1,DYNC1H1,BICD2,DYNLRB1,MYO1C,OPA1,DCTN1,BAG3,ACTR1A,DYNLL1,FLOT2,DYNC1I2,PAFAH1B1,CDC42,KIF3A,KIF5A,BLOC1S1,DYNLL2
GO:2001242	Regulation of intrinsic apoptotic signaling pathway	29	164	0.52	3.82e-06	9606.ENSP00000215754,9606.ENSP00000223136,9606.ENSP00000228251,9606.ENSP00000234590,9606.ENSP00000246957,9606.ENSP00000248553,9606.ENSP00000262613,9606.ENSP00000270142,9606.ENSP00000278572,9606.ENSP00000310670,9606.ENSP00000318176,9606.ENSP00000318822,9606.ENSP00000327801,9606.ENSP00000339095,9606.ENSP00000339917,9606.ENSP00000354681,9606.ENSP00000354837,9606.ENSP00000360688,9606.ENSP00000363676,…	MIF,FIS1,YBX3,ENO1,TRAP1,HSPB1,SLC9A3R1,SOD1,RPS3,CCAR2,PRKRA,BID,P4HB,RPS7,TAF9B,OPA1,ARHGEF2,TXNDC12,RPL11,UBQLN1,DNAJA1,PARK7,GNB2L1,USP47,BCLAF1,DNM1L,AKT1,NOL3,HYOU1
GO:1903364	Positive regulation of cellular protein catabolic process	28	161	0.52	8.11e-06	9606.ENSP00000157812,9606.ENSP00000216225,9606.ENSP00000217958,9606.ENSP00000221566,9606.ENSP00000229268,9606.ENSP00000229416,9606.ENSP00000243077,9606.ENSP00000249396,9606.ENSP00000261303,9606.ENSP00000299138,9606.ENSP00000310686,9606.ENSP00000313391,9606.ENSP00000335153,9606.ENSP00000345195,9606.ENSP00000351777,9606.ENSP00000353408,9606.ENSP00000353549,9606.ENSP00000359506,9606.ENSP00000359727,…	PSMC4,RBX1,PSMD10,SGTA,USP5,GCLC,LRP1,SIRT2,PSMC1,VPS35,FBXW8,DAB2,HSP90AA1,UBQLN2,VCP,MSN,CDC16,FMR1,BAG2,BAG6,CCDC22,UBQLN1,ARIH1,PTK2B,PSMC2,GNB2L1,AKT1,NUB1
GO:0016482	Cytosolic transport	25	142	0.52	2.68e-05	9606.ENSP00000230085,9606.ENSP00000261636,9606.ENSP00000261889,9606.ENSP00000262013,9606.ENSP00000281187,9606.ENSP00000299138,9606.ENSP00000307078,9606.ENSP00000311449,9606.ENSP00000314499,9606.ENSP00000320821,9606.ENSP00000323687,9606.ENSP00000333298,9606.ENSP00000351926,9606.ENSP00000354791,9606.ENSP00000355217,9606.ENSP00000360798,9606.ENSP00000362480,9606.ENSP00000366998,9606.ENSP00000367220,…	SNX3,ARL1,SNX1,SPAG9,VPS26B,VPS35,KIF5B,RAB6A,GAK,KIF1C,UBE2O,LAMP1,AP2A1,DCTN1,SNX6,EPS15,VPS26A,SNX5,ACTR2,SNX2,MON2,KIF5A,CLTC,VPS29,SNX12
GO:2000278	Regulation of DNA biosynthetic process	20	114	0.52	0.00028	9606.ENSP00000257829,9606.ENSP00000258091,9606.ENSP00000275603,9606.ENSP00000280326,9606.ENSP00000283179,9606.ENSP00000286788,9606.ENSP00000295688,9606.ENSP00000299300,9606.ENSP00000313199,9606.ENSP00000317334,9606.ENSP00000335153,9606.ENSP00000341826,9606.ENSP00000346694,9606.ENSP00000368458,9606.ENSP00000377958,9606.ENSP00000379475,9606.ENSP00000380638,9606.ENSP00000425133,9606.ENSP00000451291,…	NAT10,CCT7,CCT6A,CCT5,HNRNPU,CCT8,CCT3,CCT2,HNRNPD,TCP1,HSP90AA1,HNRNPA1,HNRNPA2B1,PCNA,CCT4,DDX39B,PTK2B,SMG7,HNRNPC,PTGES3
GO:0006606	Protein import into nucleus	17	97	0.52	0.0011	9606.ENSP00000262982,9606.ENSP00000264657,9606.ENSP00000264883,9606.ENSP00000283195,9606.ENSP00000290158,9606.ENSP00000310668,9606.ENSP00000316032,9606.ENSP00000336712,9606.ENSP00000352400,9606.ENSP00000354742,9606.ENSP00000385269,9606.ENSP00000420311,9606.ENSP00000428056,9606.ENSP00000444029,9606.ENSP00000446917,9606.ENSP00000451828,9606.ENSP00000471191	CSE1L,STAT3,NUP54,RANBP2,KPNB1,NUP93,NUP98,TNPO1,NUP214,IPO9,ELAVL1,RPL23,PIK3R1,NUP153,APPL2,AKT1,NUP62
GO:0048013	Ephrin receptor signaling pathway	15	86	0.52	0.0029	9606.ENSP00000228825,9606.ENSP00000263238,9606.ENSP00000263270,9606.ENSP00000278568,9606.ENSP00000292807,9606.ENSP00000300574,9606.ENSP00000327694,9606.ENSP00000340944,9606.ENSP00000351926,9606.ENSP00000362014,9606.ENSP00000367220,9606.ENSP00000382697,9606.ENSP00000383118,9606.ENSP00000389631,9606.ENSP00000482835	ARPC3,ACTR3,AP2S1,PAK1,AP2M1,CRK,AP2A2,PTPN11,AP2A1,DNM1,ACTR2,ROCK1,CDC42,ARPC1B,AP2B1
GO:0031329	Regulation of cellular catabolic process	149	875	0.51	2.26e-30	9606.ENSP00000037243,9606.ENSP00000044462,9606.ENSP00000157812,9606.ENSP00000210313,9606.ENSP00000215071,9606.ENSP00000216225,9606.ENSP00000216442,9606.ENSP00000216455,9606.ENSP00000216802,9606.ENSP00000217244,9606.ENSP00000217958,9606.ENSP00000219313,9606.ENSP00000221566,9606.ENSP00000222005,9606.ENSP00000222553,9606.ENSP00000223321,9606.ENSP00000228251,9606.ENSP00000229268,9606.ENSP00000229328,…	GABARAPL2,PSMA4,PSMC4,PSMD5,PSMD8,RBX1,ATP6V1D,PSMA3,PSME2,CSNK2A1,PSMD10,PSMD7,SGTA,CDC37,NAMPT,PSMA2,YBX3,USP5,PRKAB1,GCLC,UBE3A,TARDBP,LRP1,CAPNS1,HSPB1,SIRT2,FXR2,ZC3H14,FUS,TRIM21,IGF2BP3,PSMC1,PSMA6,USP14,PSMD11,DESI1,STAT3,NSUN2,PIK3C2A,PSMB6,PSMA5,ATP6V1A,ATP6V1B2,LAMTOR1,VPS26B,HSPB8,HNRNPU,IGF2BP1,ATP6V0D1,UBXN1,NPM1,VPS35,MAP1A,SH3D19,COMMD1,PSMD1,PSMD2,PSMC5,CCAR2,FBXW8,CASP3,PABPC1,H…
GO:1901990	Regulation of mitotic cell cycle phase transition	71	416	0.51	3.88e-14	9606.ENSP00000044462,9606.ENSP00000157812,9606.ENSP00000210313,9606.ENSP00000215071,9606.ENSP00000216225,9606.ENSP00000216455,9606.ENSP00000216802,9606.ENSP00000217958,9606.ENSP00000219313,9606.ENSP00000223321,9606.ENSP00000231487,9606.ENSP00000238497,9606.ENSP00000249396,9606.ENSP00000257904,9606.ENSP00000259632,9606.ENSP00000261303,9606.ENSP00000261479,9606.ENSP00000261712,9606.ENSP00000262662,…	PSMA4,PSMC4,PSMD5,PSMD8,RBX1,PSMA3,PSME2,PSMD10,PSMD7,PSMA2,SKP1,VPS4B,SIRT2,CDK4,DCTN3,PSMC1,PSMA6,PSMD11,CDKN2C,TUBB4A,YWHAE,PRKAR2B,PSMB6,PSMA5,DYNC1LI1,DDB1,YWHAG,PSMD1,PSMD2,PSMC5,BID,PPP2R1A,RPS27L,HSP90AA1,PSMF1,ANAPC1,TUBB4B,AKAP9,UBE2C,DYNC1H1,CDC16,DCTN1,PSMD4,ACTR1A,PSMA7,RPA2,ANXA1,PCNA,GPNMB,PSME1,DYNLL1,FHL1,DYNC1I2,PAFAH1B1,PSMD14,PSMC2,PSMD13,PSMC6,PRMT1,DCTN2,PSMA1,PCBP4,PSMD6,CK…
GO:0043687	Post-translational protein modification	62	360	0.51	1.69e-12	9606.ENSP00000044462,9606.ENSP00000054950,9606.ENSP00000157812,9606.ENSP00000210313,9606.ENSP00000215071,9606.ENSP00000215909,9606.ENSP00000216225,9606.ENSP00000216455,9606.ENSP00000216802,9606.ENSP00000217958,9606.ENSP00000219313,9606.ENSP00000223321,9606.ENSP00000231487,9606.ENSP00000250495,9606.ENSP00000261303,9606.ENSP00000261479,9606.ENSP00000261712,9606.ENSP00000264389,9606.ENSP00000268150,…	PSMA4,RCN1,PSMC4,PSMD5,PSMD8,LGALS1,RBX1,PSMA3,PSME2,PSMD10,PSMD7,PSMA2,SKP1,NEDD8,PSMC1,PSMA6,PSMD11,COPS4,MFGE8,PSMB6,PSMA5,FSTL1,HSP90B1,DDB1,COPS6,COMMD1,PSMD1,PSMD2,PSMC5,FBXW8,P4HB,PSMF1,MIA3,COPS8,ATG7,FN1,COPS5,WDR5,WDR42A,PSMD4,PSMA7,CCDC22,FBXO6,UCHL3,RBBP7,PSME1,RABGGTA,PDIA6,NUCB1,PSMD14,PSMC2,PSMD13,PSMC6,PSMA1,PSMD6,CALU,PSMD9,CAND1,NUB1,PRKCSH,TCEB1,PSMC3
GO:0032386	Regulation of intracellular transport	61	360	0.51	4.79e-12	9606.ENSP00000223136,9606.ENSP00000230085,9606.ENSP00000240185,9606.ENSP00000248975,9606.ENSP00000253024,9606.ENSP00000256460,9606.ENSP00000262948,9606.ENSP00000263277,9606.ENSP00000264335,9606.ENSP00000264670,9606.ENSP00000264883,9606.ENSP00000265351,9606.ENSP00000270225,9606.ENSP00000278568,9606.ENSP00000295321,9606.ENSP00000296755,9606.ENSP00000302486,9606.ENSP00000306330,9606.ENSP00000307078,…	FIS1,SNX3,TARDBP,YWHAH,TRIM28,CAMK1,MAP2K2,EHD2,YWHAE,NSUN2,NUP54,XPO5,SAE1,PAK1,IWS1,MAP1B,MAP2K1,YWHAG,KIF5B,DAB2,KHDRBS1,BID,SEC16A,LAMP1,PTPN11,ANP32B,ANXA2,DYNC1H1,UBL5,NUP214,MYO1C,MSN,FAM45A,BAG3,FLNA,SCP2,YWHAB,SAR1A,UFM1,NUPL1,YWHAQ,TSSC1,PDCD10,YWHAZ,CDC42,XPO1,NUCB1,SCFD1,UBE2L3,RANGAP1,PARK7,NEDD4,PIK3R1,CRYAB,NUP153,PDCD5,NUP62,EHD1,SH3GLB1,SNX12,RBM26
GO:0034612	Response to tumor necrosis factor	46	269	0.51	3.22e-09	9606.ENSP00000044462,9606.ENSP00000157812,9606.ENSP00000210313,9606.ENSP00000215071,9606.ENSP00000216455,9606.ENSP00000216802,9606.ENSP00000217958,9606.ENSP00000219313,9606.ENSP00000223321,9606.ENSP00000226574,9606.ENSP00000228251,9606.ENSP00000261303,9606.ENSP00000261479,9606.ENSP00000261712,9606.ENSP00000270586,9606.ENSP00000271308,9606.ENSP00000278572,9606.ENSP00000309474,9606.ENSP00000310129,…	PSMA4,PSMC4,PSMD5,PSMD8,PSMA3,PSME2,PSMD10,PSMD7,PSMA2,NFKB1,YBX3,PSMC1,PSMA6,PSMD11,PSMB6,PSMA5,RPS3,PSMD1,PSMD2,PSMC5,CASP3,KARS,PSMF1,TRADD,STAT1,ARHGEF2,PSMD4,PSMA7,IGBP1,ASAH1,PSME1,ILK,PTK2B,RELA,AKAP12,PSMD14,PSMC2,PSMD13,PSMC6,PSMA1,PSMD6,PSMD9,LIMS1,AKT1,NUB1,PSMC3
GO:0002833	Positive regulation of response to biotic stimulus	42	247	0.51	2.26e-08	9606.ENSP00000044462,9606.ENSP00000053867,9606.ENSP00000157812,9606.ENSP00000210313,9606.ENSP00000215071,9606.ENSP00000215754,9606.ENSP00000216160,9606.ENSP00000216455,9606.ENSP00000216802,9606.ENSP00000217958,9606.ENSP00000219313,9606.ENSP00000223321,9606.ENSP00000226574,9606.ENSP00000231487,9606.ENSP00000261303,9606.ENSP00000261479,9606.ENSP00000261712,9606.ENSP00000270586,9606.ENSP00000271308,…	PSMA4,GRN,PSMC4,PSMD5,PSMD8,MIF,TAB1,PSMA3,PSME2,PSMD10,PSMD7,PSMA2,NFKB1,SKP1,PSMC1,PSMA6,PSMD11,PSMB6,PSMA5,PAK1,PSMD1,PSMD2,PSMC5,PAK2,LAMP1,PSMF1,PUM2,MATR3,PSMD4,PSMA7,PSME1,HSPD1,RELA,PSMD14,PSMC2,PSMD13,PSMC6,PSMA1,PSMD6,PSMD9,LSM14A,PSMC3
GO:0032388	Positive regulation of intracellular transport	38	223	0.51	1.32e-07	9606.ENSP00000223136,9606.ENSP00000240185,9606.ENSP00000248975,9606.ENSP00000253024,9606.ENSP00000256460,9606.ENSP00000263277,9606.ENSP00000264335,9606.ENSP00000270225,9606.ENSP00000278568,9606.ENSP00000306330,9606.ENSP00000307078,9606.ENSP00000313391,9606.ENSP00000313829,9606.ENSP00000318822,9606.ENSP00000325827,9606.ENSP00000345848,9606.ENSP00000346032,9606.ENSP00000348965,9606.ENSP00000351492,…	FIS1,TARDBP,YWHAH,TRIM28,CAMK1,EHD2,YWHAE,SAE1,PAK1,YWHAG,KIF5B,DAB2,KHDRBS1,BID,SEC16A,ANP32B,ANXA2,DYNC1H1,UBL5,MYO1C,MSN,BAG3,FLNA,SCP2,YWHAB,SAR1A,YWHAQ,TSSC1,PDCD10,YWHAZ,CDC42,UBE2L3,NEDD4,PIK3R1,PDCD5,EHD1,SH3GLB1,RBM26
GO:0000302	Response to reactive oxygen species	34	198	0.51	6.74e-07	9606.ENSP00000012443,9606.ENSP00000221138,9606.ENSP00000232165,9606.ENSP00000262746,9606.ENSP00000265462,9606.ENSP00000267257,9606.ENSP00000270142,9606.ENSP00000278572,9606.ENSP00000295006,9606.ENSP00000298510,9606.ENSP00000300134,9606.ENSP00000300574,9606.ENSP00000301522,9606.ENSP00000307940,9606.ENSP00000311032,9606.ENSP00000313199,9606.ENSP00000351022,9606.ENSP00000354394,9606.ENSP00000365730,…	PPP5C,PPP2CB,UBE3A,PRDX1,PRDX5,PXN,SOD1,RPS3,CAPN2,PRDX3,STAT6,CRK,PRDX2,EEF2,CASP3,HNRNPD,TPM1,STAT1,STK24,ANXA1,PCNA,HSPD1,DNM2,PDCD10,MST4,PTK2B,RELA,TRA2B,PARK7,HDAC2,CRYAB,CCS,LDHA,AKT1
GO:0099111	Microtubule-based transport	32	185	0.51	1.44e-06	9606.ENSP00000248553,9606.ENSP00000255194,9606.ENSP00000260746,9606.ENSP00000262613,9606.ENSP00000267622,9606.ENSP00000270142,9606.ENSP00000283179,9606.ENSP00000296755,9606.ENSP00000300231,9606.ENSP00000307078,9606.ENSP00000311449,9606.ENSP00000320821,9606.ENSP00000325002,9606.ENSP00000332706,9606.ENSP00000336712,9606.ENSP00000347416,9606.ENSP00000348965,9606.ENSP00000349351,9606.ENSP00000349679,…	HSPB1,AP3B1,ARL3,SLC9A3R1,TRIP11,SOD1,HNRNPU,MAP1B,MAP1A,KIF5B,RAB6A,KIF1C,COPG1,PURA,TNPO1,AP3D1,DYNC1H1,BICD2,DYNLRB1,OPA1,DCTN1,BAG3,ACTR1A,DYNLL1,FLOT2,DYNC1I2,PAFAH1B1,CDC42,KIF3A,KIF5A,BLOC1S1,DYNLL2
GO:1903052	Positive regulation of proteolysis involved in cellular protein catabolic process	24	139	0.51	5.62e-05	9606.ENSP00000157812,9606.ENSP00000216225,9606.ENSP00000217958,9606.ENSP00000221566,9606.ENSP00000229268,9606.ENSP00000229416,9606.ENSP00000249396,9606.ENSP00000261303,9606.ENSP00000310686,9606.ENSP00000313391,9606.ENSP00000345195,9606.ENSP00000351777,9606.ENSP00000353549,9606.ENSP00000359506,9606.ENSP00000359727,9606.ENSP00000365131,9606.ENSP00000365401,9606.ENSP00000365576,9606.ENSP00000369217,…	PSMC4,RBX1,PSMD10,SGTA,USP5,GCLC,SIRT2,PSMC1,FBXW8,DAB2,UBQLN2,VCP,CDC16,FMR1,BAG2,BAG6,CCDC22,UBQLN1,ARIH1,PTK2B,PSMC2,GNB2L1,AKT1,NUB1
GO:0000086	G2/M transition of mitotic cell cycle	23	134	0.51	9.59e-05	9606.ENSP00000231487,9606.ENSP00000259632,9606.ENSP00000264071,9606.ENSP00000264335,9606.ENSP00000265717,9606.ENSP00000306330,9606.ENSP00000313829,9606.ENSP00000324804,9606.ENSP00000325074,9606.ENSP00000335153,9606.ENSP00000341289,9606.ENSP00000348573,9606.ENSP00000348965,9606.ENSP00000354791,9606.ENSP00000358921,9606.ENSP00000373905,9606.ENSP00000376297,9606.ENSP00000378769,9606.ENSP00000380308,…	SKP1,DCTN3,TUBB4A,YWHAE,PRKAR2B,YWHAG,KHDRBS1,PPP2R1A,PPP2R2A,HSP90AA1,TUBB4B,AKAP9,DYNC1H1,DCTN1,ACTR1A,DNM2,DYNLL1,PPP1CB,DYNC1I2,PAFAH1B1,PPME1,DCTN2,CKAP5
GO:0032273	Positive regulation of protein polymerization	22	128	0.51	0.00015	9606.ENSP00000228825,9606.ENSP00000245932,9606.ENSP00000246747,9606.ENSP00000249014,9606.ENSP00000263238,9606.ENSP00000278568,9606.ENSP00000278572,9606.ENSP00000296755,9606.ENSP00000298316,9606.ENSP00000335153,9606.ENSP00000345361,9606.ENSP00000348573,9606.ENSP00000352834,9606.ENSP00000354791,9606.ENSP00000362924,9606.ENSP00000365745,9606.ENSP00000367220,9606.ENSP00000376024,9606.ENSP00000380638,…	ARPC3,VASP,ARL2,CDC42EP1,ACTR3,PAK1,RPS3,MAP1B,ARF6,HSP90AA1,ARPC5L,AKAP9,MYO1C,DCTN1,GSN,CTTN,ACTR2,SNX9,PTK2B,ARPC1B,BRK1,CKAP5
GO:1905477	Positive regulation of protein localization to membrane	22	129	0.51	0.00016	9606.ENSP00000007722,9606.ENSP00000223136,9606.ENSP00000243077,9606.ENSP00000248975,9606.ENSP00000254301,9606.ENSP00000262932,9606.ENSP00000264335,9606.ENSP00000278568,9606.ENSP00000298316,9606.ENSP00000306330,9606.ENSP00000307078,9606.ENSP00000318822,9606.ENSP00000352834,9606.ENSP00000361930,9606.ENSP00000371267,9606.ENSP00000374455,9606.ENSP00000379287,9606.ENSP00000426909,9606.ENSP00000428056,…	ITGA3,FIS1,LRP1,YWHAH,LGALS3,CNPY4,YWHAE,PAK1,ARF6,YWHAG,KIF5B,BID,MYO1C,YWHAB,YWHAQ,SQSTM1,YWHAZ,GNB2L1,PIK3R1,AKT1,PDCD5,AP2B1
GO:0043112	Receptor metabolic process	18	105	0.51	0.00091	9606.ENSP00000242285,9606.ENSP00000243077,9606.ENSP00000261889,9606.ENSP00000263270,9606.ENSP00000292807,9606.ENSP00000303423,9606.ENSP00000327694,9606.ENSP00000351926,9606.ENSP00000360798,9606.ENSP00000362014,9606.ENSP00000373905,9606.ENSP00000376911,9606.ENSP00000377015,9606.ENSP00000424827,9606.ENSP00000431984,9606.ENSP00000479606,9606.ENSP00000479919,9606.ENSP00000482835	CLTA,LRP1,SNX1,AP2S1,AP2M1,FNTA,AP2A2,AP2A1,EPS15,DNM1,DNM2,LGMN,PICALM,NEDD4,CAPN1,CLTC,SH3GLB1,AP2B1
GO:2001243	Negative regulation of intrinsic apoptotic signaling pathway	17	99	0.51	0.0014	9606.ENSP00000215754,9606.ENSP00000228251,9606.ENSP00000234590,9606.ENSP00000246957,9606.ENSP00000248553,9606.ENSP00000310670,9606.ENSP00000318822,9606.ENSP00000339917,9606.ENSP00000354681,9606.ENSP00000354837,9606.ENSP00000360688,9606.ENSP00000369127,9606.ENSP00000418770,9606.ENSP00000433146,9606.ENSP00000451828,9606.ENSP00000457243,9606.ENSP00000480150	MIF,YBX3,ENO1,TRAP1,HSPB1,CCAR2,BID,TAF9B,OPA1,ARHGEF2,TXNDC12,DNAJA1,PARK7,USP47,AKT1,NOL3,HYOU1
GO:1901879	Regulation of protein depolymerization	15	87	0.51	0.0032	9606.ENSP00000246069,9606.ENSP00000263168,9606.ENSP00000263867,9606.ENSP00000296755,9606.ENSP00000298159,9606.ENSP00000300231,9606.ENSP00000354837,9606.ENSP00000354947,9606.ENSP00000362924,9606.ENSP00000376800,9606.ENSP00000378400,9606.ENSP00000384312,9606.ENSP00000401010,9606.ENSP00000427687,9606.ENSP00000432660	DSTN,CAPZA1,CAPG,MAP1B,CFL2,MAP1A,ARHGEF2,CAPZA2,GSN,MTPN,LIMA1,TRIOBP,CAPZB,WDR1,CFL1
GO:0036503	ERAD pathway	15	88	0.51	0.0036	9606.ENSP00000221566,9606.ENSP00000248958,9606.ENSP00000259253,9606.ENSP00000263202,9606.ENSP00000265857,9606.ENSP00000270645,9606.ENSP00000299767,9606.ENSP00000323889,9606.ENSP00000324173,9606.ENSP00000345195,9606.ENSP00000351777,9606.ENSP00000365131,9606.ENSP00000365576,9606.ENSP00000365944,9606.ENSP00000401802	SGTA,SDF2L1,UGGT1,UFD1L,GET4,RCN3,HSP90B1,TRIM25,HSPA5,UBQLN2,VCP,BAG6,UBQLN1,FBXO6,PSMC6
GO:1903313	Positive regulation of mRNA metabolic process	14	81	0.51	0.0049	9606.ENSP00000221265,9606.ENSP00000227524,9606.ENSP00000233078,9606.ENSP00000240185,9606.ENSP00000313007,9606.ENSP00000313199,9606.ENSP00000316032,9606.ENSP00000318195,9606.ENSP00000342026,9606.ENSP00000363745,9606.ENSP00000381216,9606.ENSP00000382697,9606.ENSP00000416959,9606.ENSP00000478490	PAF1,PRPF19,DAZAP1,TARDBP,PABPC1,HNRNPD,NUP98,NCL,PRDX6,HNRNPR,KHSRP,ROCK1,TRA2B,YTHDF3
GO:0042274	Ribosomal small subunit biogenesis	12	70	0.51	0.0123	9606.ENSP00000251453,9606.ENSP00000257829,9606.ENSP00000268802,9606.ENSP00000296930,9606.ENSP00000331019,9606.ENSP00000339095,9606.ENSP00000346067,9606.ENSP00000369757,9606.ENSP00000383949,9606.ENSP00000385958,9606.ENSP00000472469,9606.ENSP00000472985	RPS16,NAT10,NOB1,NPM1,RPS27L,RPS7,RPSA,RPS6,NHP2L1,RPS14,RPS28,RPS5
GO:0006165	Nucleoside diphosphate phosphorylation	10	58	0.51	0.0284	9606.ENSP00000229270,9606.ENSP00000234590,9606.ENSP00000320171,9606.ENSP00000359991,9606.ENSP00000360939,9606.ENSP00000362271,9606.ENSP00000362413,9606.ENSP00000376889,9606.ENSP00000445175,9606.ENSP00000465930	TPI1,ENO1,PKM,PGAM1,CMPK1,AK1,PGK1,NME2,LDHA,GALK1
GO:0051438	Regulation of ubiquitin-protein transferase activity	10	58	0.51	0.0284	9606.ENSP00000231487,9606.ENSP00000313869,9606.ENSP00000339095,9606.ENSP00000348838,9606.ENSP00000359727,9606.ENSP00000363676,9606.ENSP00000400906,9606.ENSP00000418770,9606.ENSP00000420311,9606.ENSP00000449089	SKP1,GORASP1,RPS7,UBE2C,BAG2,RPL11,UBE2L3,PARK7,RPL23,DNM1L
GO:0006998	Nuclear envelope organization	9	52	0.51	0.042	9606.ENSP00000238616,9606.ENSP00000240185,9606.ENSP00000310668,9606.ENSP00000324804,9606.ENSP00000325074,9606.ENSP00000354791,9606.ENSP00000380378,9606.ENSP00000418447,9606.ENSP00000418529	NEK9,TARDBP,NUP93,PPP2R1A,PPP2R2A,DCTN1,PAFAH1B1,PPP2CA,NSFL1C
GO:0031113	Regulation of microtubule polymerization	9	53	0.51	0.0463	9606.ENSP00000001008,9606.ENSP00000246747,9606.ENSP00000264071,9606.ENSP00000278568,9606.ENSP00000278572,9606.ENSP00000296755,9606.ENSP00000348573,9606.ENSP00000354791,9606.ENSP00000432768	FKBP4,ARL2,TUBB4A,PAK1,RPS3,MAP1B,AKAP9,DCTN1,CKAP5
GO:0044265	Cellular macromolecule catabolic process	154	917	0.5	7.39e-31	9606.ENSP00000044462,9606.ENSP00000157812,9606.ENSP00000210313,9606.ENSP00000215071,9606.ENSP00000216225,9606.ENSP00000216455,9606.ENSP00000216802,9606.ENSP00000217958,9606.ENSP00000217964,9606.ENSP00000219313,9606.ENSP00000221138,9606.ENSP00000221566,9606.ENSP00000222247,9606.ENSP00000223321,9606.ENSP00000225792,9606.ENSP00000227524,9606.ENSP00000229268,9606.ENSP00000231487,9606.ENSP00000232165,…	PSMA4,PSMC4,PSMD5,PSMD8,RBX1,PSMA3,PSME2,PSMD10,TBL1X,PSMD7,PPP2CB,SGTA,RPL18A,PSMA2,DDX5,PRPF19,USP5,SKP1,UBE3A,VPS4B,CLTA,SDF2L1,SIRT2,NEDD8,RPS16,TSG101,UGGT1,PSMC1,PSMA6,USP14,PSMD11,SCPEP1,UFD1L,AP2S1,DCPS,PCNP,GET4,GID8,WDR61,PSMB6,RPS11,RCN3,PSMA5,RPS3,NTAN1,KPNB1,AP2M1,UBXN1,CAPN2,NEMF,HSP90B1,DDB1,VPS37C,PSMD1,PSMD2,PSMC5,LSM1,CASP3,RPL4,PABPC1,HNRNPD,TOLLIP,EDC3,UBE2O,TRIM25,HSPA5,PPP2R…
GO:0016071	mRNA metabolic process	113	678	0.5	5.41e-22	9606.ENSP00000215829,9606.ENSP00000219252,9606.ENSP00000221265,9606.ENSP00000222247,9606.ENSP00000225698,9606.ENSP00000225792,9606.ENSP00000227524,9606.ENSP00000240185,9606.ENSP00000244020,9606.ENSP00000244520,9606.ENSP00000249299,9606.ENSP00000251453,9606.ENSP00000253363,9606.ENSP00000254108,9606.ENSP00000254301,9606.ENSP00000258962,9606.ENSP00000263579,9606.ENSP00000264657,9606.ENSP00000264670,…	SNRPD3,POLR2C,PAF1,RPL18A,C1QBP,DDX5,PRPF19,TARDBP,SRSF6,SNRPC,LSM8,RPS16,RBM39,FUS,LGALS3,SRSF1,DCPS,STAT3,NSUN2,SNRPF,WDR61,RPS11,ISY1,RPS3,MBNL1,HNRNPU,PPIL3,U2AFBP,IWS1,SNRPD1,CD2BP2,SF3B3,PPIH,U2AF2,LSM1,CCAR2,RPL4,PABPC1,HNRNPD,KHDRBS1,PRPF3,HNRNPA0,EDC3,PPP2R1A,PPP2R2A,HNRNPM,SRSF7,SRRM1,RPS7,RPL7,HNRNPA1,RPL3,RPLP1,RPSA,HNRNPA2B1,HNRNPH1,PTBP1,UBL5,EDC4,PCBP2,ETF1,SF3B5,BCAS2,SYNCRIP,FLNA…
GO:0044257	Cellular protein catabolic process	106	633	0.5	1.03e-20	9606.ENSP00000044462,9606.ENSP00000157812,9606.ENSP00000210313,9606.ENSP00000215071,9606.ENSP00000216225,9606.ENSP00000216455,9606.ENSP00000216802,9606.ENSP00000217958,9606.ENSP00000217964,9606.ENSP00000219313,9606.ENSP00000221138,9606.ENSP00000221566,9606.ENSP00000223321,9606.ENSP00000227524,9606.ENSP00000229268,9606.ENSP00000231487,9606.ENSP00000232165,9606.ENSP00000238497,9606.ENSP00000242285,…	PSMA4,PSMC4,PSMD5,PSMD8,RBX1,PSMA3,PSME2,PSMD10,TBL1X,PSMD7,PPP2CB,SGTA,PSMA2,PRPF19,USP5,SKP1,UBE3A,VPS4B,CLTA,SDF2L1,SIRT2,NEDD8,TSG101,UGGT1,PSMC1,PSMA6,USP14,PSMD11,SCPEP1,UFD1L,AP2S1,PCNP,GET4,GID8,PSMB6,RCN3,PSMA5,NTAN1,AP2M1,UBXN1,CAPN2,NEMF,HSP90B1,DDB1,VPS37C,PSMD1,PSMD2,PSMC5,TOLLIP,UBE2O,TRIM25,HSPA5,AP2A2,MTA1,PSMF1,UBA1,ANAPC1,UBQLN2,CTSB,UBE2C,RAD23B,VCP,AP2A1,PCBP2,CDC16,LONP1,UCHL…
GO:0042176	Regulation of protein catabolic process	69	415	0.5	2.89e-13	9606.ENSP00000037243,9606.ENSP00000157812,9606.ENSP00000216225,9606.ENSP00000216802,9606.ENSP00000217244,9606.ENSP00000217958,9606.ENSP00000221566,9606.ENSP00000229268,9606.ENSP00000229416,9606.ENSP00000230085,9606.ENSP00000232165,9606.ENSP00000243077,9606.ENSP00000249396,9606.ENSP00000261303,9606.ENSP00000261601,9606.ENSP00000261889,9606.ENSP00000263256,9606.ENSP00000294119,9606.ENSP00000299138,…	GABARAPL2,PSMC4,RBX1,PSME2,CSNK2A1,PSMD10,SGTA,USP5,GCLC,SNX3,UBE3A,LRP1,SIRT2,PSMC1,USP14,SNX1,DESI1,UBXN1,VPS35,MAP1A,DDB1,SH3D19,SF3B3,COMMD1,PSMD1,PSMD2,CCAR2,FBXW8,DAB2,HSP90AA1,PSMF1,RPS7,UBQLN2,ANXA2,ATG7,RAD23B,VCP,MSN,CDC16,UCHL5,UBQLN4,UFL1,FLNA,FMR1,BAG2,OGT,RPL11,BAG6,CCDC22,UBQLN1,VPS28,ARIH1,PSME1,SNX9,PTK2B,NSF,ROCK1,RELA,XPO1,PSMD14,PSMC2,PARK7,RPL23,NEDD4,GNB2L1,AKT1,NUB1,SEC22B,…
GO:0016197	Endosomal transport	39	232	0.5	1.16e-07	9606.ENSP00000230085,9606.ENSP00000238497,9606.ENSP00000251775,9606.ENSP00000251968,9606.ENSP00000255194,9606.ENSP00000261636,9606.ENSP00000261889,9606.ENSP00000262013,9606.ENSP00000263277,9606.ENSP00000278671,9606.ENSP00000281187,9606.ENSP00000298316,9606.ENSP00000299138,9606.ENSP00000301765,9606.ENSP00000311449,9606.ENSP00000323687,9606.ENSP00000347416,9606.ENSP00000351777,9606.ENSP00000354688,…	SNX3,VPS4B,SNX4,TSG101,AP3B1,ARL1,SNX1,SPAG9,EHD2,LAMTOR1,VPS26B,ARF6,VPS35,VPS37C,RAB6A,UBE2O,AP3D1,VCP,FAM45A,DCTN1,SNX6,EPS15,VPS26A,DENND1A,CCDC22,VPS28,SNX5,SNX2,TSSC1,SQSTM1,SNX9,PICALM,TOM1,BLOC1S1,DNM1L,EHD1,CLTC,VPS29,SNX12
GO:0035967	Cellular response to topologically incorrect protein	25	148	0.5	5.01e-05	9606.ENSP00000175506,9606.ENSP00000233057,9606.ENSP00000248958,9606.ENSP00000256383,9606.ENSP00000259253,9606.ENSP00000263202,9606.ENSP00000281938,9606.ENSP00000285667,9606.ENSP00000290949,9606.ENSP00000299427,9606.ENSP00000299767,9606.ENSP00000314615,9606.ENSP00000316029,9606.ENSP00000320866,9606.ENSP00000324173,9606.ENSP00000351777,9606.ENSP00000354791,9606.ENSP00000358081,9606.ENSP00000365131,…	ASNS,EIF2AK2,SDF2L1,EIF2S1,UGGT1,UFD1L,HSPB8,HSPA13,ATP6V0D1,TPP1,HSP90B1,ARFGAP1,TLN1,CALR,HSPA5,VCP,DCTN1,BAG3,BAG6,HSPD1,SEC31A,PDIA6,DNAJB11,ASNA1,HYOU1
GO:0048259	Regulation of receptor-mediated endocytosis	17	102	0.5	0.0019	9606.ENSP00000244573,9606.ENSP00000253083,9606.ENSP00000298316,9606.ENSP00000313391,9606.ENSP00000334836,9606.ENSP00000336747,9606.ENSP00000345195,9606.ENSP00000346032,9606.ENSP00000351926,9606.ENSP00000359484,9606.ENSP00000359506,9606.ENSP00000365569,9606.ENSP00000373905,9606.ENSP00000377015,9606.ENSP00000386456,9606.ENSP00000394863,9606.ENSP00000452780	HIST1H1A,HIP1R,ARF6,DAB2,BMP2K,HIP1,UBQLN2,ANXA2,AP2A1,SMAP1,FMR1,FLOT1,DNM2,PICALM,AAK1,PPT1,B2M
GO:1902117	Positive regulation of organelle assembly	12	71	0.5	0.0136	9606.ENSP00000238497,9606.ENSP00000347032,9606.ENSP00000348965,9606.ENSP00000351832,9606.ENSP00000352738,9606.ENSP00000353408,9606.ENSP00000377681,9606.ENSP00000391249,9606.ENSP00000411825,9606.ENSP00000429900,9606.ENSP00000471191,9606.ENSP00000479919	VPS4B,PIP4K2C,DYNC1H1,RAB3GAP2,G3BP2,MSN,G3BP1,SEPT9,PDCD6IP,ASAP1,NUP62,SH3GLB1
GO:0009123	Nucleoside monophosphate metabolic process	12	72	0.5	0.015	9606.ENSP00000232607,9606.ENSP00000298556,9606.ENSP00000318868,9606.ENSP00000321584,9606.ENSP00000345096,9606.ENSP00000355493,9606.ENSP00000356853,9606.ENSP00000360939,9606.ENSP00000362271,9606.ENSP00000371253,9606.ENSP00000419851,9606.ENSP00000438262	UMPS,HPRT1,SHMT1,IMPDH2,IMPDH1,ADSS,UCK2,CMPK1,AK1,GART,GMPS,TJP2
GO:0009894	Regulation of catabolic process	170	1038	0.49	3.49e-33	9606.ENSP00000037243,9606.ENSP00000044462,9606.ENSP00000157812,9606.ENSP00000210313,9606.ENSP00000215071,9606.ENSP00000216225,9606.ENSP00000216442,9606.ENSP00000216455,9606.ENSP00000216802,9606.ENSP00000217244,9606.ENSP00000217958,9606.ENSP00000219313,9606.ENSP00000221566,9606.ENSP00000222005,9606.ENSP00000222553,9606.ENSP00000223321,9606.ENSP00000228251,9606.ENSP00000229268,9606.ENSP00000229328,…	GABARAPL2,PSMA4,PSMC4,PSMD5,PSMD8,RBX1,ATP6V1D,PSMA3,PSME2,CSNK2A1,PSMD10,PSMD7,SGTA,CDC37,NAMPT,PSMA2,YBX3,USP5,PRKAB1,GCLC,SNX3,UBE3A,TARDBP,LRP1,CAPNS1,HSPB1,SIRT2,FXR2,ZC3H14,FUS,TRIM21,CDK4,IGF2BP3,PSMC1,PSMA6,USP14,PSMD11,SNX1,DESI1,STAT3,NSUN2,NUP54,PIK3C2A,PSMB6,PSMA5,ATP6V1A,ATP6V1B2,LAMTOR1,VPS26B,HSPB8,HNRNPU,RANBP2,IGF2BP1,ATP6V0D1,UBXN1,NPM1,VPS35,MAP1A,DDB1,SH3D19,SF3B3,COMMD1,PSMD1…
GO:0044403	Symbiotic process	143	865	0.49	6.29e-28	9606.ENSP00000044462,9606.ENSP00000216190,9606.ENSP00000216225,9606.ENSP00000216455,9606.ENSP00000216479,9606.ENSP00000221566,9606.ENSP00000222247,9606.ENSP00000225698,9606.ENSP00000231487,9606.ENSP00000232165,9606.ENSP00000233057,9606.ENSP00000238497,9606.ENSP00000240185,9606.ENSP00000248553,9606.ENSP00000249923,9606.ENSP00000251453,9606.ENSP00000251968,9606.ENSP00000253024,9606.ENSP00000253108,…	PSMA4,EIF3D,RBX1,PSMA3,AHSA1,SGTA,RPL18A,C1QBP,SKP1,UBE3A,EIF2AK2,VPS4B,TARDBP,HSPB1,COPB1,RPS16,TSG101,TRIM28,EIF3G,AP2S1,YWHAE,STAT3,NUP54,XPO5,EIF4H,IQGAP1,PSMB6,RPS11,DYNC1LI1,RPS3,HNRNPU,RANBP2,KPNB1,CTBP1,AP2M1,EIF4A1,UBXN1,ABCE1,NPM1,VPS35,PPIB,DDB1,VPS37C,COPS6,HCFC1,NUP93,RPL4,RAB6A,PAK2,TLN1,NUP98,TCP1,PRKRA,TUFM,TRIM25,ZYX,KARS,PPP1CA,AP2A2,LAMP1,HSP90AA1,TNPO1,RPS7,RPL7,HNRNPA1,CTSB,Z…
GO:0030163	Protein catabolic process	114	694	0.49	9.32e-22	9606.ENSP00000044462,9606.ENSP00000157812,9606.ENSP00000210313,9606.ENSP00000215071,9606.ENSP00000216225,9606.ENSP00000216455,9606.ENSP00000216802,9606.ENSP00000217958,9606.ENSP00000217964,9606.ENSP00000219313,9606.ENSP00000221138,9606.ENSP00000221566,9606.ENSP00000223321,9606.ENSP00000227524,9606.ENSP00000229268,9606.ENSP00000231487,9606.ENSP00000232165,9606.ENSP00000236671,9606.ENSP00000238497,…	PSMA4,PSMC4,PSMD5,PSMD8,RBX1,PSMA3,PSME2,PSMD10,TBL1X,PSMD7,PPP2CB,SGTA,PSMA2,PRPF19,USP5,SKP1,UBE3A,CTSD,VPS4B,CLTA,SDF2L1,SIRT2,NEDD8,TSG101,UGGT1,PSMC1,PSMA6,USP14,PSMD11,SCPEP1,UFD1L,AP2S1,PCNP,GET4,GID8,PSMB6,RCN3,PSMA5,NTAN1,AP2M1,UBXN1,CAPN2,NEMF,TPP1,HSP90B1,DDB1,VPS37C,PSMD1,PSMD2,PSMC5,TOLLIP,UBE2O,TRIM25,HSPA5,AP2A2,MTA1,HSP90AA1,PSMF1,UBA1,ANAPC1,UBQLN2,CTSB,ANXA2,ATG7,UBE2C,RAD23B,VC…
GO:0072594	Establishment of protein localization to organelle	71	433	0.49	2.15e-13	9606.ENSP00000215570,9606.ENSP00000216259,9606.ENSP00000221566,9606.ENSP00000222247,9606.ENSP00000223136,9606.ENSP00000251453,9606.ENSP00000255194,9606.ENSP00000262982,9606.ENSP00000264657,9606.ENSP00000264883,9606.ENSP00000264954,9606.ENSP00000270625,9606.ENSP00000278572,9606.ENSP00000279146,9606.ENSP00000283195,9606.ENSP00000290158,9606.ENSP00000301765,9606.ENSP00000302961,9606.ENSP00000305230,…	TIMM13,PMM1,SGTA,RPL18A,FIS1,RPS16,AP3B1,CSE1L,STAT3,NUP54,GRPEL1,RPS11,RPS3,AIP,RANBP2,KPNB1,VPS37C,HSPA4,SRP9,NUP93,RPL4,SRP68,NUP98,BID,HSPA5,HIST1H1B,LAMP1,HSP90AA1,TNPO1,RPS7,RPL7,SRP72,RPL3,RPLP1,RPSA,AP3D1,RAB3GAP2,NUP214,IPO9,SCP2,EPS15,TOMM34,DNM1,RPL11,VPS28,RPS6,HSPD1,DNM2,RPL13A,RPL24,RPS29,ELAVL1,RPS14,IDH1,RPL6,LAMP2,RPL23,NEDD4,PIK3R1,RPL30,NUP153,APPL2,RPL18,RPLP0,AKT1,ASNA1,NUP62…
GO:0070482	Response to oxygen levels	62	379	0.49	1.15e-11	9606.ENSP00000044462,9606.ENSP00000157812,9606.ENSP00000196061,9606.ENSP00000210313,9606.ENSP00000215071,9606.ENSP00000216225,9606.ENSP00000216455,9606.ENSP00000216802,9606.ENSP00000217958,9606.ENSP00000219313,9606.ENSP00000222553,9606.ENSP00000223136,9606.ENSP00000223321,9606.ENSP00000249396,9606.ENSP00000257904,9606.ENSP00000261303,9606.ENSP00000261479,9606.ENSP00000261712,9606.ENSP00000270586,…	PSMA4,PSMC4,PLOD1,PSMD5,PSMD8,RBX1,PSMA3,PSME2,PSMD10,PSMD7,NAMPT,FIS1,PSMA2,SIRT2,CDK4,PSMC1,PSMA6,PSMD11,PSMB6,PSMA5,ATP6V1A,PAK1,PLOD2,ATP6V0D1,CAPN2,HSP90B1,PSMD1,PSMD2,PSMC5,CASP3,PKM,P4HB,PSMF1,ATG7,LONP1,OPA1,PSMD4,PSMA7,PDLIM1,PGK1,ATP6V1G1,UBQLN1,PSME1,HSPD1,PTK2B,PSMD14,SCFD1,PSMC2,PSMD13,PSMC6,PSMA1,PSMD6,HDAC2,CRYAB,PSMD9,LDHA,DNM1L,AKT1,TCEB1,HYOU1,PSMC3,GNB1
GO:0016055	Wnt signaling pathway	57	351	0.49	1.28e-10	9606.ENSP00000044462,9606.ENSP00000157812,9606.ENSP00000210313,9606.ENSP00000215071,9606.ENSP00000216225,9606.ENSP00000216455,9606.ENSP00000216802,9606.ENSP00000217244,9606.ENSP00000217958,9606.ENSP00000219313,9606.ENSP00000221265,9606.ENSP00000223321,9606.ENSP00000230085,9606.ENSP00000231487,9606.ENSP00000261303,9606.ENSP00000261479,9606.ENSP00000261712,9606.ENSP00000262613,9606.ENSP00000263270,…	PSMA4,PSMC4,PSMD5,PSMD8,RBX1,PSMA3,PSME2,CSNK2A1,PSMD10,PSMD7,PAF1,PSMA2,SNX3,SKP1,PSMC1,PSMA6,PSMD11,SLC9A3R1,AP2S1,STRN,NID1,GID8,WDR61,PSMB6,PSMA5,AP2M1,VPS35,DDB1,PSMD1,PSMD2,PSMC5,CCAR2,DAB2,PPP1CA,AP2A2,PSMF1,AP2A1,PSMD4,PSMA7,VPS26A,CSNK2B,PSME1,TGFB1I1,CDC42,PSMD14,PSMC2,PSMD13,PSMC6,PSMA1,PSMD6,PTK7,PSMD9,CLTC,VPS29,PSMC3,GNB1,AP2B1
GO:0060828	Regulation of canonical Wnt signaling pathway	48	291	0.49	3.7e-09	9606.ENSP00000044462,9606.ENSP00000157812,9606.ENSP00000210313,9606.ENSP00000215071,9606.ENSP00000216225,9606.ENSP00000216455,9606.ENSP00000216802,9606.ENSP00000217958,9606.ENSP00000217964,9606.ENSP00000219313,9606.ENSP00000223321,9606.ENSP00000226574,9606.ENSP00000261303,9606.ENSP00000261479,9606.ENSP00000261712,9606.ENSP00000262613,9606.ENSP00000266069,9606.ENSP00000270586,9606.ENSP00000271308,…	PSMA4,PSMC4,PSMD5,PSMD8,RBX1,PSMA3,PSME2,PSMD10,TBL1X,PSMD7,PSMA2,NFKB1,PSMC1,PSMA6,PSMD11,SLC9A3R1,GID8,PSMB6,PSMA5,VPS35,PSMD1,PSMD2,PSMC5,CCAR2,DAB2,RUVBL1,PPP1CA,PSMF1,VCP,PSMD4,PSMA7,STK4,PSME1,G3BP1,ILK,PSMD14,PSMC2,PSMD13,PSMC6,PSMA1,PSMD6,PTK7,STK3,USP47,PSMD9,PFDN5,RUVBL2,PSMC3
GO:0031334	Positive regulation of protein-containing complex assembly	41	249	0.49	7.92e-08	9606.ENSP00000157812,9606.ENSP00000216225,9606.ENSP00000228825,9606.ENSP00000245932,9606.ENSP00000246747,9606.ENSP00000249014,9606.ENSP00000253083,9606.ENSP00000254301,9606.ENSP00000263238,9606.ENSP00000278568,9606.ENSP00000278572,9606.ENSP00000296755,9606.ENSP00000298316,9606.ENSP00000301764,9606.ENSP00000310572,9606.ENSP00000318822,9606.ENSP00000335153,9606.ENSP00000345361,9606.ENSP00000347495,…	PSMC4,RBX1,ARPC3,VASP,ARL2,CDC42EP1,HIP1R,LGALS3,ACTR3,PAK1,RPS3,MAP1B,ARF6,DDB1,PSMC5,BID,HSP90AA1,ARPC5L,WARS,AKAP9,VCP,MYO1C,MSN,DCTN1,GSN,RPA2,CTTN,ACTR2,SNX9,PTK2B,ARPC1B,PSMC2,PSMC6,PARK7,GNB2L1,ASAP1,BRK1,CKAP5,CAND1,SH3GLB1,PSMC3
GO:0051495	Positive regulation of cytoskeleton organization	36	220	0.49	7.72e-07	9606.ENSP00000228825,9606.ENSP00000238497,9606.ENSP00000245932,9606.ENSP00000246069,9606.ENSP00000246747,9606.ENSP00000249014,9606.ENSP00000263238,9606.ENSP00000267257,9606.ENSP00000278568,9606.ENSP00000278572,9606.ENSP00000296755,9606.ENSP00000298159,9606.ENSP00000298316,9606.ENSP00000345361,9606.ENSP00000348573,9606.ENSP00000348965,9606.ENSP00000351022,9606.ENSP00000352834,9606.ENSP00000354791,…	ARPC3,VPS4B,VASP,DSTN,ARL2,CDC42EP1,ACTR3,PXN,PAK1,RPS3,MAP1B,CFL2,ARF6,ARPC5L,AKAP9,DYNC1H1,TPM1,MYO1C,DCTN1,PFDN2,S100A10,FLNA,GSN,CTTN,ACTR2,SNX9,PTK2B,CDC42,ARPC1B,RANBP1,NSFL1C,WDR1,BRK1,CFL1,CKAP5,NUP62
GO:0051650	Establishment of vesicle localization	33	200	0.49	2.33e-06	9606.ENSP00000006275,9606.ENSP00000240851,9606.ENSP00000255194,9606.ENSP00000263245,9606.ENSP00000263354,9606.ENSP00000267622,9606.ENSP00000301021,9606.ENSP00000306881,9606.ENSP00000307078,9606.ENSP00000313869,9606.ENSP00000320821,9606.ENSP00000325827,9606.ENSP00000347416,9606.ENSP00000348965,9606.ENSP00000352834,9606.ENSP00000358071,9606.ENSP00000362014,9606.ENSP00000373312,9606.ENSP00000373905,…	TRAPPC6A,TFG,AP3B1,ARFGAP3,NAPA,TRIP11,TRAPPC2L,SEC23A,KIF5B,GORASP1,KIF1C,SEC16A,AP3D1,DYNC1H1,MYO1C,SEC23IP,DNM1,SEC13,DNM2,PICALM,SEC31A,PAFAH1B1,NSF,KIF3A,SCFD1,SEPT5,PPP6C,DCTN2,KIF5A,USO1,BLOC1S1,SEC22B,TRAPPC3
GO:0034504	Protein localization to nucleus	27	165	0.49	3.47e-05	9606.ENSP00000221265,9606.ENSP00000231487,9606.ENSP00000246747,9606.ENSP00000262982,9606.ENSP00000264335,9606.ENSP00000264657,9606.ENSP00000264883,9606.ENSP00000283179,9606.ENSP00000283195,9606.ENSP00000290158,9606.ENSP00000310668,9606.ENSP00000316032,9606.ENSP00000320866,9606.ENSP00000336712,9606.ENSP00000352400,9606.ENSP00000354742,9606.ENSP00000363676,9606.ENSP00000384863,9606.ENSP00000385269,…	PAF1,SKP1,ARL2,CSE1L,YWHAE,STAT3,NUP54,HNRNPU,RANBP2,KPNB1,NUP93,NUP98,CALR,TNPO1,NUP214,IPO9,RPL11,XPO1,ELAVL1,RANGAP1,PARK7,RPL23,PIK3R1,NUP153,APPL2,AKT1,NUP62
GO:0010770	Positive regulation of cell morphogenesis involved in differentiation	26	159	0.49	5.31e-05	9606.ENSP00000225698,9606.ENSP00000243077,9606.ENSP00000269321,9606.ENSP00000278568,9606.ENSP00000296755,9606.ENSP00000300574,9606.ENSP00000302486,9606.ENSP00000310686,9606.ENSP00000320866,9606.ENSP00000327801,9606.ENSP00000340329,9606.ENSP00000346300,9606.ENSP00000346839,9606.ENSP00000354681,9606.ENSP00000357801,9606.ENSP00000358866,9606.ENSP00000365745,9606.ENSP00000367220,9606.ENSP00000373905,…	C1QBP,LRP1,ARHGDIA,PAK1,MAP1B,CRK,MAP2K1,FBXW8,CALR,P4HB,CAPRIN1,CRKL,FN1,OPA1,S100A10,FLNA,CTTN,ACTR2,DNM2,ILK,PAFAH1B1,CDC42,TRIOBP,DBNL,LIMS1,DNM1L
GO:0034620	Cellular response to unfolded protein	21	129	0.49	0.00045	9606.ENSP00000175506,9606.ENSP00000233057,9606.ENSP00000256383,9606.ENSP00000281938,9606.ENSP00000285667,9606.ENSP00000290949,9606.ENSP00000299427,9606.ENSP00000299767,9606.ENSP00000314615,9606.ENSP00000316029,9606.ENSP00000320866,9606.ENSP00000324173,9606.ENSP00000351777,9606.ENSP00000354791,9606.ENSP00000358081,9606.ENSP00000373620,9606.ENSP00000378721,9606.ENSP00000385385,9606.ENSP00000414398,…	ASNS,EIF2AK2,EIF2S1,HSPB8,HSPA13,ATP6V0D1,TPP1,HSP90B1,ARFGAP1,TLN1,CALR,HSPA5,VCP,DCTN1,BAG3,HSPD1,SEC31A,PDIA6,DNAJB11,ASNA1,HYOU1
GO:1903578	Regulation of ATP metabolic process	20	122	0.49	0.00063	9606.ENSP00000234590,9606.ENSP00000264657,9606.ENSP00000264883,9606.ENSP00000283195,9606.ENSP00000310668,9606.ENSP00000316032,9606.ENSP00000351777,9606.ENSP00000352400,9606.ENSP00000359991,9606.ENSP00000362413,9606.ENSP00000362824,9606.ENSP00000363574,9606.ENSP00000371155,9606.ENSP00000373312,9606.ENSP00000379182,9606.ENSP00000418770,9606.ENSP00000444029,9606.ENSP00000448054,9606.ENSP00000449089,…	ENO1,STAT3,NUP54,RANBP2,NUP93,NUP98,VCP,NUP214,PGAM1,PGK1,OGT,EIF6,NUPL1,SEC13,RAE1,PARK7,NUP153,NUP37,DNM1L,NUP62
GO:0045185	Maintenance of protein location	16	97	0.49	0.0031	9606.ENSP00000217958,9606.ENSP00000231487,9606.ENSP00000246747,9606.ENSP00000265729,9606.ENSP00000265857,9606.ENSP00000283179,9606.ENSP00000324173,9606.ENSP00000352738,9606.ENSP00000357484,9606.ENSP00000358866,9606.ENSP00000361930,9606.ENSP00000362924,9606.ENSP00000365401,9606.ENSP00000401470,9606.ENSP00000418770,9606.ENSP00000451828	PSMD10,SKP1,ARL2,SRI,GET4,HNRNPU,HSPA5,G3BP2,GOPC,FLNA,YWHAB,GSN,CCDC22,RANGAP1,PARK7,AKT1
GO:0051651	Maintenance of location in cell	15	91	0.49	0.0047	9606.ENSP00000231487,9606.ENSP00000246747,9606.ENSP00000265729,9606.ENSP00000273550,9606.ENSP00000283179,9606.ENSP00000299767,9606.ENSP00000305692,9606.ENSP00000320866,9606.ENSP00000324173,9606.ENSP00000348573,9606.ENSP00000362924,9606.ENSP00000380378,9606.ENSP00000401470,9606.ENSP00000418770,9606.ENSP00000451828	SKP1,ARL2,SRI,FTH1,HNRNPU,HSP90B1,GAA,CALR,HSPA5,AKAP9,GSN,PAFAH1B1,RANGAP1,PARK7,AKT1
GO:0046824	Positive regulation of nucleocytoplasmic transport	11	67	0.49	0.0248	9606.ENSP00000240185,9606.ENSP00000253024,9606.ENSP00000256460,9606.ENSP00000264335,9606.ENSP00000313829,9606.ENSP00000345848,9606.ENSP00000358081,9606.ENSP00000358866,9606.ENSP00000424827,9606.ENSP00000428056,9606.ENSP00000483408	TARDBP,TRIM28,CAMK1,YWHAE,KHDRBS1,ANP32B,BAG3,FLNA,NEDD4,PIK3R1,RBM26
GO:0046907	Intracellular transport	241	1520	0.48	3.79e-46	9606.ENSP00000006275,9606.ENSP00000215570,9606.ENSP00000215829,9606.ENSP00000216259,9606.ENSP00000221566,9606.ENSP00000222005,9606.ENSP00000222247,9606.ENSP00000223136,9606.ENSP00000230085,9606.ENSP00000233557,9606.ENSP00000238497,9606.ENSP00000240851,9606.ENSP00000242285,9606.ENSP00000244020,9606.ENSP00000248553,9606.ENSP00000248975,9606.ENSP00000249923,9606.ENSP00000251453,9606.ENSP00000251775,…	TRAPPC6A,TIMM13,SNRPD3,PMM1,SGTA,CDC37,RPL18A,FIS1,SNX3,NRBP1,VPS4B,TFG,CLTA,SRSF6,HSPB1,YWHAH,COPB1,RPS16,SNX4,TSG101,AP3B1,CAMK1,DYNC1LI2,SRSF1,DCTN3,ARL3,ARL1,SNX1,SPAG9,ATP5B,SLC9A3R1,COPE,CSE1L,CAPZA1,UFD1L,ARFGAP3,DESI1,AP2S1,EHD2,NAPA,ARCN1,YWHAE,STAT3,NUP54,GRPEL1,XPO5,SNRPF,TRIP11,SOD1,RPS11,DYNC1LI1,RPS3,LAMTOR1,AIP,VPS26B,HNRNPU,RANBP2,DDX19B,KPNB1,U2AFBP,AP2M1,ABCE1,MAP1B,NPM1,NEMF,AR…
GO:0009057	Macromolecule catabolic process	169	1058	0.48	8.26e-32	9606.ENSP00000044462,9606.ENSP00000157812,9606.ENSP00000210313,9606.ENSP00000215071,9606.ENSP00000216225,9606.ENSP00000216455,9606.ENSP00000216802,9606.ENSP00000216962,9606.ENSP00000217958,9606.ENSP00000217964,9606.ENSP00000219313,9606.ENSP00000221138,9606.ENSP00000221566,9606.ENSP00000222247,9606.ENSP00000223321,9606.ENSP00000225792,9606.ENSP00000227524,9606.ENSP00000229268,9606.ENSP00000231487,…	PSMA4,PSMC4,PSMD5,PSMD8,RBX1,PSMA3,PSME2,PYGB,PSMD10,TBL1X,PSMD7,PPP2CB,SGTA,RPL18A,PSMA2,DDX5,PRPF19,USP5,SKP1,UBE3A,CTSD,VPS4B,CLTA,SDF2L1,SIRT2,NEDD8,RPS16,TSG101,G6PC,GNS,UGGT1,PSMC1,PSMA6,USP14,PSMD11,SCPEP1,UFD1L,AP2S1,DCPS,PCNP,GET4,GID8,WDR61,PSMB6,RPS11,RCN3,PSMA5,RPS3,NTAN1,KPNB1,AP2M1,UBXN1,CAPN2,NEMF,TPP1,HSP90B1,DDB1,VPS37C,GAA,PSMD1,PSMD2,PSMC5,LSM1,CASP3,RPL4,PABPC1,HNRNPD,TOLLIP,E…
GO:0002263	Cell activation involved in immune response	100	630	0.48	4.33e-18	9606.ENSP00000053867,9606.ENSP00000176763,9606.ENSP00000211998,9606.ENSP00000215754,9606.ENSP00000215909,9606.ENSP00000216442,9606.ENSP00000216962,9606.ENSP00000219313,9606.ENSP00000223321,9606.ENSP00000226574,9606.ENSP00000228740,9606.ENSP00000233146,9606.ENSP00000236671,9606.ENSP00000243077,9606.ENSP00000249923,9606.ENSP00000254301,9606.ENSP00000258145,9606.ENSP00000258418,9606.ENSP00000261712,…	GRN,STK10,VCL,MIF,LGALS1,ATP6V1D,PYGB,PSMD7,PSMA2,NFKB1,LTA4H,MSH2,CTSD,LRP1,COPB1,LGALS3,GNS,CAB39,PSMD11,ERP44,CNN2,COMMD9,STAT3,ANXA3,IQGAP1,PSMA5,S100A11,DYNC1LI1,FTH1,LAMTOR1,CCT8,KPNB1,CSTB,CCT2,STAT6,GAA,EEF2,PSMD1,PSMD2,RAB6A,TOLLIP,PKM,IMPDH2,KARS,AP2A2,LAMP1,HSP90AA1,OSTF1,TUBB4B,PRDX6,IMPDH1,CTSB,ANXA2,ATG7,VAT1,DYNC1H1,IGF2R,GM2A,VCP,RAB5B,DYNLT1,PGAM1,CAP1,GSN,CSNK2B,COMMD3,ACTR2,PRD…
GO:0002366	Leukocyte activation involved in immune response	99	626	0.48	8.26e-18	9606.ENSP00000053867,9606.ENSP00000176763,9606.ENSP00000211998,9606.ENSP00000215754,9606.ENSP00000215909,9606.ENSP00000216442,9606.ENSP00000216962,9606.ENSP00000219313,9606.ENSP00000223321,9606.ENSP00000226574,9606.ENSP00000228740,9606.ENSP00000233146,9606.ENSP00000236671,9606.ENSP00000249923,9606.ENSP00000254301,9606.ENSP00000258145,9606.ENSP00000258418,9606.ENSP00000261712,9606.ENSP00000262455,…	GRN,STK10,VCL,MIF,LGALS1,ATP6V1D,PYGB,PSMD7,PSMA2,NFKB1,LTA4H,MSH2,CTSD,COPB1,LGALS3,GNS,CAB39,PSMD11,ERP44,CNN2,COMMD9,STAT3,ANXA3,IQGAP1,PSMA5,S100A11,DYNC1LI1,FTH1,LAMTOR1,CCT8,KPNB1,CSTB,CCT2,STAT6,GAA,EEF2,PSMD1,PSMD2,RAB6A,TOLLIP,PKM,IMPDH2,KARS,AP2A2,LAMP1,HSP90AA1,OSTF1,TUBB4B,PRDX6,IMPDH1,CTSB,ANXA2,ATG7,VAT1,DYNC1H1,IGF2R,GM2A,VCP,RAB5B,DYNLT1,PGAM1,CAP1,GSN,CSNK2B,COMMD3,ACTR2,PRDX4,YP…
GO:0002274	Myeloid leukocyte activation	94	585	0.48	2.82e-17	9606.ENSP00000053867,9606.ENSP00000176763,9606.ENSP00000211998,9606.ENSP00000215754,9606.ENSP00000216442,9606.ENSP00000216962,9606.ENSP00000219313,9606.ENSP00000222553,9606.ENSP00000223321,9606.ENSP00000226574,9606.ENSP00000228740,9606.ENSP00000236671,9606.ENSP00000249923,9606.ENSP00000254301,9606.ENSP00000258145,9606.ENSP00000258418,9606.ENSP00000261712,9606.ENSP00000262455,9606.ENSP00000263097,…	GRN,STK10,VCL,MIF,ATP6V1D,PYGB,PSMD7,NAMPT,PSMA2,NFKB1,LTA4H,CTSD,COPB1,LGALS3,GNS,CAB39,PSMD11,ERP44,CNN2,COMMD9,ANXA3,IQGAP1,PSMA5,S100A11,DYNC1LI1,FTH1,LAMTOR1,CCT8,KPNB1,CSTB,CCT2,GAA,EEF2,PSMD1,PSMD2,RAB6A,TOLLIP,PKM,IMPDH2,KARS,AP2A2,LAMP1,HSP90AA1,OSTF1,TUBB4B,PRDX6,IMPDH1,CTSB,ANXA2,ATG7,VAT1,DYNC1H1,IGF2R,GM2A,VCP,RAB5B,DYNLT1,PGAM1,CAP1,GSN,CSNK2B,COMMD3,ACTR2,PRDX4,YPEL5,TXNDC5,ASAH1,D…
GO:0051603	Proteolysis involved in cellular protein catabolic process	95	600	0.48	4.2e-17	9606.ENSP00000044462,9606.ENSP00000157812,9606.ENSP00000210313,9606.ENSP00000215071,9606.ENSP00000216225,9606.ENSP00000216455,9606.ENSP00000216802,9606.ENSP00000217958,9606.ENSP00000217964,9606.ENSP00000219313,9606.ENSP00000221138,9606.ENSP00000221566,9606.ENSP00000223321,9606.ENSP00000227524,9606.ENSP00000229268,9606.ENSP00000231487,9606.ENSP00000232165,9606.ENSP00000238497,9606.ENSP00000248958,…	PSMA4,PSMC4,PSMD5,PSMD8,RBX1,PSMA3,PSME2,PSMD10,TBL1X,PSMD7,PPP2CB,SGTA,PSMA2,PRPF19,USP5,SKP1,UBE3A,VPS4B,SDF2L1,SIRT2,NEDD8,TSG101,UGGT1,PSMC1,PSMA6,USP14,PSMD11,SCPEP1,UFD1L,PCNP,GET4,GID8,PSMB6,RCN3,PSMA5,NTAN1,UBXN1,CAPN2,NEMF,HSP90B1,DDB1,VPS37C,PSMD1,PSMD2,PSMC5,TOLLIP,UBE2O,TRIM25,HSPA5,MTA1,PSMF1,UBA1,ANAPC1,UBQLN2,CTSB,UBE2C,RAD23B,VCP,PCBP2,CDC16,LONP1,UCHL5,UBQLN4,PSMD4,PSMA7,BAG6,UBQ…
GO:1901987	Regulation of cell cycle phase transition	73	452	0.48	1.76e-13	9606.ENSP00000044462,9606.ENSP00000157812,9606.ENSP00000210313,9606.ENSP00000215071,9606.ENSP00000216225,9606.ENSP00000216455,9606.ENSP00000216802,9606.ENSP00000217958,9606.ENSP00000219313,9606.ENSP00000221265,9606.ENSP00000223321,9606.ENSP00000231487,9606.ENSP00000238497,9606.ENSP00000249396,9606.ENSP00000257904,9606.ENSP00000259632,9606.ENSP00000261303,9606.ENSP00000261479,9606.ENSP00000261712,…	PSMA4,PSMC4,PSMD5,PSMD8,RBX1,PSMA3,PSME2,PSMD10,PSMD7,PAF1,PSMA2,SKP1,VPS4B,SIRT2,CDK4,DCTN3,PSMC1,PSMA6,PSMD11,CDKN2C,TUBB4A,YWHAE,PRKAR2B,PSMB6,PSMA5,DYNC1LI1,NPM1,DDB1,YWHAG,PSMD1,PSMD2,PSMC5,BID,PPP2R1A,RPS27L,HSP90AA1,PSMF1,ANAPC1,TUBB4B,AKAP9,UBE2C,DYNC1H1,CDC16,DCTN1,PSMD4,ACTR1A,PSMA7,RPA2,ANXA1,PCNA,GPNMB,PSME1,DYNLL1,FHL1,DYNC1I2,PAFAH1B1,PSMD14,PSMC2,PSMD13,PSMC6,PRMT1,DCTN2,PSMA1,PCBP…
GO:0006605	Protein targeting	57	356	0.48	2.08e-10	9606.ENSP00000215570,9606.ENSP00000216259,9606.ENSP00000221566,9606.ENSP00000222005,9606.ENSP00000222247,9606.ENSP00000223136,9606.ENSP00000251453,9606.ENSP00000255194,9606.ENSP00000264335,9606.ENSP00000264883,9606.ENSP00000264954,9606.ENSP00000270625,9606.ENSP00000278572,9606.ENSP00000279146,9606.ENSP00000301765,9606.ENSP00000302961,9606.ENSP00000305230,9606.ENSP00000306330,9606.ENSP00000311430,…	TIMM13,PMM1,SGTA,CDC37,RPL18A,FIS1,RPS16,AP3B1,YWHAE,NUP54,GRPEL1,RPS11,RPS3,AIP,VPS37C,HSPA4,SRP9,YWHAG,RPL4,SRP68,BID,HSPA5,HSP90AA1,RPS7,RPL7,SRP72,RPL3,RPLP1,RPSA,AP3D1,MYO1C,SCP2,TOMM34,YWHAB,RPL11,RPS6,YWHAQ,HSPD1,RPL13A,RPL24,YWHAZ,RPS29,AKAP12,RPS14,IDH1,RPL6,LAMP2,RPL23,NEDD4,KIF13B,RPL30,RPL18,NACA,RPLP0,ASNA1,RPS28,RPS5
GO:0001666	Response to hypoxia	55	342	0.48	4.13e-10	9606.ENSP00000044462,9606.ENSP00000157812,9606.ENSP00000196061,9606.ENSP00000210313,9606.ENSP00000215071,9606.ENSP00000216225,9606.ENSP00000216455,9606.ENSP00000216802,9606.ENSP00000217958,9606.ENSP00000219313,9606.ENSP00000223136,9606.ENSP00000223321,9606.ENSP00000249396,9606.ENSP00000261303,9606.ENSP00000261479,9606.ENSP00000261712,9606.ENSP00000270586,9606.ENSP00000271308,9606.ENSP00000278568,…	PSMA4,PSMC4,PLOD1,PSMD5,PSMD8,RBX1,PSMA3,PSME2,PSMD10,PSMD7,FIS1,PSMA2,SIRT2,PSMC1,PSMA6,PSMD11,PSMB6,PSMA5,PAK1,PLOD2,CAPN2,HSP90B1,PSMD1,PSMD2,PSMC5,CASP3,PKM,P4HB,PSMF1,LONP1,OPA1,PSMD4,PSMA7,PDLIM1,PGK1,UBQLN1,PSME1,HSPD1,PTK2B,PSMD14,SCFD1,PSMC2,PSMD13,PSMC6,PSMA1,PSMD6,CRYAB,PSMD9,LDHA,DNM1L,AKT1,TCEB1,HYOU1,PSMC3,GNB1
GO:0036293	Response to decreased oxygen levels	56	354	0.48	4.67e-10	9606.ENSP00000044462,9606.ENSP00000157812,9606.ENSP00000196061,9606.ENSP00000210313,9606.ENSP00000215071,9606.ENSP00000216225,9606.ENSP00000216455,9606.ENSP00000216802,9606.ENSP00000217958,9606.ENSP00000219313,9606.ENSP00000222553,9606.ENSP00000223136,9606.ENSP00000223321,9606.ENSP00000249396,9606.ENSP00000261303,9606.ENSP00000261479,9606.ENSP00000261712,9606.ENSP00000270586,9606.ENSP00000271308,…	PSMA4,PSMC4,PLOD1,PSMD5,PSMD8,RBX1,PSMA3,PSME2,PSMD10,PSMD7,NAMPT,FIS1,PSMA2,SIRT2,PSMC1,PSMA6,PSMD11,PSMB6,PSMA5,PAK1,PLOD2,CAPN2,HSP90B1,PSMD1,PSMD2,PSMC5,CASP3,PKM,P4HB,PSMF1,LONP1,OPA1,PSMD4,PSMA7,PDLIM1,PGK1,UBQLN1,PSME1,HSPD1,PTK2B,PSMD14,SCFD1,PSMC2,PSMD13,PSMC6,PSMA1,PSMD6,CRYAB,PSMD9,LDHA,DNM1L,AKT1,TCEB1,HYOU1,PSMC3,GNB1
GO:2000027	Regulation of animal organ morphogenesis	41	257	0.48	1.7e-07	9606.ENSP00000044462,9606.ENSP00000157812,9606.ENSP00000210313,9606.ENSP00000215071,9606.ENSP00000216455,9606.ENSP00000216802,9606.ENSP00000217958,9606.ENSP00000219313,9606.ENSP00000223321,9606.ENSP00000244020,9606.ENSP00000261303,9606.ENSP00000261479,9606.ENSP00000261712,9606.ENSP00000263270,9606.ENSP00000270586,9606.ENSP00000271308,9606.ENSP00000292807,9606.ENSP00000309474,9606.ENSP00000310129,…	PSMA4,PSMC4,PSMD5,PSMD8,PSMA3,PSME2,PSMD10,PSMD7,PSMA2,SRSF6,PSMC1,PSMA6,PSMD11,AP2S1,PSMB6,PSMA5,AP2M1,PSMD1,PSMD2,PSMC5,DAB2,AP2A2,PSMF1,AP2A1,STAT1,PSMD4,PSMA7,PSME1,CDC42,PSMD14,PSMC2,PSMD13,PSMC6,PSMA1,PSMD6,PTK7,PSMD9,NACA,CLTC,PSMC3,AP2B1
GO:0045732	Positive regulation of protein catabolic process	38	240	0.48	6.94e-07	9606.ENSP00000157812,9606.ENSP00000216225,9606.ENSP00000217244,9606.ENSP00000217958,9606.ENSP00000221566,9606.ENSP00000229268,9606.ENSP00000229416,9606.ENSP00000243077,9606.ENSP00000249396,9606.ENSP00000261303,9606.ENSP00000261889,9606.ENSP00000299138,9606.ENSP00000301764,9606.ENSP00000302913,9606.ENSP00000310686,9606.ENSP00000313391,9606.ENSP00000335153,9606.ENSP00000345195,9606.ENSP00000346437,…	PSMC4,RBX1,CSNK2A1,PSMD10,SGTA,USP5,GCLC,LRP1,SIRT2,PSMC1,SNX1,VPS35,DDB1,SH3D19,FBXW8,DAB2,HSP90AA1,UBQLN2,ATG7,VCP,MSN,CDC16,FMR1,BAG2,BAG6,CCDC22,UBQLN1,VPS28,ARIH1,SNX9,PTK2B,NSF,PSMC2,NEDD4,GNB2L1,AKT1,NUB1,SEC22B
GO:0030100	Regulation of endocytosis	33	205	0.48	3.77e-06	9606.ENSP00000243077,9606.ENSP00000244573,9606.ENSP00000251968,9606.ENSP00000253083,9606.ENSP00000254301,9606.ENSP00000263270,9606.ENSP00000269886,9606.ENSP00000298316,9606.ENSP00000313391,9606.ENSP00000314615,9606.ENSP00000334836,9606.ENSP00000336747,9606.ENSP00000345195,9606.ENSP00000346032,9606.ENSP00000351926,9606.ENSP00000353444,9606.ENSP00000359484,9606.ENSP00000359506,9606.ENSP00000362014,…	LRP1,HIST1H1A,TSG101,HIP1R,LGALS3,AP2S1,SH3GL1,ARF6,DAB2,ARFGAP1,BMP2K,HIP1,UBQLN2,ANXA2,AP2A1,RAB5B,SMAP1,FMR1,DNM1,FLOT1,VPS28,DNM2,PICALM,ROCK1,CDC42,STON1,AAK1,PPT1,APPL2,DNM1L,B2M,SNX12,AP2B1
GO:0030968	Endoplasmic reticulum unfolded protein response	17	106	0.48	0.0027	9606.ENSP00000175506,9606.ENSP00000233057,9606.ENSP00000256383,9606.ENSP00000290949,9606.ENSP00000299427,9606.ENSP00000299767,9606.ENSP00000314615,9606.ENSP00000316029,9606.ENSP00000320866,9606.ENSP00000324173,9606.ENSP00000351777,9606.ENSP00000354791,9606.ENSP00000378721,9606.ENSP00000385385,9606.ENSP00000414398,9606.ENSP00000466379,9606.ENSP00000480150	ASNS,EIF2AK2,EIF2S1,ATP6V0D1,TPP1,HSP90B1,ARFGAP1,TLN1,CALR,HSPA5,VCP,DCTN1,SEC31A,PDIA6,DNAJB11,ASNA1,HYOU1
GO:0032436	Positive regulation of proteasomal ubiquitin-dependent protein catabolic process	16	100	0.48	0.0041	9606.ENSP00000216225,9606.ENSP00000217958,9606.ENSP00000221566,9606.ENSP00000229268,9606.ENSP00000229416,9606.ENSP00000249396,9606.ENSP00000310686,9606.ENSP00000313391,9606.ENSP00000345195,9606.ENSP00000351777,9606.ENSP00000353549,9606.ENSP00000365576,9606.ENSP00000369217,9606.ENSP00000426909,9606.ENSP00000451828,9606.ENSP00000454264	RBX1,PSMD10,SGTA,USP5,GCLC,SIRT2,FBXW8,DAB2,UBQLN2,VCP,CDC16,UBQLN1,ARIH1,GNB2L1,AKT1,NUB1
GO:0070585	Protein localization to mitochondrion	13	81	0.48	0.013	9606.ENSP00000215570,9606.ENSP00000223136,9606.ENSP00000255194,9606.ENSP00000264954,9606.ENSP00000279146,9606.ENSP00000302961,9606.ENSP00000318822,9606.ENSP00000335153,9606.ENSP00000361900,9606.ENSP00000369127,9606.ENSP00000373620,9606.ENSP00000449089,9606.ENSP00000451828	TIMM13,FIS1,AP3B1,GRPEL1,AIP,HSPA4,BID,HSP90AA1,TOMM34,DNAJA1,HSPD1,DNM1L,AKT1
GO:1900407	Regulation of cellular response to oxidative stress	13	81	0.48	0.013	9606.ENSP00000246957,9606.ENSP00000248553,9606.ENSP00000270142,9606.ENSP00000327801,9606.ENSP00000346437,9606.ENSP00000365576,9606.ENSP00000377867,9606.ENSP00000378394,9606.ENSP00000396308,9606.ENSP00000418770,9606.ENSP00000426909,9606.ENSP00000451828,9606.ENSP00000457243	TRAP1,HSPB1,SOD1,P4HB,ATG7,UBQLN1,MST4,PSAP,DHFR,PARK7,GNB2L1,AKT1,NOL3
GO:0006283	Transcription-coupled nucleotide-excision repair	12	75	0.48	0.0197	9606.ENSP00000216225,9606.ENSP00000219252,9606.ENSP00000227524,9606.ENSP00000264389,9606.ENSP00000273541,9606.ENSP00000301764,9606.ENSP00000304102,9606.ENSP00000346340,9606.ENSP00000350512,9606.ENSP00000363017,9606.ENSP00000368458,9606.ENSP00000478303	RBX1,POLR2C,PRPF19,COPS4,ISY1,DDB1,COPS6,COPS8,COPS5,RPA2,PCNA,POLR2E
GO:1900006	Positive regulation of dendrite development	12	75	0.48	0.0197	9606.ENSP00000256460,9606.ENSP00000268182,9606.ENSP00000310686,9606.ENSP00000340329,9606.ENSP00000354681,9606.ENSP00000359506,9606.ENSP00000365745,9606.ENSP00000367220,9606.ENSP00000379975,9606.ENSP00000380378,9606.ENSP00000417653,9606.ENSP00000449089	CAMK1,IQGAP1,FBXW8,CAPRIN1,OPA1,FMR1,CTTN,ACTR2,ILK,PAFAH1B1,DBNL,DNM1L
GO:1904377	Positive regulation of protein localization to cell periphery	11	69	0.48	0.0296	9606.ENSP00000007722,9606.ENSP00000243077,9606.ENSP00000254301,9606.ENSP00000262932,9606.ENSP00000298316,9606.ENSP00000307078,9606.ENSP00000338481,9606.ENSP00000374455,9606.ENSP00000426909,9606.ENSP00000428056,9606.ENSP00000451828	ITGA3,LRP1,LGALS3,CNPY4,ARF6,KIF5B,EPB41L2,SQSTM1,GNB2L1,PIK3R1,AKT1
GO:1903078	Positive regulation of protein localization to plasma membrane	10	62	0.48	0.0406	9606.ENSP00000007722,9606.ENSP00000243077,9606.ENSP00000254301,9606.ENSP00000262932,9606.ENSP00000298316,9606.ENSP00000307078,9606.ENSP00000374455,9606.ENSP00000426909,9606.ENSP00000428056,9606.ENSP00000451828	ITGA3,LRP1,LGALS3,CNPY4,ARF6,KIF5B,SQSTM1,GNB2L1,PIK3R1,AKT1
GO:0019941	Modification-dependent protein catabolic process	85	541	0.47	4.14e-15	9606.ENSP00000044462,9606.ENSP00000157812,9606.ENSP00000210313,9606.ENSP00000215071,9606.ENSP00000216225,9606.ENSP00000216455,9606.ENSP00000216802,9606.ENSP00000217958,9606.ENSP00000217964,9606.ENSP00000219313,9606.ENSP00000221138,9606.ENSP00000221566,9606.ENSP00000223321,9606.ENSP00000229268,9606.ENSP00000231487,9606.ENSP00000232165,9606.ENSP00000238497,9606.ENSP00000249396,9606.ENSP00000250495,…	PSMA4,PSMC4,PSMD5,PSMD8,RBX1,PSMA3,PSME2,PSMD10,TBL1X,PSMD7,PPP2CB,SGTA,PSMA2,USP5,SKP1,UBE3A,VPS4B,SIRT2,NEDD8,TSG101,PSMC1,PSMA6,USP14,PSMD11,UFD1L,PCNP,GID8,PSMB6,PSMA5,NTAN1,UBXN1,NEMF,HSP90B1,DDB1,VPS37C,PSMD1,PSMD2,PSMC5,TOLLIP,UBE2O,TRIM25,HSPA5,MTA1,PSMF1,UBA1,ANAPC1,UBQLN2,UBE2C,RAD23B,VCP,PCBP2,CDC16,LONP1,UCHL5,UBQLN4,PSMD4,PSMA7,BAG6,UBQLN1,FBXO6,VPS28,UCHL3,ARIH1,PSME1,SQSTM1,TGFB1I1…
GO:0006511	Ubiquitin-dependent protein catabolic process	83	535	0.47	1.74e-14	9606.ENSP00000044462,9606.ENSP00000157812,9606.ENSP00000210313,9606.ENSP00000215071,9606.ENSP00000216225,9606.ENSP00000216455,9606.ENSP00000216802,9606.ENSP00000217958,9606.ENSP00000217964,9606.ENSP00000219313,9606.ENSP00000221138,9606.ENSP00000221566,9606.ENSP00000223321,9606.ENSP00000229268,9606.ENSP00000231487,9606.ENSP00000232165,9606.ENSP00000238497,9606.ENSP00000249396,9606.ENSP00000250495,…	PSMA4,PSMC4,PSMD5,PSMD8,RBX1,PSMA3,PSME2,PSMD10,TBL1X,PSMD7,PPP2CB,SGTA,PSMA2,USP5,SKP1,UBE3A,VPS4B,SIRT2,NEDD8,TSG101,PSMC1,PSMA6,USP14,PSMD11,UFD1L,PCNP,GID8,PSMB6,PSMA5,NTAN1,UBXN1,NEMF,HSP90B1,DDB1,VPS37C,PSMD1,PSMD2,PSMC5,TOLLIP,UBE2O,TRIM25,HSPA5,MTA1,PSMF1,UBA1,ANAPC1,UBQLN2,UBE2C,RAD23B,VCP,PCBP2,CDC16,UCHL5,UBQLN4,PSMD4,PSMA7,BAG6,UBQLN1,FBXO6,VPS28,UCHL3,ARIH1,PSME1,SQSTM1,TGFB1I1,PLAA,…
GO:0006397	mRNA processing	73	468	0.47	8.14e-13	9606.ENSP00000215829,9606.ENSP00000219252,9606.ENSP00000221265,9606.ENSP00000225698,9606.ENSP00000225792,9606.ENSP00000227524,9606.ENSP00000240185,9606.ENSP00000244020,9606.ENSP00000244520,9606.ENSP00000249299,9606.ENSP00000253363,9606.ENSP00000254108,9606.ENSP00000254301,9606.ENSP00000258962,9606.ENSP00000263579,9606.ENSP00000266735,9606.ENSP00000273541,9606.ENSP00000282486,9606.ENSP00000283179,…	SNRPD3,POLR2C,PAF1,C1QBP,DDX5,PRPF19,TARDBP,SRSF6,SNRPC,LSM8,RBM39,FUS,LGALS3,SRSF1,DCPS,SNRPF,ISY1,MBNL1,HNRNPU,PPIL3,U2AFBP,IWS1,SNRPD1,CD2BP2,SF3B3,PPIH,U2AF2,LSM1,CCAR2,PABPC1,HNRNPD,KHDRBS1,PRPF3,HNRNPA0,HNRNPM,SRSF7,SRRM1,HNRNPA1,HNRNPA2B1,HNRNPH1,PTBP1,UBL5,PCBP2,SF3B5,BCAS2,SYNCRIP,FMR1,SRSF11,HNRNPH2,SRSF3,HNRNPR,LSM2,DDX1,HNRNPUL1,SRSF2,SRPK2,DDX39B,KHSRP,NHP2L1,ELAVL1,EFTUD2,TSEN34,HNR…
GO:0023014	Signal transduction by protein phosphorylation	61	395	0.47	1.42e-10	9606.ENSP00000012443,9606.ENSP00000044462,9606.ENSP00000157812,9606.ENSP00000176763,9606.ENSP00000210313,9606.ENSP00000215071,9606.ENSP00000216160,9606.ENSP00000216225,9606.ENSP00000216455,9606.ENSP00000216802,9606.ENSP00000217958,9606.ENSP00000219313,9606.ENSP00000223321,9606.ENSP00000226574,9606.ENSP00000231487,9606.ENSP00000258418,9606.ENSP00000261303,9606.ENSP00000261313,9606.ENSP00000261479,…	PPP5C,PSMA4,PSMC4,STK10,PSMD5,PSMD8,TAB1,RBX1,PSMA3,PSME2,PSMD10,PSMD7,PSMA2,NFKB1,SKP1,CAB39,PSMC1,PEBP1,PSMA6,PSMD11,SPAG9,MAP2K2,YWHAE,PSMB6,PSMA5,PAK1,MAP2K1,PSMD1,PSMD2,PSMC5,OXSR1,PAK2,KARS,PSMF1,PKN1,CRKL,PEA15,PSMD4,SLK,PSMA7,STK4,YWHAB,STK24,PSME1,SRPK2,MST4,YWHAZ,PTK2B,PSMD14,PSMC2,PSMD13,PSMC6,PSMA1,DBNL,PSMD6,LAMTOR3,STK3,CRYAB,PSMD9,NCAM1,PSMC3
GO:1903829	Positive regulation of cellular protein localization	53	342	0.47	3.02e-09	9606.ENSP00000007722,9606.ENSP00000223136,9606.ENSP00000240185,9606.ENSP00000243077,9606.ENSP00000248975,9606.ENSP00000251968,9606.ENSP00000253024,9606.ENSP00000254301,9606.ENSP00000256460,9606.ENSP00000258091,9606.ENSP00000262932,9606.ENSP00000264335,9606.ENSP00000268182,9606.ENSP00000270225,9606.ENSP00000275603,9606.ENSP00000278568,9606.ENSP00000280326,9606.ENSP00000282541,9606.ENSP00000286788,…	ITGA3,FIS1,TARDBP,LRP1,YWHAH,TSG101,TRIM28,LGALS3,CAMK1,CCT7,CNPY4,YWHAE,IQGAP1,SAE1,CCT6A,PAK1,CCT5,GPD1L,CCT8,CCT3,ARF6,CCT2,MAP1A,YWHAG,KIF5B,TCP1,BID,SEC16A,EPB41L2,ANP32B,UBL5,MYO1C,MSN,BAG3,FLNA,YWHAB,SAR1A,VPS28,YWHAQ,SQSTM1,PDCD10,CCT4,YWHAZ,CDC42,UBE2L3,PARK7,GNB2L1,PIK3R1,AKT1,PDCD5,NUP62,SH3GLB1,AP2B1
GO:0010948	Negative regulation of cell cycle process	51	328	0.47	6.05e-09	9606.ENSP00000044462,9606.ENSP00000157812,9606.ENSP00000210313,9606.ENSP00000215071,9606.ENSP00000215754,9606.ENSP00000216225,9606.ENSP00000216455,9606.ENSP00000216802,9606.ENSP00000217958,9606.ENSP00000219313,9606.ENSP00000223321,9606.ENSP00000231487,9606.ENSP00000257904,9606.ENSP00000261303,9606.ENSP00000261479,9606.ENSP00000261712,9606.ENSP00000262662,9606.ENSP00000270586,9606.ENSP00000271308,…	PSMA4,PSMC4,PSMD5,PSMD8,MIF,RBX1,PSMA3,PSME2,PSMD10,PSMD7,PSMA2,SKP1,CDK4,PSMC1,PSMA6,PSMD11,CDKN2C,PSMB6,PSMA5,NPM1,PSMD1,PSMD2,PSMC5,CALR,RPS27L,PSMF1,PSMD4,PSMA7,RPA2,PCNA,TOM1L2,RBBP7,GPNMB,PSME1,PRKAR1A,FHL1,PSMD14,PSMC2,PSMD13,PSMC6,PRMT1,PSMA1,PCBP4,NAA10,PSMD6,RPL23,USP47,TNKS1BP1,PSMD9,KANK2,PSMC3
GO:0045088	Regulation of innate immune response	47	301	0.47	2.57e-08	9606.ENSP00000044462,9606.ENSP00000053867,9606.ENSP00000157812,9606.ENSP00000210313,9606.ENSP00000215071,9606.ENSP00000216160,9606.ENSP00000216455,9606.ENSP00000216802,9606.ENSP00000217958,9606.ENSP00000219313,9606.ENSP00000222005,9606.ENSP00000223321,9606.ENSP00000226574,9606.ENSP00000231487,9606.ENSP00000261303,9606.ENSP00000261479,9606.ENSP00000261712,9606.ENSP00000270586,9606.ENSP00000271308,…	PSMA4,GRN,PSMC4,PSMD5,PSMD8,TAB1,PSMA3,PSME2,PSMD10,PSMD7,CDC37,PSMA2,NFKB1,SKP1,PSMC1,PSMA6,PSMD11,PSMB6,PSMA5,PAK1,ABCE1,CRK,PSMD1,PSMD2,PSMC5,PAK2,LAMP1,PSMF1,PTPN11,MATR3,STAT1,PSMD4,PSMA7,PSME1,DAK,RELA,PSMD14,PSMC2,PSMD13,PSMC6,PSMA1,PSMD6,PSMD9,LSM14A,APPL2,YTHDF3,PSMC3
GO:0007015	Actin filament organization	40	254	0.47	3.53e-07	9606.ENSP00000228825,9606.ENSP00000240079,9606.ENSP00000245932,9606.ENSP00000246069,9606.ENSP00000253083,9606.ENSP00000263238,9606.ENSP00000263867,9606.ENSP00000289968,9606.ENSP00000290246,9606.ENSP00000298159,9606.ENSP00000299767,9606.ENSP00000324422,9606.ENSP00000324573,9606.ENSP00000336747,9606.ENSP00000345230,9606.ENSP00000345361,9606.ENSP00000348163,9606.ENSP00000351022,9606.ENSP00000352834,…	ARPC3,CCDC53,VASP,DSTN,HIP1R,ACTR3,CAPG,ARHGAP17,ELMO2,CFL2,HSP90B1,ZYX,FLII,HIP1,TPM4,ARPC5L,PLS3,TPM1,MYO1C,ARHGEF2,TPM3,FLNA,PDLIM1,CAP1,GSN,ABI1,CTTN,ACTR2,CORO1B,ACTN1,LIMA1,PTK2B,CDC42,TRIOBP,ARPC1B,BCAR1,WDR1,BRK1,CFL1,MARCKS
GO:1903320	Regulation of protein modification by small protein conjugation or removal	38	242	0.47	8.34e-07	9606.ENSP00000216225,9606.ENSP00000217958,9606.ENSP00000223029,9606.ENSP00000229416,9606.ENSP00000231487,9606.ENSP00000232165,9606.ENSP00000246548,9606.ENSP00000254436,9606.ENSP00000270225,9606.ENSP00000278572,9606.ENSP00000294119,9606.ENSP00000307863,9606.ENSP00000308236,9606.ENSP00000313869,9606.ENSP00000314733,9606.ENSP00000324173,9606.ENSP00000333633,9606.ENSP00000335153,9606.ENSP00000339095,…	RBX1,PSMD10,AIMP2,GCLC,SKP1,UBE3A,UBA2,TRIM21,SAE1,RPS3,UBXN1,U2AF2,COMMD1,GORASP1,TOLLIP,HSPA5,MTA1,HSP90AA1,RPS7,UBE2C,VCP,UFL1,BAG2,OGT,RPL11,UBQLN1,VPS28,DNAJA1,SQSTM1,PLAA,FKBP1A,RELA,UBE2L3,PARK7,RPL23,OTUB1,DNM1L,AKT1
GO:0007163	Establishment or maintenance of cell polarity	31	197	0.47	1.31e-05	9606.ENSP00000262613,9606.ENSP00000263238,9606.ENSP00000278193,9606.ENSP00000278568,9606.ENSP00000296755,9606.ENSP00000298316,9606.ENSP00000300574,9606.ENSP00000306010,9606.ENSP00000334008,9606.ENSP00000335153,9606.ENSP00000346300,9606.ENSP00000353375,9606.ENSP00000353408,9606.ENSP00000354791,9606.ENSP00000354837,9606.ENSP00000356056,9606.ENSP00000357748,9606.ENSP00000358921,9606.ENSP00000360305,…	SLC9A3R1,ACTR3,LIN7C,PAK1,MAP1B,ARF6,CRK,ARF4,PARVA,HSP90AA1,CRKL,MAP4,MSN,DCTN1,ARHGEF2,DYNLT1,BCCIP,ACTR1A,PDLIM1,CAP1,CLIC4,ACTR2,ILK,PAFAH1B1,CDC42,PDCD6IP,NSFL1C,PTK7,WDR1,CFL1,CKAP5
GO:1902905	Positive regulation of supramolecular fiber organization	31	198	0.47	1.43e-05	9606.ENSP00000228825,9606.ENSP00000245932,9606.ENSP00000246069,9606.ENSP00000246747,9606.ENSP00000249014,9606.ENSP00000252599,9606.ENSP00000263238,9606.ENSP00000267257,9606.ENSP00000278568,9606.ENSP00000278572,9606.ENSP00000296755,9606.ENSP00000298159,9606.ENSP00000298316,9606.ENSP00000345361,9606.ENSP00000348573,9606.ENSP00000351022,9606.ENSP00000352834,9606.ENSP00000354791,9606.ENSP00000357801,…	ARPC3,VASP,DSTN,ARL2,CDC42EP1,COLGALT1,ACTR3,PXN,PAK1,RPS3,MAP1B,CFL2,ARF6,ARPC5L,AKAP9,TPM1,MYO1C,DCTN1,S100A10,FLNA,GSN,CTTN,ACTR2,SNX9,PTK2B,CDC42,ARPC1B,WDR1,BRK1,CFL1,CKAP5
GO:1905475	Regulation of protein localization to membrane	31	198	0.47	1.43e-05	9606.ENSP00000007722,9606.ENSP00000220003,9606.ENSP00000223136,9606.ENSP00000243077,9606.ENSP00000248975,9606.ENSP00000254301,9606.ENSP00000262932,9606.ENSP00000264335,9606.ENSP00000278568,9606.ENSP00000292807,9606.ENSP00000296135,9606.ENSP00000298316,9606.ENSP00000306330,9606.ENSP00000307078,9606.ENSP00000313391,9606.ENSP00000318822,9606.ENSP00000346300,9606.ENSP00000352834,9606.ENSP00000357484,…	ITGA3,CSK,FIS1,LRP1,YWHAH,LGALS3,CNPY4,YWHAE,PAK1,AP2M1,LZTFL1,ARF6,YWHAG,KIF5B,DAB2,BID,CRKL,MYO1C,GOPC,YWHAB,GSN,YWHAQ,SQSTM1,PICALM,YWHAZ,GNB2L1,PIK3R1,AKT1,PDCD5,CLTC,AP2B1
GO:2001235	Positive regulation of apoptotic signaling pathway	28	180	0.47	5.22e-05	9606.ENSP00000223136,9606.ENSP00000248975,9606.ENSP00000253083,9606.ENSP00000262613,9606.ENSP00000264335,9606.ENSP00000270142,9606.ENSP00000278572,9606.ENSP00000300289,9606.ENSP00000306330,9606.ENSP00000314067,9606.ENSP00000318176,9606.ENSP00000318822,9606.ENSP00000324804,9606.ENSP00000326031,9606.ENSP00000339095,9606.ENSP00000357055,9606.ENSP00000361892,9606.ENSP00000361930,9606.ENSP00000362924,…	FIS1,YWHAH,HIP1R,SLC9A3R1,YWHAE,SOD1,RPS3,PDIA3,YWHAG,PAK2,PRKRA,BID,PPP2R1A,PPP1CA,RPS7,PEA15,STK4,YWHAB,GSN,RPL11,YWHAQ,YWHAZ,PARK7,GNB2L1,STK3,BCLAF1,DNM1L,PDCD5
GO:0051235	Maintenance of location	25	161	0.47	0.00017	9606.ENSP00000217958,9606.ENSP00000221957,9606.ENSP00000231487,9606.ENSP00000246747,9606.ENSP00000265729,9606.ENSP00000265857,9606.ENSP00000273550,9606.ENSP00000276914,9606.ENSP00000283179,9606.ENSP00000299767,9606.ENSP00000305692,9606.ENSP00000320866,9606.ENSP00000324173,9606.ENSP00000348573,9606.ENSP00000349687,9606.ENSP00000352738,9606.ENSP00000357484,9606.ENSP00000358866,9606.ENSP00000361930,…	PSMD10,PLIN3,SKP1,ARL2,SRI,GET4,FTH1,PLIN2,HNRNPU,HSP90B1,GAA,CALR,HSPA5,AKAP9,GM2A,G3BP2,GOPC,FLNA,YWHAB,GSN,CCDC22,PAFAH1B1,RANGAP1,PARK7,AKT1
GO:0034614	Cellular response to reactive oxygen species	21	133	0.47	0.00066	9606.ENSP00000012443,9606.ENSP00000262746,9606.ENSP00000265462,9606.ENSP00000267257,9606.ENSP00000270142,9606.ENSP00000278572,9606.ENSP00000298510,9606.ENSP00000300134,9606.ENSP00000300574,9606.ENSP00000301522,9606.ENSP00000313199,9606.ENSP00000351022,9606.ENSP00000366109,9606.ENSP00000368458,9606.ENSP00000373905,9606.ENSP00000376506,9606.ENSP00000384273,9606.ENSP00000418770,9606.ENSP00000430432,…	PPP5C,PRDX1,PRDX5,PXN,SOD1,RPS3,PRDX3,STAT6,CRK,PRDX2,HNRNPD,TPM1,ANXA1,PCNA,DNM2,PDCD10,RELA,PARK7,HDAC2,CCS,AKT1
GO:0010822	Positive regulation of mitochondrion organization	19	121	0.47	0.0015	9606.ENSP00000222005,9606.ENSP00000223136,9606.ENSP00000248975,9606.ENSP00000253083,9606.ENSP00000264335,9606.ENSP00000270225,9606.ENSP00000299138,9606.ENSP00000306330,9606.ENSP00000318822,9606.ENSP00000351492,9606.ENSP00000354681,9606.ENSP00000361930,9606.ENSP00000371267,9606.ENSP00000379287,9606.ENSP00000400906,9606.ENSP00000418770,9606.ENSP00000449089,9606.ENSP00000466214,9606.ENSP00000479919	CDC37,FIS1,YWHAH,HIP1R,YWHAE,SAE1,VPS35,YWHAG,BID,UBL5,OPA1,YWHAB,YWHAQ,YWHAZ,UBE2L3,PARK7,DNM1L,PDCD5,SH3GLB1
GO:0030010	Establishment of cell polarity	19	122	0.47	0.0017	9606.ENSP00000262613,9606.ENSP00000278568,9606.ENSP00000296755,9606.ENSP00000298316,9606.ENSP00000300574,9606.ENSP00000335153,9606.ENSP00000346300,9606.ENSP00000353375,9606.ENSP00000353408,9606.ENSP00000354791,9606.ENSP00000354837,9606.ENSP00000356056,9606.ENSP00000357748,9606.ENSP00000358921,9606.ENSP00000380378,9606.ENSP00000383118,9606.ENSP00000418529,9606.ENSP00000418754,9606.ENSP00000432660	SLC9A3R1,PAK1,MAP1B,ARF6,CRK,HSP90AA1,CRKL,MAP4,MSN,DCTN1,ARHGEF2,DYNLT1,BCCIP,ACTR1A,PAFAH1B1,CDC42,NSFL1C,PTK7,CFL1
GO:2000060	Positive regulation of ubiquitin-dependent protein catabolic process	18	115	0.47	0.0023	9606.ENSP00000216225,9606.ENSP00000217958,9606.ENSP00000221566,9606.ENSP00000229268,9606.ENSP00000229416,9606.ENSP00000249396,9606.ENSP00000310686,9606.ENSP00000313391,9606.ENSP00000345195,9606.ENSP00000351777,9606.ENSP00000353549,9606.ENSP00000365401,9606.ENSP00000365576,9606.ENSP00000369217,9606.ENSP00000380638,9606.ENSP00000426909,9606.ENSP00000451828,9606.ENSP00000454264	RBX1,PSMD10,SGTA,USP5,GCLC,SIRT2,FBXW8,DAB2,UBQLN2,VCP,CDC16,CCDC22,UBQLN1,ARIH1,PTK2B,GNB2L1,AKT1,NUB1
GO:0048814	Regulation of dendrite morphogenesis	15	95	0.47	0.0068	9606.ENSP00000232165,9606.ENSP00000248975,9606.ENSP00000310686,9606.ENSP00000313869,9606.ENSP00000340329,9606.ENSP00000354681,9606.ENSP00000365745,9606.ENSP00000367220,9606.ENSP00000379975,9606.ENSP00000380378,9606.ENSP00000417653,9606.ENSP00000424827,9606.ENSP00000432660,9606.ENSP00000449089,9606.ENSP00000480359	UBE3A,YWHAH,FBXW8,GORASP1,CAPRIN1,OPA1,CTTN,ACTR2,ILK,PAFAH1B1,DBNL,NEDD4,CFL1,DNM1L,PDLIM5
GO:1905897	Regulation of response to endoplasmic reticulum stress	14	89	0.47	0.0102	9606.ENSP00000221566,9606.ENSP00000261601,9606.ENSP00000294119,9606.ENSP00000324173,9606.ENSP00000345195,9606.ENSP00000350512,9606.ENSP00000354681,9606.ENSP00000360688,9606.ENSP00000365131,9606.ENSP00000365576,9606.ENSP00000418770,9606.ENSP00000426909,9606.ENSP00000428056,9606.ENSP00000480150	SGTA,USP14,UBXN1,HSPA5,UBQLN2,COPS5,OPA1,TXNDC12,BAG6,UBQLN1,PARK7,GNB2L1,PIK3R1,HYOU1
GO:0031124	mRNA 3-end processing	13	83	0.47	0.0155	9606.ENSP00000221265,9606.ENSP00000244020,9606.ENSP00000258962,9606.ENSP00000291552,9606.ENSP00000307863,9606.ENSP00000313007,9606.ENSP00000325905,9606.ENSP00000326261,9606.ENSP00000359988,9606.ENSP00000362820,9606.ENSP00000376276,9606.ENSP00000379475,9606.ENSP00000452123	PAF1,SRSF6,SRSF1,U2AFBP,U2AF2,PABPC1,SRSF7,SRRM1,SRSF11,SRSF3,SRSF2,DDX39B,SRSF5
GO:0033143	Regulation of intracellular steroid hormone receptor signaling pathway	12	76	0.47	0.0215	9606.ENSP00000012443,9606.ENSP00000225792,9606.ENSP00000278568,9606.ENSP00000313391,9606.ENSP00000320866,9606.ENSP00000348565,9606.ENSP00000350071,9606.ENSP00000358283,9606.ENSP00000368970,9606.ENSP00000418770,9606.ENSP00000468002,9606.ENSP00000484803	PPP5C,DDX5,PAK1,DAB2,CALR,UBA5,STRN3,UFL1,UFM1,PARK7,KANK2,FOXP1
GO:0038127	ERBB signaling pathway	11	70	0.47	0.032	9606.ENSP00000222005,9606.ENSP00000265970,9606.ENSP00000268182,9606.ENSP00000306010,9606.ENSP00000335153,9606.ENSP00000340944,9606.ENSP00000378760,9606.ENSP00000380638,9606.ENSP00000391669,9606.ENSP00000428056,9606.ENSP00000451828	CDC37,PIK3C2A,IQGAP1,ARF4,HSP90AA1,PTPN11,MVP,PTK2B,BCAR1,PIK3R1,AKT1
GO:0009185	Ribonucleoside diphosphate metabolic process	10	64	0.47	0.0479	9606.ENSP00000229270,9606.ENSP00000234590,9606.ENSP00000320171,9606.ENSP00000359991,9606.ENSP00000360939,9606.ENSP00000362271,9606.ENSP00000362413,9606.ENSP00000438262,9606.ENSP00000445175,9606.ENSP00000465930	TPI1,ENO1,PKM,PGAM1,CMPK1,AK1,PGK1,TJP2,LDHA,GALK1
GO:0031623	Receptor internalization	10	64	0.47	0.0479	9606.ENSP00000243077,9606.ENSP00000261889,9606.ENSP00000292807,9606.ENSP00000360798,9606.ENSP00000362014,9606.ENSP00000373905,9606.ENSP00000377015,9606.ENSP00000424827,9606.ENSP00000479606,9606.ENSP00000482835	LRP1,SNX1,AP2M1,EPS15,DNM1,DNM2,PICALM,NEDD4,CLTC,AP2B1
GO:0045184	Establishment of protein localization	237	1564	0.46	1.43e-42	9606.ENSP00000037243,9606.ENSP00000215570,9606.ENSP00000216259,9606.ENSP00000216442,9606.ENSP00000221566,9606.ENSP00000222005,9606.ENSP00000222247,9606.ENSP00000223136,9606.ENSP00000230085,9606.ENSP00000234160,9606.ENSP00000238497,9606.ENSP00000240079,9606.ENSP00000242285,9606.ENSP00000243077,9606.ENSP00000244020,9606.ENSP00000248553,9606.ENSP00000248975,9606.ENSP00000249923,9606.ENSP00000251453,…	GABARAPL2,TIMM13,PMM1,ATP6V1D,SGTA,CDC37,RPL18A,FIS1,SNX3,GORASP2,VPS4B,CCDC53,CLTA,LRP1,SRSF6,HSPB1,YWHAH,COPB1,RPS16,SNX4,TSG101,NASP,AP3B1,RAB11FIP5,SRSF1,ARL3,ARL1,SNX1,COPE,CSE1L,UFD1L,ARFGAP3,DESI1,AP2S1,NAPA,ARCN1,YWHAE,STAT3,NUP54,GRPEL1,XPO5,GET4,TRIP11,RPS11,RCN3,ATP6V1A,ATP6V1B2,LIN7C,RPS3,AIP,VPS26B,HNRNPU,RANBP2,PDIA4,DDX19B,KPNB1,ATP6V0D1,U2AFBP,AP2M1,ABCE1,NPM1,ARF6,VPS35,HSP90B1,M…
GO:0015031	Protein transport	228	1486	0.46	1.58e-41	9606.ENSP00000037243,9606.ENSP00000215570,9606.ENSP00000216259,9606.ENSP00000216442,9606.ENSP00000221566,9606.ENSP00000222005,9606.ENSP00000222247,9606.ENSP00000223136,9606.ENSP00000230085,9606.ENSP00000238497,9606.ENSP00000240079,9606.ENSP00000242285,9606.ENSP00000243077,9606.ENSP00000244020,9606.ENSP00000248553,9606.ENSP00000248975,9606.ENSP00000249923,9606.ENSP00000251453,9606.ENSP00000251775,…	GABARAPL2,TIMM13,PMM1,ATP6V1D,SGTA,CDC37,RPL18A,FIS1,SNX3,VPS4B,CCDC53,CLTA,LRP1,SRSF6,HSPB1,YWHAH,COPB1,RPS16,SNX4,TSG101,NASP,AP3B1,RAB11FIP5,SRSF1,ARL3,ARL1,SNX1,COPE,CSE1L,UFD1L,ARFGAP3,DESI1,AP2S1,NAPA,ARCN1,YWHAE,STAT3,NUP54,GRPEL1,XPO5,TRIP11,RPS11,RCN3,ATP6V1A,ATP6V1B2,LIN7C,RPS3,AIP,VPS26B,HNRNPU,RANBP2,PDIA4,DDX19B,KPNB1,ATP6V0D1,U2AFBP,AP2M1,ABCE1,NPM1,ARF6,VPS35,HSP90B1,MAP1A,VPS37C,H…
GO:0015833	Peptide transport	229	1518	0.46	1.05e-40	9606.ENSP00000037243,9606.ENSP00000215570,9606.ENSP00000216259,9606.ENSP00000216442,9606.ENSP00000221566,9606.ENSP00000222005,9606.ENSP00000222247,9606.ENSP00000223136,9606.ENSP00000230085,9606.ENSP00000238497,9606.ENSP00000240079,9606.ENSP00000242285,9606.ENSP00000243077,9606.ENSP00000244020,9606.ENSP00000248553,9606.ENSP00000248975,9606.ENSP00000249923,9606.ENSP00000251453,9606.ENSP00000251775,…	GABARAPL2,TIMM13,PMM1,ATP6V1D,SGTA,CDC37,RPL18A,FIS1,SNX3,VPS4B,CCDC53,CLTA,LRP1,SRSF6,HSPB1,YWHAH,COPB1,RPS16,SNX4,TSG101,NASP,AP3B1,RAB11FIP5,SRSF1,ARL3,ARL1,SNX1,SLC9A3R1,COPE,CSE1L,UFD1L,ARFGAP3,DESI1,AP2S1,NAPA,ARCN1,YWHAE,STAT3,NUP54,GRPEL1,XPO5,TRIP11,RPS11,RCN3,ATP6V1A,ATP6V1B2,LIN7C,RPS3,AIP,VPS26B,HNRNPU,RANBP2,PDIA4,DDX19B,KPNB1,ATP6V0D1,U2AFBP,AP2M1,ABCE1,NPM1,ARF6,VPS35,HSP90B1,MAP1A…
GO:0002443	Leukocyte mediated immunity	98	641	0.46	9.18e-17	9606.ENSP00000053867,9606.ENSP00000176763,9606.ENSP00000211998,9606.ENSP00000215754,9606.ENSP00000216442,9606.ENSP00000216962,9606.ENSP00000219313,9606.ENSP00000223321,9606.ENSP00000225698,9606.ENSP00000226574,9606.ENSP00000228740,9606.ENSP00000233146,9606.ENSP00000236671,9606.ENSP00000249923,9606.ENSP00000254301,9606.ENSP00000258145,9606.ENSP00000258418,9606.ENSP00000261712,9606.ENSP00000262455,…	GRN,STK10,VCL,MIF,ATP6V1D,PYGB,PSMD7,PSMA2,C1QBP,NFKB1,LTA4H,MSH2,CTSD,COPB1,LGALS3,GNS,CAB39,PSMD11,ERP44,PRDX1,CNN2,COMMD9,ANXA3,IQGAP1,PSMA5,S100A11,DYNC1LI1,FTH1,LAMTOR1,CCT8,KPNB1,CSTB,HPRT1,CCT2,GAA,EEF2,PSMD1,PSMD2,RAB6A,TOLLIP,PKM,IMPDH2,AP2A2,LAMP1,HSP90AA1,OSTF1,TUBB4B,PRDX6,IMPDH1,CTSB,ANXA2,ATG7,VAT1,DYNC1H1,IGF2R,GM2A,VCP,RAB5B,DYNLT1,PGAM1,CAP1,GSN,CSNK2B,COMMD3,ACTR2,PRDX4,YPEL5,TX…
GO:0045930	Negative regulation of mitotic cell cycle	47	308	0.46	4.88e-08	9606.ENSP00000044462,9606.ENSP00000157812,9606.ENSP00000210313,9606.ENSP00000215071,9606.ENSP00000216225,9606.ENSP00000216455,9606.ENSP00000216802,9606.ENSP00000217958,9606.ENSP00000219313,9606.ENSP00000223321,9606.ENSP00000231487,9606.ENSP00000233146,9606.ENSP00000257904,9606.ENSP00000261303,9606.ENSP00000261479,9606.ENSP00000261712,9606.ENSP00000262613,9606.ENSP00000262662,9606.ENSP00000270586,…	PSMA4,PSMC4,PSMD5,PSMD8,RBX1,PSMA3,PSME2,PSMD10,PSMD7,PSMA2,SKP1,MSH2,CDK4,PSMC1,PSMA6,PSMD11,SLC9A3R1,CDKN2C,PSMB6,PSMA5,PSMD1,PSMD2,PSMC5,RPS27L,PSMF1,PSMD4,PSMA7,RPA2,PCNA,TOM1L2,GPNMB,PSME1,FHL1,PSMD14,PSMC2,PSMD13,PSMC6,PRMT1,PSMA1,PCBP4,NAA10,PSMD6,USP47,TNKS1BP1,PSMD9,KANK2,PSMC3
GO:0033157	Regulation of intracellular protein transport	41	268	0.46	4.74e-07	9606.ENSP00000223136,9606.ENSP00000230085,9606.ENSP00000240185,9606.ENSP00000248975,9606.ENSP00000253024,9606.ENSP00000256460,9606.ENSP00000264335,9606.ENSP00000264670,9606.ENSP00000264883,9606.ENSP00000265351,9606.ENSP00000270225,9606.ENSP00000278568,9606.ENSP00000295321,9606.ENSP00000306330,9606.ENSP00000307078,9606.ENSP00000318822,9606.ENSP00000325827,9606.ENSP00000340944,9606.ENSP00000345848,…	FIS1,SNX3,TARDBP,YWHAH,TRIM28,CAMK1,YWHAE,NSUN2,NUP54,XPO5,SAE1,PAK1,IWS1,YWHAG,KIF5B,BID,SEC16A,PTPN11,ANP32B,UBL5,MYO1C,BAG3,FLNA,YWHAB,SAR1A,UFM1,NUPL1,YWHAQ,PDCD10,YWHAZ,CDC42,XPO1,NUCB1,UBE2L3,RANGAP1,PARK7,PIK3R1,PDCD5,NUP62,SH3GLB1,SNX12
GO:0031330	Negative regulation of cellular catabolic process	39	258	0.46	1.33e-06	9606.ENSP00000037243,9606.ENSP00000217244,9606.ENSP00000221566,9606.ENSP00000222553,9606.ENSP00000228251,9606.ENSP00000240185,9606.ENSP00000249396,9606.ENSP00000254108,9606.ENSP00000261601,9606.ENSP00000264657,9606.ENSP00000264670,9606.ENSP00000283179,9606.ENSP00000290341,9606.ENSP00000294119,9606.ENSP00000299138,9606.ENSP00000300231,9606.ENSP00000310670,9606.ENSP00000313007,9606.ENSP00000313199,…	GABARAPL2,CSNK2A1,SGTA,NAMPT,YBX3,TARDBP,SIRT2,FUS,USP14,STAT3,NSUN2,HNRNPU,IGF2BP1,UBXN1,VPS35,MAP1A,CCAR2,PABPC1,HNRNPD,HNRNPA0,PSMF1,RPS7,ANXA2,ATG7,UCHL5,UBQLN4,SYNCRIP,FMR1,OGT,RPL11,BAG6,ROCK1,ELAVL1,SCFD1,PARK7,RPL23,HNRNPC,AKT1,SEC22B
GO:0031396	Regulation of protein ubiquitination	32	212	0.46	1.9e-05	9606.ENSP00000216225,9606.ENSP00000217958,9606.ENSP00000223029,9606.ENSP00000229416,9606.ENSP00000231487,9606.ENSP00000232165,9606.ENSP00000278572,9606.ENSP00000294119,9606.ENSP00000307863,9606.ENSP00000308236,9606.ENSP00000313869,9606.ENSP00000324173,9606.ENSP00000333633,9606.ENSP00000335153,9606.ENSP00000339095,9606.ENSP00000348838,9606.ENSP00000358283,9606.ENSP00000359727,9606.ENSP00000362824,…	RBX1,PSMD10,AIMP2,GCLC,SKP1,UBE3A,RPS3,UBXN1,U2AF2,COMMD1,GORASP1,HSPA5,MTA1,HSP90AA1,RPS7,UBE2C,UFL1,BAG2,OGT,RPL11,UBQLN1,VPS28,DNAJA1,SQSTM1,PLAA,FKBP1A,UBE2L3,PARK7,RPL23,OTUB1,DNM1L,AKT1
GO:0008064	Regulation of actin polymerization or depolymerization	29	189	0.46	4.47e-05	9606.ENSP00000228825,9606.ENSP00000245932,9606.ENSP00000246069,9606.ENSP00000249014,9606.ENSP00000253083,9606.ENSP00000263168,9606.ENSP00000263238,9606.ENSP00000263867,9606.ENSP00000298159,9606.ENSP00000298316,9606.ENSP00000345361,9606.ENSP00000350075,9606.ENSP00000352834,9606.ENSP00000354947,9606.ENSP00000362924,9606.ENSP00000365745,9606.ENSP00000367220,9606.ENSP00000376024,9606.ENSP00000376800,…	ARPC3,VASP,DSTN,CDC42EP1,HIP1R,CAPZA1,ACTR3,CAPG,CFL2,ARF6,ARPC5L,ARPIN,MYO1C,CAPZA2,GSN,CTTN,ACTR2,SNX9,MTPN,CORO1B,LIMA1,PTK2B,TRIOBP,ARPC1B,CAPZB,DBNL,WDR1,BRK1,CFL1
GO:0017038	Protein import	22	144	0.46	0.00067	9606.ENSP00000262982,9606.ENSP00000264657,9606.ENSP00000264883,9606.ENSP00000264954,9606.ENSP00000283195,9606.ENSP00000290158,9606.ENSP00000302961,9606.ENSP00000310668,9606.ENSP00000316032,9606.ENSP00000335153,9606.ENSP00000336712,9606.ENSP00000352400,9606.ENSP00000354742,9606.ENSP00000373620,9606.ENSP00000385269,9606.ENSP00000408411,9606.ENSP00000420311,9606.ENSP00000428056,9606.ENSP00000444029,…	CSE1L,STAT3,NUP54,GRPEL1,RANBP2,KPNB1,HSPA4,NUP93,NUP98,HSP90AA1,TNPO1,NUP214,IPO9,HSPD1,ELAVL1,LAMP2,RPL23,PIK3R1,NUP153,APPL2,AKT1,NUP62
GO:1903076	Regulation of protein localization to plasma membrane	16	104	0.46	0.0058	9606.ENSP00000007722,9606.ENSP00000220003,9606.ENSP00000243077,9606.ENSP00000254301,9606.ENSP00000262932,9606.ENSP00000292807,9606.ENSP00000298316,9606.ENSP00000307078,9606.ENSP00000313391,9606.ENSP00000357484,9606.ENSP00000374455,9606.ENSP00000377015,9606.ENSP00000426909,9606.ENSP00000428056,9606.ENSP00000451828,9606.ENSP00000479606	ITGA3,CSK,LRP1,LGALS3,CNPY4,AP2M1,ARF6,KIF5B,DAB2,GOPC,SQSTM1,PICALM,GNB2L1,PIK3R1,AKT1,CLTC
GO:0032508	DNA duplex unwinding	16	106	0.46	0.0069	9606.ENSP00000216122,9606.ENSP00000216225,9606.ENSP00000262105,9606.ENSP00000264156,9606.ENSP00000265056,9606.ENSP00000301764,9606.ENSP00000307288,9606.ENSP00000318297,9606.ENSP00000332706,9606.ENSP00000349508,9606.ENSP00000350708,9606.ENSP00000366109,9606.ENSP00000370745,9606.ENSP00000377681,9606.ENSP00000473172,9606.ENSP00000480987	MCM5,RBX1,MCM4,MCM6,MCM2,DDB1,MCM7,RUVBL1,PURA,CHD4,RAD23B,ANXA1,DDX1,G3BP1,RUVBL2,MCM3
GO:0030838	Positive regulation of actin filament polymerization	14	91	0.46	0.0122	9606.ENSP00000228825,9606.ENSP00000245932,9606.ENSP00000249014,9606.ENSP00000263238,9606.ENSP00000298316,9606.ENSP00000345361,9606.ENSP00000352834,9606.ENSP00000362924,9606.ENSP00000365745,9606.ENSP00000367220,9606.ENSP00000376024,9606.ENSP00000380638,9606.ENSP00000389631,9606.ENSP00000432472	ARPC3,VASP,CDC42EP1,ACTR3,ARF6,ARPC5L,MYO1C,GSN,CTTN,ACTR2,SNX9,PTK2B,ARPC1B,BRK1
GO:0090559	Regulation of membrane permeability	13	86	0.46	0.02	9606.ENSP00000229416,9606.ENSP00000248975,9606.ENSP00000253083,9606.ENSP00000264335,9606.ENSP00000264657,9606.ENSP00000306330,9606.ENSP00000318822,9606.ENSP00000356056,9606.ENSP00000361930,9606.ENSP00000371267,9606.ENSP00000379287,9606.ENSP00000411825,9606.ENSP00000438262	GCLC,YWHAH,HIP1R,YWHAE,STAT3,YWHAG,BID,DYNLT1,YWHAB,YWHAQ,YWHAZ,PDCD6IP,TJP2
GO:1900076	Regulation of cellular response to insulin stimulus	11	72	0.46	0.0379	9606.ENSP00000257904,9606.ENSP00000278568,9606.ENSP00000340944,9606.ENSP00000352834,9606.ENSP00000354681,9606.ENSP00000362824,9606.ENSP00000366998,9606.ENSP00000384273,9606.ENSP00000428056,9606.ENSP00000444850,9606.ENSP00000446917	CDK4,PAK1,PTPN11,MYO1C,OPA1,OGT,SNX5,RELA,PIK3R1,USO1,APPL2
GO:0006887	Exocytosis	117	789	0.45	3.03e-19	9606.ENSP00000003084,9606.ENSP00000053867,9606.ENSP00000176763,9606.ENSP00000211998,9606.ENSP00000215754,9606.ENSP00000216442,9606.ENSP00000216962,9606.ENSP00000219313,9606.ENSP00000223321,9606.ENSP00000226574,9606.ENSP00000228740,9606.ENSP00000231061,9606.ENSP00000236671,9606.ENSP00000240079,9606.ENSP00000249923,9606.ENSP00000251968,9606.ENSP00000254301,9606.ENSP00000258098,9606.ENSP00000258145,…	CFTR,GRN,STK10,VCL,MIF,ATP6V1D,PYGB,PSMD7,PSMA2,NFKB1,LTA4H,SPARC,CTSD,CCDC53,COPB1,TSG101,LGALS3,RAB11FIP5,GNS,CAB39,PSMD11,ERP44,CNN2,NAPA,COMMD9,ANXA3,PIK3C2A,IQGAP1,SOD1,PSMA5,S100A11,DYNC1LI1,FTH1,LIN7C,PAK1,LAMTOR1,CCT8,ARHGAP17,KPNB1,CSTB,CCT2,GAA,EEF2,PSMD1,PSMD2,RAB6A,TOLLIP,TLN1,PKM,IMPDH2,AP2A2,LAMP1,EXOC7,HSP90AA1,OSTF1,MIA3,TUBB4B,PRDX6,IMPDH1,CTSB,ANXA2,ATG7,FN1,VAT1,DYNC1H1,IGF2R,G…
GO:0045055	Regulated exocytosis	104	697	0.45	3.53e-17	9606.ENSP00000053867,9606.ENSP00000176763,9606.ENSP00000211998,9606.ENSP00000215754,9606.ENSP00000216442,9606.ENSP00000216962,9606.ENSP00000219313,9606.ENSP00000223321,9606.ENSP00000226574,9606.ENSP00000228740,9606.ENSP00000231061,9606.ENSP00000236671,9606.ENSP00000249923,9606.ENSP00000254301,9606.ENSP00000258098,9606.ENSP00000258145,9606.ENSP00000258418,9606.ENSP00000261712,9606.ENSP00000262455,…	GRN,STK10,VCL,MIF,ATP6V1D,PYGB,PSMD7,PSMA2,NFKB1,LTA4H,SPARC,CTSD,COPB1,LGALS3,RAB11FIP5,GNS,CAB39,PSMD11,ERP44,CNN2,NAPA,COMMD9,ANXA3,IQGAP1,SOD1,PSMA5,S100A11,DYNC1LI1,FTH1,LAMTOR1,CCT8,ARHGAP17,KPNB1,CSTB,CCT2,GAA,EEF2,PSMD1,PSMD2,RAB6A,TOLLIP,TLN1,PKM,IMPDH2,AP2A2,LAMP1,HSP90AA1,OSTF1,TUBB4B,PRDX6,IMPDH1,CTSB,ANXA2,ATG7,FN1,VAT1,DYNC1H1,IGF2R,GM2A,VCP,SDF4,RAB5B,DYNLT1,TAGLN2,FLNA,PGAM1,CAP1,…
GO:0051656	Establishment of organelle localization	58	385	0.45	1.07e-09	9606.ENSP00000006275,9606.ENSP00000238497,9606.ENSP00000240851,9606.ENSP00000255194,9606.ENSP00000262613,9606.ENSP00000263238,9606.ENSP00000263245,9606.ENSP00000263354,9606.ENSP00000267622,9606.ENSP00000290158,9606.ENSP00000296577,9606.ENSP00000296755,9606.ENSP00000296930,9606.ENSP00000301021,9606.ENSP00000306881,9606.ENSP00000307078,9606.ENSP00000311449,9606.ENSP00000313869,9606.ENSP00000320821,…	TRAPPC6A,VPS4B,TFG,AP3B1,SLC9A3R1,ACTR3,ARFGAP3,NAPA,TRIP11,KPNB1,ABCE1,MAP1B,NPM1,TRAPPC2L,SEC23A,KIF5B,RAB6A,GORASP1,KIF1C,COPG1,SEC16A,AP3D1,DYNC1H1,BICD2,MYO1C,MAP4,OPA1,DCTN1,ARHGEF2,DYNLT1,BCCIP,SEC23IP,ACTR1A,DNM1,EIF6,ACTR2,SEC13,DNM2,PDCD10,PICALM,SEC31A,YWHAZ,PAFAH1B1,NSF,CDC42,XPO1,KIF3A,SCFD1,SEPT5,PPP6C,DCTN2,KIF5A,NSFL1C,USO1,BLOC1S1,SEC22B,NUP62,TRAPPC3
GO:0030111	Regulation of Wnt signaling pathway	55	370	0.45	5.17e-09	9606.ENSP00000007722,9606.ENSP00000044462,9606.ENSP00000157812,9606.ENSP00000210313,9606.ENSP00000215071,9606.ENSP00000216225,9606.ENSP00000216455,9606.ENSP00000216802,9606.ENSP00000217244,9606.ENSP00000217958,9606.ENSP00000217964,9606.ENSP00000219313,9606.ENSP00000223321,9606.ENSP00000226574,9606.ENSP00000230085,9606.ENSP00000243077,9606.ENSP00000261303,9606.ENSP00000261479,9606.ENSP00000261712,…	ITGA3,PSMA4,PSMC4,PSMD5,PSMD8,RBX1,PSMA3,PSME2,CSNK2A1,PSMD10,TBL1X,PSMD7,PSMA2,NFKB1,SNX3,LRP1,PSMC1,PSMA6,PSMD11,SLC9A3R1,GID8,PSMB6,PSMA5,VPS35,PSMD1,PSMD2,PSMC5,CCAR2,DAB2,RUVBL1,PPP2R1A,PPP1CA,PSMF1,VCP,PSMD4,PSMA7,STK4,PSME1,G3BP1,ILK,PSMD14,PSMC2,PSMD13,PSMC6,PSMA1,PPP2CA,PSMD6,PTK7,GNB2L1,STK3,USP47,PSMD9,PFDN5,RUVBL2,PSMC3
GO:0019058	Viral life cycle	30	202	0.45	5.31e-05	9606.ENSP00000238497,9606.ENSP00000251968,9606.ENSP00000264883,9606.ENSP00000283195,9606.ENSP00000290158,9606.ENSP00000290921,9606.ENSP00000301765,9606.ENSP00000310668,9606.ENSP00000316032,9606.ENSP00000333298,9606.ENSP00000345672,9606.ENSP00000346067,9606.ENSP00000351777,9606.ENSP00000352400,9606.ENSP00000352438,9606.ENSP00000356056,9606.ENSP00000360798,9606.ENSP00000366565,9606.ENSP00000371155,…	VPS4B,TSG101,NUP54,RANBP2,KPNB1,CTBP1,VPS37C,NUP93,NUP98,LAMP1,CTSB,RPSA,VCP,NUP214,PCBP2,DYNLT1,EPS15,VPS28,NUPL1,SEC13,RAE1,CDC42,XPO1,PDCD6IP,PPIA,NEDD4,NUP153,NUP37,NUP62,NCAM1
GO:0050773	Regulation of dendrite development	23	156	0.45	0.00073	9606.ENSP00000232165,9606.ENSP00000248975,9606.ENSP00000256460,9606.ENSP00000268182,9606.ENSP00000298316,9606.ENSP00000300574,9606.ENSP00000310686,9606.ENSP00000313869,9606.ENSP00000340329,9606.ENSP00000346300,9606.ENSP00000354681,9606.ENSP00000359506,9606.ENSP00000365745,9606.ENSP00000367220,9606.ENSP00000379975,9606.ENSP00000380378,9606.ENSP00000417653,9606.ENSP00000424827,9606.ENSP00000429900,…	UBE3A,YWHAH,CAMK1,IQGAP1,ARF6,CRK,FBXW8,GORASP1,CAPRIN1,CRKL,OPA1,FMR1,CTTN,ACTR2,ILK,PAFAH1B1,DBNL,NEDD4,ASAP1,HDAC2,CFL1,DNM1L,PDLIM5
GO:0001649	Osteoblast differentiation	19	127	0.45	0.0026	9606.ENSP00000221801,9606.ENSP00000231004,9606.ENSP00000233893,9606.ENSP00000262030,9606.ENSP00000283179,9606.ENSP00000304592,9606.ENSP00000307513,9606.ENSP00000345230,9606.ENSP00000346762,9606.ENSP00000358283,9606.ENSP00000358635,9606.ENSP00000367038,9606.ENSP00000370968,9606.ENSP00000371420,9606.ENSP00000386665,9606.ENSP00000391211,9606.ENSP00000451291,9606.ENSP00000451828,9606.ENSP00000479606	FBL,LOX,HSPE1,ATP5B,HNRNPU,FASN,MRC2,TPM4,SND1,UFL1,SYNCRIP,RRBP1,MYBBP1A,GPNMB,FHL2,PSMC2,HNRNPC,AKT1,CLTC
GO:0043244	Regulation of protein-containing complex disassembly	18	121	0.45	0.0039	9606.ENSP00000246069,9606.ENSP00000263168,9606.ENSP00000263867,9606.ENSP00000296755,9606.ENSP00000298159,9606.ENSP00000300231,9606.ENSP00000353741,9606.ENSP00000354837,9606.ENSP00000354947,9606.ENSP00000357292,9606.ENSP00000362924,9606.ENSP00000376800,9606.ENSP00000378400,9606.ENSP00000384312,9606.ENSP00000398131,9606.ENSP00000401010,9606.ENSP00000427687,9606.ENSP00000432660	DSTN,CAPZA1,CAPG,MAP1B,CFL2,MAP1A,ETF1,ARHGEF2,CAPZA2,UBQLN4,GSN,MTPN,LIMA1,TRIOBP,GSPT1,CAPZB,WDR1,CFL1
GO:0032392	DNA geometric change	17	114	0.45	0.0054	9606.ENSP00000216122,9606.ENSP00000216225,9606.ENSP00000262105,9606.ENSP00000264156,9606.ENSP00000265056,9606.ENSP00000301764,9606.ENSP00000307288,9606.ENSP00000318297,9606.ENSP00000332706,9606.ENSP00000346694,9606.ENSP00000349508,9606.ENSP00000350708,9606.ENSP00000366109,9606.ENSP00000370745,9606.ENSP00000377681,9606.ENSP00000473172,9606.ENSP00000480987	MCM5,RBX1,MCM4,MCM6,MCM2,DDB1,MCM7,RUVBL1,PURA,HNRNPA2B1,CHD4,RAD23B,ANXA1,DDX1,G3BP1,RUVBL2,MCM3
GO:0048524	Positive regulation of viral process	16	108	0.45	0.0081	9606.ENSP00000215909,9606.ENSP00000219252,9606.ENSP00000238497,9606.ENSP00000251968,9606.ENSP00000254436,9606.ENSP00000300026,9606.ENSP00000301764,9606.ENSP00000306614,9606.ENSP00000313007,9606.ENSP00000327801,9606.ENSP00000349437,9606.ENSP00000359506,9606.ENSP00000377262,9606.ENSP00000419425,9606.ENSP00000432660,9606.ENSP00000478303	LGALS1,POLR2C,VPS4B,TSG101,TRIM21,PPIB,DDB1,PPIH,PABPC1,P4HB,IGF2R,FMR1,SRPK2,PPIA,CFL1,POLR2E
GO:0030433	Ubiquitin-dependent ERAD pathway	11	73	0.45	0.0411	9606.ENSP00000221566,9606.ENSP00000263202,9606.ENSP00000299767,9606.ENSP00000323889,9606.ENSP00000324173,9606.ENSP00000345195,9606.ENSP00000351777,9606.ENSP00000365131,9606.ENSP00000365576,9606.ENSP00000365944,9606.ENSP00000401802	SGTA,UFD1L,HSP90B1,TRIM25,HSPA5,UBQLN2,VCP,BAG6,UBQLN1,FBXO6,PSMC6
GO:0072655	Establishment of protein localization to mitochondrion	11	74	0.45	0.0442	9606.ENSP00000215570,9606.ENSP00000223136,9606.ENSP00000255194,9606.ENSP00000264954,9606.ENSP00000279146,9606.ENSP00000302961,9606.ENSP00000318822,9606.ENSP00000335153,9606.ENSP00000361900,9606.ENSP00000373620,9606.ENSP00000451828	TIMM13,FIS1,AP3B1,GRPEL1,AIP,HSPA4,BID,HSP90AA1,TOMM34,HSPD1,AKT1
GO:0007346	Regulation of mitotic cell cycle	99	676	0.44	7.27e-16	9606.ENSP00000044462,9606.ENSP00000157812,9606.ENSP00000175506,9606.ENSP00000176763,9606.ENSP00000210313,9606.ENSP00000215071,9606.ENSP00000216225,9606.ENSP00000216455,9606.ENSP00000216802,9606.ENSP00000217958,9606.ENSP00000219313,9606.ENSP00000223321,9606.ENSP00000226004,9606.ENSP00000231487,9606.ENSP00000233146,9606.ENSP00000238497,9606.ENSP00000249396,9606.ENSP00000257904,9606.ENSP00000259632,…	PSMA4,PSMC4,ASNS,STK10,PSMD5,PSMD8,RBX1,PSMA3,PSME2,PSMD10,PSMD7,PSMA2,DUSP3,SKP1,MSH2,VPS4B,SIRT2,CDK4,DCTN3,PSMC1,PSMA6,PSMD11,SLC9A3R1,CDKN2C,MAP2K2,TUBB4A,YWHAE,PRKAR2B,IQGAP1,PSMB6,PSMA5,DYNC1LI1,PAK1,HNRNPU,DDB1,MAP2K1,YWHAG,PSMD1,PSMD2,PSMC5,OXSR1,PAK2,BID,PPP2R1A,RPS27L,HSP90AA1,PSMF1,ANAPC1,PTPN11,TUBB4B,AKAP9,UBE2C,DYNC1H1,CDC16,DCTN1,PSMD4,SLK,ACTR1A,PSMA7,STK4,RPA2,STK24,ANXA1,PCNA,TO…
GO:0043254	Regulation of protein-containing complex assembly	65	451	0.44	3.93e-10	9606.ENSP00000001008,9606.ENSP00000157812,9606.ENSP00000216225,9606.ENSP00000228825,9606.ENSP00000233057,9606.ENSP00000245932,9606.ENSP00000246747,9606.ENSP00000249014,9606.ENSP00000249396,9606.ENSP00000253083,9606.ENSP00000254301,9606.ENSP00000263168,9606.ENSP00000263238,9606.ENSP00000263354,9606.ENSP00000263867,9606.ENSP00000264071,9606.ENSP00000278568,9606.ENSP00000278572,9606.ENSP00000296755,…	FKBP4,PSMC4,RBX1,ARPC3,EIF2AK2,VASP,ARL2,CDC42EP1,SIRT2,HIP1R,LGALS3,CAPZA1,ACTR3,NAPA,CAPG,TUBB4A,PAK1,RPS3,MAP1B,ARF6,VPS35,DDB1,HCFC1,PSMC5,BID,HSPA5,HSP90AA1,PTPN11,ARPC5L,WARS,AKAP9,ARPIN,VCP,MYO1C,MSN,DCTN1,ARHGEF2,CAPZA2,SAR1A,GSN,RPA2,CTTN,ACTR2,RPL13A,SNX9,MTPN,CORO1B,PTK2B,CDC42,TRIOBP,ARPC1B,PSMC2,CAPZB,PSMC6,LAMP2,DBNL,PARK7,GNB2L1,ASAP1,BRK1,CKAP5,CRYAB,CAND1,SH3GLB1,PSMC3
GO:0002253	Activation of immune response	56	385	0.44	7.17e-09	9606.ENSP00000044462,9606.ENSP00000157812,9606.ENSP00000210313,9606.ENSP00000215071,9606.ENSP00000216160,9606.ENSP00000216455,9606.ENSP00000216802,9606.ENSP00000217958,9606.ENSP00000219313,9606.ENSP00000220003,9606.ENSP00000223321,9606.ENSP00000225698,9606.ENSP00000226574,9606.ENSP00000228825,9606.ENSP00000231487,9606.ENSP00000261303,9606.ENSP00000261479,9606.ENSP00000261712,9606.ENSP00000263238,…	PSMA4,PSMC4,PSMD5,PSMD8,TAB1,PSMA3,PSME2,PSMD10,PSMD7,CSK,PSMA2,C1QBP,NFKB1,ARPC3,SKP1,PSMC1,PSMA6,PSMD11,ACTR3,EIF2B2,PSMB6,PSMA5,PAK1,ELMO2,CRK,PSMD1,PSMD2,PSMC5,KHDRBS1,PAK2,HSP90AA1,PSMF1,CRKL,MYO1C,EIF2B3,MATR3,PSMD4,PSMA7,BAG6,ABI1,ACTR2,PSME1,CDC42,RELA,PSMD14,ARPC1B,PSMC2,BCAR1,PSMD13,PSMC6,PSMA1,PSMD6,PIK3R1,BRK1,PSMD9,PSMC3
GO:0044770	Cell cycle phase transition	42	289	0.44	1.1e-06	9606.ENSP00000216122,9606.ENSP00000231487,9606.ENSP00000255120,9606.ENSP00000257904,9606.ENSP00000259632,9606.ENSP00000262105,9606.ENSP00000262662,9606.ENSP00000264071,9606.ENSP00000264156,9606.ENSP00000264335,9606.ENSP00000265056,9606.ENSP00000265717,9606.ENSP00000306330,9606.ENSP00000307288,9606.ENSP00000313829,9606.ENSP00000324804,9606.ENSP00000325074,9606.ENSP00000335153,9606.ENSP00000339109,…	MCM5,SKP1,NASP,CDK4,DCTN3,MCM4,CDKN2C,TUBB4A,MCM6,YWHAE,MCM2,PRKAR2B,YWHAG,MCM7,KHDRBS1,PPP2R1A,PPP2R2A,HSP90AA1,ANAPC1,TUBB4B,AKAP9,UBE2C,DYNC1H1,CDC16,DCTN1,ACTR1A,RPA2,PCNA,DNM2,DYNLL1,PPP1CB,DYNC1I2,PAFAH1B1,PPME1,PPP6C,DHFR,GSPT1,UBE2L3,DCTN2,EIF4E,CKAP5,MCM3
GO:0044772	Mitotic cell cycle phase transition	41	280	0.44	1.32e-06	9606.ENSP00000216122,9606.ENSP00000231487,9606.ENSP00000255120,9606.ENSP00000257904,9606.ENSP00000259632,9606.ENSP00000262105,9606.ENSP00000262662,9606.ENSP00000264071,9606.ENSP00000264156,9606.ENSP00000264335,9606.ENSP00000265056,9606.ENSP00000265717,9606.ENSP00000306330,9606.ENSP00000307288,9606.ENSP00000313829,9606.ENSP00000324804,9606.ENSP00000325074,9606.ENSP00000335153,9606.ENSP00000339109,…	MCM5,SKP1,NASP,CDK4,DCTN3,MCM4,CDKN2C,TUBB4A,MCM6,YWHAE,MCM2,PRKAR2B,YWHAG,MCM7,KHDRBS1,PPP2R1A,PPP2R2A,HSP90AA1,ANAPC1,TUBB4B,AKAP9,UBE2C,DYNC1H1,CDC16,DCTN1,ACTR1A,RPA2,PCNA,DNM2,DYNLL1,PPP1CB,DYNC1I2,PAFAH1B1,PPME1,PPP6C,DHFR,GSPT1,DCTN2,EIF4E,CKAP5,MCM3
GO:0110053	Regulation of actin filament organization	40	273	0.44	1.85e-06	9606.ENSP00000228825,9606.ENSP00000245932,9606.ENSP00000246069,9606.ENSP00000249014,9606.ENSP00000253083,9606.ENSP00000263168,9606.ENSP00000263238,9606.ENSP00000263867,9606.ENSP00000267257,9606.ENSP00000278568,9606.ENSP00000281537,9606.ENSP00000298159,9606.ENSP00000298316,9606.ENSP00000314067,9606.ENSP00000345361,9606.ENSP00000350075,9606.ENSP00000351022,9606.ENSP00000352834,9606.ENSP00000352995,…	ARPC3,VASP,DSTN,CDC42EP1,HIP1R,CAPZA1,ACTR3,CAPG,PXN,PAK1,TJP1,CFL2,ARF6,PAK2,ARPC5L,ARPIN,TPM1,MYO1C,ARHGEF18,CAPZA2,S100A10,FLNA,GSN,CTTN,ACTR2,SNX9,MTPN,CORO1B,LIMA1,PTK2B,ROCK1,CDC42,TRIOBP,ARPC1B,CAPZB,DBNL,WDR1,PIK3R1,BRK1,CFL1
GO:0032271	Regulation of protein polymerization	34	232	0.44	1.58e-05	9606.ENSP00000001008,9606.ENSP00000228825,9606.ENSP00000245932,9606.ENSP00000246747,9606.ENSP00000249014,9606.ENSP00000253083,9606.ENSP00000263168,9606.ENSP00000263238,9606.ENSP00000263867,9606.ENSP00000264071,9606.ENSP00000278568,9606.ENSP00000278572,9606.ENSP00000296755,9606.ENSP00000298316,9606.ENSP00000335153,9606.ENSP00000345361,9606.ENSP00000348573,9606.ENSP00000350075,9606.ENSP00000352834,…	FKBP4,ARPC3,VASP,ARL2,CDC42EP1,HIP1R,CAPZA1,ACTR3,CAPG,TUBB4A,PAK1,RPS3,MAP1B,ARF6,HSP90AA1,ARPC5L,AKAP9,ARPIN,MYO1C,DCTN1,CAPZA2,GSN,CTTN,ACTR2,SNX9,MTPN,CORO1B,PTK2B,TRIOBP,ARPC1B,CAPZB,DBNL,BRK1,CKAP5
GO:0090316	Positive regulation of intracellular protein transport	27	184	0.44	0.00019	9606.ENSP00000223136,9606.ENSP00000240185,9606.ENSP00000248975,9606.ENSP00000253024,9606.ENSP00000256460,9606.ENSP00000264335,9606.ENSP00000270225,9606.ENSP00000278568,9606.ENSP00000306330,9606.ENSP00000307078,9606.ENSP00000318822,9606.ENSP00000325827,9606.ENSP00000345848,9606.ENSP00000351492,9606.ENSP00000352834,9606.ENSP00000358081,9606.ENSP00000358866,9606.ENSP00000361930,9606.ENSP00000362339,…	FIS1,TARDBP,YWHAH,TRIM28,CAMK1,YWHAE,SAE1,PAK1,YWHAG,KIF5B,BID,SEC16A,ANP32B,UBL5,MYO1C,BAG3,FLNA,YWHAB,SAR1A,YWHAQ,PDCD10,YWHAZ,CDC42,UBE2L3,PIK3R1,PDCD5,SH3GLB1
GO:0022406	Membrane docking	26	179	0.44	0.00031	9606.ENSP00000003084,9606.ENSP00000230085,9606.ENSP00000259632,9606.ENSP00000264071,9606.ENSP00000264335,9606.ENSP00000265717,9606.ENSP00000306330,9606.ENSP00000324804,9606.ENSP00000335153,9606.ENSP00000341289,9606.ENSP00000348573,9606.ENSP00000348965,9606.ENSP00000353408,9606.ENSP00000354791,9606.ENSP00000358126,9606.ENSP00000358921,9606.ENSP00000363054,9606.ENSP00000376297,9606.ENSP00000380308,…	CFTR,SNX3,DCTN3,TUBB4A,YWHAE,PRKAR2B,YWHAG,PPP2R1A,HSP90AA1,TUBB4B,AKAP9,DYNC1H1,MSN,DCTN1,VPS45,ACTR1A,STX12,DYNLL1,DYNC1I2,PAFAH1B1,NSF,ROCK1,SCFD1,DCTN2,CKAP5,USO1
GO:1900180	Regulation of protein localization to nucleus	19	131	0.44	0.0036	9606.ENSP00000240185,9606.ENSP00000253024,9606.ENSP00000258091,9606.ENSP00000264883,9606.ENSP00000275603,9606.ENSP00000280326,9606.ENSP00000286788,9606.ENSP00000295688,9606.ENSP00000299300,9606.ENSP00000317334,9606.ENSP00000358081,9606.ENSP00000358866,9606.ENSP00000368970,9606.ENSP00000371155,9606.ENSP00000377958,9606.ENSP00000418770,9606.ENSP00000428056,9606.ENSP00000451828,9606.ENSP00000471191	TARDBP,TRIM28,CCT7,NUP54,CCT6A,CCT5,CCT8,CCT3,CCT2,TCP1,BAG3,FLNA,UFM1,NUPL1,CCT4,PARK7,PIK3R1,AKT1,NUP62
GO:1903828	Negative regulation of cellular protein localization	17	118	0.44	0.0073	9606.ENSP00000220003,9606.ENSP00000292807,9606.ENSP00000296135,9606.ENSP00000298316,9606.ENSP00000299138,9606.ENSP00000300231,9606.ENSP00000308236,9606.ENSP00000313391,9606.ENSP00000357484,9606.ENSP00000358081,9606.ENSP00000368970,9606.ENSP00000369127,9606.ENSP00000377015,9606.ENSP00000401470,9606.ENSP00000418529,9606.ENSP00000418770,9606.ENSP00000479606	CSK,AP2M1,LZTFL1,ARF6,VPS35,MAP1A,COMMD1,DAB2,GOPC,BAG3,UFM1,DNAJA1,PICALM,RANGAP1,NSFL1C,PARK7,CLTC
GO:0031032	Actomyosin structure organization	16	111	0.44	0.0102	9606.ENSP00000252456,9606.ENSP00000263097,9606.ENSP00000281537,9606.ENSP00000298159,9606.ENSP00000324422,9606.ENSP00000324573,9606.ENSP00000338481,9606.ENSP00000351022,9606.ENSP00000356275,9606.ENSP00000359225,9606.ENSP00000360305,9606.ENSP00000376475,9606.ENSP00000380638,9606.ENSP00000382697,9606.ENSP00000411825,9606.ENSP00000427687	CNN1,CNN2,TJP1,CFL2,ZYX,FLII,EPB41L2,TPM1,CSRP1,CNN3,PDLIM1,PRKAR1A,PTK2B,ROCK1,PDCD6IP,WDR1
GO:0010595	Positive regulation of endothelial cell migration	15	103	0.44	0.0132	9606.ENSP00000053867,9606.ENSP00000231061,9606.ENSP00000248450,9606.ENSP00000248553,9606.ENSP00000262030,9606.ENSP00000264908,9606.ENSP00000265970,9606.ENSP00000320866,9606.ENSP00000366109,9606.ENSP00000376911,9606.ENSP00000380638,9606.ENSP00000391669,9606.ENSP00000398803,9606.ENSP00000451828,9606.ENSP00000484803	GRN,SPARC,AAMP,HSPB1,ATP5B,ANXA3,PIK3C2A,CALR,ANXA1,LGMN,PTK2B,BCAR1,TSTA3,AKT1,FOXP1
GO:0006892	post-Golgi vesicle-mediated transport	14	97	0.44	0.0198	9606.ENSP00000260746,9606.ENSP00000308236,9606.ENSP00000314499,9606.ENSP00000325827,9606.ENSP00000333298,9606.ENSP00000347416,9606.ENSP00000351926,9606.ENSP00000357484,9606.ENSP00000360798,9606.ENSP00000365401,9606.ENSP00000373905,9606.ENSP00000377250,9606.ENSP00000381293,9606.ENSP00000390783	ARL3,COMMD1,GAK,SEC16A,LAMP1,AP3D1,AP2A1,GOPC,EPS15,CCDC22,DNM2,MON2,NSF,SCFD1
GO:0006970	Response to osmotic stress	12	82	0.44	0.0349	9606.ENSP00000228251,9606.ENSP00000258418,9606.ENSP00000285930,9606.ENSP00000300181,9606.ENSP00000311032,9606.ENSP00000311713,9606.ENSP00000343325,9606.ENSP00000354837,9606.ENSP00000361458,9606.ENSP00000362010,9606.ENSP00000380638,9606.ENSP00000484343	YBX3,CAB39,AKR1B1,TSC22D4,CASP3,OXSR1,PKN1,ARHGEF2,TSC22D3,ANXA7,PTK2B,SERPINB6
GO:0055072	Iron ion homeostasis	12	83	0.44	0.0376	9606.ENSP00000231487,9606.ENSP00000250495,9606.ENSP00000265729,9606.ENSP00000270142,9606.ENSP00000273398,9606.ENSP00000273550,9606.ENSP00000290949,9606.ENSP00000357633,9606.ENSP00000363162,9606.ENSP00000377015,9606.ENSP00000442318,9606.ENSP00000452780	SKP1,NEDD8,SRI,SOD1,ATP6V1A,FTH1,ATP6V0D1,GLRX3,ATP6V1G1,PICALM,CAND1,B2M
GO:0046902	Regulation of mitochondrial membrane permeability	11	75	0.44	0.0479	9606.ENSP00000229416,9606.ENSP00000248975,9606.ENSP00000253083,9606.ENSP00000264335,9606.ENSP00000264657,9606.ENSP00000306330,9606.ENSP00000318822,9606.ENSP00000356056,9606.ENSP00000361930,9606.ENSP00000371267,9606.ENSP00000379287	GCLC,YWHAH,HIP1R,YWHAE,STAT3,YWHAG,BID,DYNLT1,YWHAB,YWHAQ,YWHAZ
GO:0051881	Regulation of mitochondrial membrane potential	11	75	0.44	0.0479	9606.ENSP00000229416,9606.ENSP00000270142,9606.ENSP00000298510,9606.ENSP00000318822,9606.ENSP00000351777,9606.ENSP00000359258,9606.ENSP00000364935,9606.ENSP00000414147,9606.ENSP00000418770,9606.ENSP00000426909,9606.ENSP00000451828	GCLC,SOD1,PRDX3,BID,VCP,GCLM,CLIC1,SPG20,PARK7,GNB2L1,AKT1
GO:0051649	Establishment of localization in cell	336	2375	0.43	1.97e-57	9606.ENSP00000006275,9606.ENSP00000053867,9606.ENSP00000176763,9606.ENSP00000211998,9606.ENSP00000215570,9606.ENSP00000215754,9606.ENSP00000215829,9606.ENSP00000216259,9606.ENSP00000216442,9606.ENSP00000216962,9606.ENSP00000219313,9606.ENSP00000221566,9606.ENSP00000222005,9606.ENSP00000222247,9606.ENSP00000223136,9606.ENSP00000223321,9606.ENSP00000226574,9606.ENSP00000228740,9606.ENSP00000230085,…	TRAPPC6A,GRN,STK10,VCL,TIMM13,MIF,SNRPD3,PMM1,ATP6V1D,PYGB,PSMD7,SGTA,CDC37,RPL18A,FIS1,PSMA2,NFKB1,LTA4H,SNX3,SPARC,NRBP1,CTSD,VPS4B,TFG,CLTA,SRSF6,HSPB1,YWHAH,COPB1,RPS16,SNX4,TSG101,LGALS3,AP3B1,CAMK1,RAB11FIP5,GNS,DYNC1LI2,CAB39,SRSF1,DCTN3,ARL3,ARL1,PSMD11,SNX1,SPAG9,ATP5B,ERP44,SLC9A3R1,COPE,CSE1L,CNN2,CAPZA1,UFD1L,ACTR3,ARFGAP3,DESI1,AP2S1,EHD2,NAPA,COMMD9,ARCN1,YWHAE,STAT3,NUP54,ANXA3,GRP…
GO:0043603	Cellular amide metabolic process	110	773	0.43	6.91e-17	9606.ENSP00000175506,9606.ENSP00000216190,9606.ENSP00000216554,9606.ENSP00000216605,9606.ENSP00000222247,9606.ENSP00000223029,9606.ENSP00000228740,9606.ENSP00000229416,9606.ENSP00000231572,9606.ENSP00000233057,9606.ENSP00000251453,9606.ENSP00000253039,9606.ENSP00000253108,9606.ENSP00000253382,9606.ENSP00000256383,9606.ENSP00000256854,9606.ENSP00000258729,9606.ENSP00000261772,9606.ENSP00000264161,…	ASNS,EIF3D,EIF5,MTHFD1,RPL18A,AIMP2,LTA4H,GCLC,RARS,EIF2AK2,RPS16,EIF2S3,EIF3G,ACSS2,EIF2S1,NARS,IGF2BP3,AARS,DARS,EIF4H,ACAT1,EIF2B2,EFTUD1,SOD1,RPS11,DNPEP,RPS3,FARSB,EIF5B,EIF4A1,ABCE1,NEMF,TPP1,GCN1L1,MVD,FASN,PDHB,EEF2,RPL4,PABPC1,ABCF1,SHMT1,FARSA,TUFM,PPP2R1A,KARS,RPS27L,EEF1G,EIF3C,MRPL12,RPS7,RPL7,RPL3,RPLP1,RPSA,WARS,GM2A,COPS5,EIF2B3,ETF1,FH,EPRS,GCLM,PABPC4,PPA1,EIF3I,EIF6,RPL11,RRBP1…
GO:0033365	Protein localization to organelle	107	743	0.43	9.92e-17	9606.ENSP00000215570,9606.ENSP00000216259,9606.ENSP00000216442,9606.ENSP00000221265,9606.ENSP00000221566,9606.ENSP00000222247,9606.ENSP00000223136,9606.ENSP00000231487,9606.ENSP00000233146,9606.ENSP00000246747,9606.ENSP00000251453,9606.ENSP00000255194,9606.ENSP00000260746,9606.ENSP00000261636,9606.ENSP00000262982,9606.ENSP00000264335,9606.ENSP00000264657,9606.ENSP00000264883,9606.ENSP00000264954,…	TIMM13,PMM1,ATP6V1D,PAF1,SGTA,RPL18A,FIS1,SKP1,MSH2,ARL2,RPS16,AP3B1,ARL3,ARL1,CSE1L,YWHAE,STAT3,NUP54,GRPEL1,GET4,RPS11,RPS3,AIP,HNRNPU,RANBP2,KPNB1,ARF6,VPS35,TPP1,VPS37C,HSPA4,SRP9,COG7,ARF4,NUP93,RPL4,RAB6A,SRP68,GAK,TOLLIP,NUP98,BID,CALR,HSPA5,SEC16A,HIST1H1B,LAMP1,HSP90AA1,TNPO1,RPS7,RPL7,MIA3,SRP72,RPL3,RPLP1,RPSA,AP3D1,BICD2,RAB3GAP2,NUP214,IPO9,UBL4A,SCP2,EPS15,TOMM34,DNM1,RPA2,RPL11,BAG…
GO:0010638	Positive regulation of organelle organization	91	633	0.43	3.8e-14	9606.ENSP00000053867,9606.ENSP00000221265,9606.ENSP00000222005,9606.ENSP00000223136,9606.ENSP00000228825,9606.ENSP00000238497,9606.ENSP00000245932,9606.ENSP00000246069,9606.ENSP00000246747,9606.ENSP00000248975,9606.ENSP00000249014,9606.ENSP00000249396,9606.ENSP00000253024,9606.ENSP00000253083,9606.ENSP00000258091,9606.ENSP00000263238,9606.ENSP00000264335,9606.ENSP00000267257,9606.ENSP00000267973,…	GRN,PAF1,CDC37,FIS1,ARPC3,VPS4B,VASP,DSTN,ARL2,YWHAH,CDC42EP1,SIRT2,TRIM28,HIP1R,CCT7,ACTR3,YWHAE,PXN,WDR61,SAE1,CCT6A,PAK1,RPS3,CCT5,HNRNPU,CCT8,CTBP1,CCT3,MAP1B,CFL2,ARF6,VPS35,CCT2,YWHAG,KIF5B,HNRNPD,TCP1,BID,HIST1H1B,HNRNPA1,ARPC5L,ANXA2,HNRNPA2B1,PIP4K2C,AKAP9,UBE2C,DYNC1H1,TPM1,WDR5,UBL5,RAB3GAP2,G3BP2,MYO1C,MSN,CDC16,OPA1,DCTN1,PFDN2,S100A10,FLNA,FMR1,YWHAB,OGT,GSN,CTTN,ANXA1,ACTR2,YWHAQ,S…
GO:1903827	Regulation of cellular protein localization	80	568	0.43	4.95e-12	9606.ENSP00000007722,9606.ENSP00000220003,9606.ENSP00000223136,9606.ENSP00000230085,9606.ENSP00000240185,9606.ENSP00000243077,9606.ENSP00000248975,9606.ENSP00000251968,9606.ENSP00000253024,9606.ENSP00000254301,9606.ENSP00000256460,9606.ENSP00000258091,9606.ENSP00000258098,9606.ENSP00000262932,9606.ENSP00000264335,9606.ENSP00000264670,9606.ENSP00000264883,9606.ENSP00000265351,9606.ENSP00000268182,…	ITGA3,CSK,FIS1,SNX3,TARDBP,LRP1,YWHAH,TSG101,TRIM28,LGALS3,CAMK1,CCT7,RAB11FIP5,CNPY4,YWHAE,NSUN2,NUP54,XPO5,IQGAP1,SAE1,CCT6A,PAK1,CCT5,GPD1L,CCT8,AP2M1,IWS1,CCT3,LZTFL1,ARF6,VPS35,CCT2,MAP1A,YWHAG,KIF5B,COMMD1,DAB2,TCP1,BID,SEC16A,HSP90AA1,EPB41L2,PTPN11,ANP32B,CRKL,UBL5,MYO1C,MSN,GOPC,BAG3,FLNA,YWHAB,SAR1A,GSN,VPS28,UFM1,DNAJA1,NUPL1,YWHAQ,SQSTM1,PDCD10,PICALM,CCT4,YWHAZ,CDC42,XPO1,NUCB1,UBE2L…
GO:0062012	Regulation of small molecule metabolic process	64	449	0.43	8.25e-10	9606.ENSP00000044462,9606.ENSP00000157812,9606.ENSP00000210313,9606.ENSP00000215071,9606.ENSP00000216455,9606.ENSP00000216802,9606.ENSP00000217958,9606.ENSP00000219313,9606.ENSP00000223321,9606.ENSP00000226574,9606.ENSP00000234590,9606.ENSP00000261303,9606.ENSP00000261479,9606.ENSP00000261712,9606.ENSP00000264657,9606.ENSP00000264883,9606.ENSP00000270142,9606.ENSP00000270586,9606.ENSP00000271308,…	PSMA4,PSMC4,PSMD5,PSMD8,PSMA3,PSME2,PSMD10,PSMD7,PSMA2,NFKB1,ENO1,PSMC1,PSMA6,PSMD11,STAT3,NUP54,SOD1,PSMB6,PSMA5,RANBP2,KPNB1,MVD,DDB1,FASN,PSMD1,PSMD2,PSMC5,NUP93,NUP98,PPP1CA,PSMF1,WDR5,VCP,AP2A1,NUP214,FH,PSMD4,PSMA7,PGAM1,OGT,EIF6,ANXA1,NUPL1,PSME1,SEC13,PPP1CB,RAE1,PTK2B,PSMD14,PSMC2,PSMD13,PSMC6,PSMA1,PSMD6,PARK7,PSMD9,MVK,NUP153,APPL2,NUP37,AKT1,NUP62,CLTC,PSMC3
GO:0045862	Positive regulation of proteolysis	54	377	0.43	2.34e-08	9606.ENSP00000053867,9606.ENSP00000157812,9606.ENSP00000216225,9606.ENSP00000216802,9606.ENSP00000217958,9606.ENSP00000221566,9606.ENSP00000223061,9606.ENSP00000223136,9606.ENSP00000229268,9606.ENSP00000229416,9606.ENSP00000233893,9606.ENSP00000234590,9606.ENSP00000236671,9606.ENSP00000249396,9606.ENSP00000253083,9606.ENSP00000261303,9606.ENSP00000264657,9606.ENSP00000270645,9606.ENSP00000278572,…	GRN,PSMC4,RBX1,PSME2,PSMD10,SGTA,PCOLCE,FIS1,USP5,GCLC,HSPE1,ENO1,CTSD,SIRT2,HIP1R,PSMC1,STAT3,RCN3,RPS3,SH3D19,FBXW8,DAB2,BID,KARS,RPS27L,HIP1,TRADD,UBQLN2,ANP32B,FN1,VCP,CDC16,FMR1,BAG2,OGT,GSN,BAG6,CCDC22,UBQLN1,ARIH1,PSME1,HSPD1,SNX9,LGMN,PICALM,PTK2B,PSMD14,PSMC2,GNB2L1,HDAC2,AKT1,NUB1,PDCD5,ADRM1
GO:1902903	Regulation of supramolecular fiber organization	53	368	0.43	2.78e-08	9606.ENSP00000001008,9606.ENSP00000228825,9606.ENSP00000245932,9606.ENSP00000246069,9606.ENSP00000246747,9606.ENSP00000249014,9606.ENSP00000252599,9606.ENSP00000253083,9606.ENSP00000263168,9606.ENSP00000263238,9606.ENSP00000263867,9606.ENSP00000264071,9606.ENSP00000267257,9606.ENSP00000278568,9606.ENSP00000278572,9606.ENSP00000281537,9606.ENSP00000296755,9606.ENSP00000298159,9606.ENSP00000298316,…	FKBP4,ARPC3,VASP,DSTN,ARL2,CDC42EP1,COLGALT1,HIP1R,CAPZA1,ACTR3,CAPG,TUBB4A,PXN,PAK1,RPS3,TJP1,MAP1B,CFL2,ARF6,MAP1A,PAK2,ARPC5L,AKAP9,ARPIN,TPM1,MYO1C,ARHGEF18,DCTN1,ARHGEF2,CAPZA2,S100A10,FLNA,GSN,CTTN,ACTR2,SNX9,MTPN,CORO1B,LIMA1,PTK2B,ROCK1,CDC42,TRIOBP,ARPC1B,CAPZB,DBNL,PARK7,WDR1,PIK3R1,BRK1,CFL1,CKAP5,CRYAB
GO:0043467	Regulation of generation of precursor metabolites and energy	23	161	0.43	0.0011	9606.ENSP00000246957,9606.ENSP00000264657,9606.ENSP00000264883,9606.ENSP00000283195,9606.ENSP00000307292,9606.ENSP00000310668,9606.ENSP00000316032,9606.ENSP00000326031,9606.ENSP00000351777,9606.ENSP00000352400,9606.ENSP00000359991,9606.ENSP00000362413,9606.ENSP00000362824,9606.ENSP00000363574,9606.ENSP00000371155,9606.ENSP00000373312,9606.ENSP00000378769,9606.ENSP00000379182,9606.ENSP00000418770,…	TRAP1,STAT3,NUP54,RANBP2,PRKCDBP,NUP93,NUP98,PPP1CA,VCP,NUP214,PGAM1,PGK1,OGT,EIF6,NUPL1,SEC13,PPP1CB,RAE1,PARK7,NUP153,NUP37,AKT1,NUP62
GO:1904375	Regulation of protein localization to cell periphery	18	125	0.43	0.0053	9606.ENSP00000007722,9606.ENSP00000220003,9606.ENSP00000243077,9606.ENSP00000254301,9606.ENSP00000262932,9606.ENSP00000292807,9606.ENSP00000296135,9606.ENSP00000298316,9606.ENSP00000307078,9606.ENSP00000313391,9606.ENSP00000338481,9606.ENSP00000357484,9606.ENSP00000374455,9606.ENSP00000377015,9606.ENSP00000426909,9606.ENSP00000428056,9606.ENSP00000451828,9606.ENSP00000479606	ITGA3,CSK,LRP1,LGALS3,CNPY4,AP2M1,LZTFL1,ARF6,KIF5B,DAB2,EPB41L2,GOPC,SQSTM1,PICALM,GNB2L1,PIK3R1,AKT1,CLTC
GO:1900542	Regulation of purine nucleotide metabolic process	17	119	0.43	0.0079	9606.ENSP00000234590,9606.ENSP00000264657,9606.ENSP00000264883,9606.ENSP00000283195,9606.ENSP00000310668,9606.ENSP00000316032,9606.ENSP00000351777,9606.ENSP00000352400,9606.ENSP00000359991,9606.ENSP00000362824,9606.ENSP00000363574,9606.ENSP00000371155,9606.ENSP00000373312,9606.ENSP00000379182,9606.ENSP00000444029,9606.ENSP00000448054,9606.ENSP00000471191	ENO1,STAT3,NUP54,RANBP2,NUP93,NUP98,VCP,NUP214,PGAM1,OGT,EIF6,NUPL1,SEC13,RAE1,NUP153,NUP37,NUP62
GO:0016192	Vesicle-mediated transport	253	1805	0.42	1.15e-40	9606.ENSP00000003084,9606.ENSP00000006275,9606.ENSP00000037243,9606.ENSP00000053867,9606.ENSP00000176763,9606.ENSP00000211998,9606.ENSP00000215754,9606.ENSP00000216442,9606.ENSP00000216962,9606.ENSP00000219313,9606.ENSP00000221957,9606.ENSP00000223321,9606.ENSP00000226574,9606.ENSP00000228740,9606.ENSP00000228825,9606.ENSP00000230085,9606.ENSP00000231061,9606.ENSP00000232165,9606.ENSP00000233557,…	CFTR,TRAPPC6A,GABARAPL2,GRN,STK10,VCL,MIF,ATP6V1D,PYGB,PSMD7,PLIN3,PSMA2,NFKB1,LTA4H,ARPC3,SNX3,SPARC,UBE3A,NRBP1,CTSD,VPS4B,CCDC53,TFG,CLTA,LRP1,COPB1,SNX4,TSG101,HIP1R,LGALS3,AP3B1,RAB11FIP5,GNS,DYNC1LI2,CAB39,DCTN3,ARL3,ARL1,PSMD11,SNX1,SPAG9,ERP44,COPE,CNN2,CAPZA1,ACTR3,ARFGAP3,AP2S1,EHD2,NAPA,COMMD9,ARCN1,ANXA3,PIK3C2A,TRIP11,MFGE8,IQGAP1,SH3GL1,SOD1,SCYL1,PSMA5,S100A11,DYNC1LI1,FTH1,LIN7C,P…
GO:0034613	Cellular protein localization	226	1610	0.42	6.31e-36	9606.ENSP00000211998,9606.ENSP00000215570,9606.ENSP00000216259,9606.ENSP00000216442,9606.ENSP00000221265,9606.ENSP00000221566,9606.ENSP00000222005,9606.ENSP00000222247,9606.ENSP00000223136,9606.ENSP00000227524,9606.ENSP00000231487,9606.ENSP00000233146,9606.ENSP00000234160,9606.ENSP00000242285,9606.ENSP00000244020,9606.ENSP00000246747,9606.ENSP00000248553,9606.ENSP00000248975,9606.ENSP00000249923,…	VCL,TIMM13,PMM1,ATP6V1D,PAF1,SGTA,CDC37,RPL18A,FIS1,PRPF19,SKP1,MSH2,GORASP2,CLTA,SRSF6,ARL2,HSPB1,YWHAH,COPB1,RPS16,AP3B1,SRSF1,ARL3,ARL1,SNX1,SLC9A3R1,CSE1L,UFD1L,ARFGAP3,DESI1,AP2S1,EHD2,NAPA,ARCN1,YWHAE,STAT3,NUP54,GRPEL1,XPO5,GET4,TRIP11,SCYL1,RPS11,LIN7C,RPS3,LAMTOR1,AIP,VPS26B,HNRNPU,RANBP2,DDX19B,KPNB1,U2AFBP,AP2M1,ABCE1,NPM1,ARF6,VPS35,TPP1,HSP90B1,MAP1A,VPS37C,HSPA4,FNTA,SRP9,COG7,ARF4,…
GO:0030036	Actin cytoskeleton organization	72	516	0.42	1.2e-10	9606.ENSP00000228825,9606.ENSP00000240079,9606.ENSP00000245932,9606.ENSP00000246069,9606.ENSP00000252456,9606.ENSP00000253083,9606.ENSP00000253754,9606.ENSP00000262613,9606.ENSP00000263097,9606.ENSP00000263168,9606.ENSP00000263238,9606.ENSP00000263277,9606.ENSP00000263867,9606.ENSP00000278568,9606.ENSP00000281537,9606.ENSP00000289968,9606.ENSP00000290246,9606.ENSP00000298159,9606.ENSP00000298316,…	ARPC3,CCDC53,VASP,DSTN,CNN1,HIP1R,PDLIM4,SLC9A3R1,CNN2,CAPZA1,ACTR3,EHD2,CAPG,PAK1,TJP1,ARHGAP17,ELMO2,CFL2,ARF6,HSP90B1,CRK,PRKCDBP,EHBP1L1,TLN1,CALR,ZYX,FLII,PARVA,HIP1,EPB41L2,NISCH,TPM4,ARPC5L,PDLIM7,PLS3,TPM1,MYO1C,ARHGEF18,ARHGEF2,CAPZA2,CSRP1,TPM3,FLNA,CNN3,PDLIM1,CAP1,GSN,ABI1,CTTN,ANXA1,ACTR2,PRKAR1A,CORO1B,ACTN1,LIMA1,PAFAH1B1,PTK2B,ROCK1,CDC42,TRIOBP,ARPC1B,BCAR1,CAPZB,PDCD6IP,DBNL,PTK…
GO:0002831	Regulation of response to biotic stimulus	56	406	0.42	3.74e-08	9606.ENSP00000044462,9606.ENSP00000053867,9606.ENSP00000157812,9606.ENSP00000210313,9606.ENSP00000215071,9606.ENSP00000215754,9606.ENSP00000216160,9606.ENSP00000216455,9606.ENSP00000216802,9606.ENSP00000217958,9606.ENSP00000219313,9606.ENSP00000222005,9606.ENSP00000223321,9606.ENSP00000225698,9606.ENSP00000226574,9606.ENSP00000231487,9606.ENSP00000249396,9606.ENSP00000261303,9606.ENSP00000261479,…	PSMA4,GRN,PSMC4,PSMD5,PSMD8,MIF,TAB1,PSMA3,PSME2,PSMD10,PSMD7,CDC37,PSMA2,C1QBP,NFKB1,SKP1,SIRT2,PSMC1,PSMA6,PSMD11,UFD1L,PSMB6,PSMA5,PAK1,ABCE1,CRK,PRDX2,PSMD1,PSMD2,PSMC5,PAK2,LAMP1,PSMF1,PUM2,PTPN11,PCBP2,MATR3,STAT1,PSMD4,PSMA7,PSME1,HSPD1,DAK,RELA,PSMD14,PSMC2,PSMD13,PSMC6,PSMA1,PSMD6,PSMD9,LSM14A,APPL2,YTHDF3,PSMC3,FOXP1
GO:0034655	Nucleobase-containing compound catabolic process	52	373	0.42	1.06e-07	9606.ENSP00000222247,9606.ENSP00000225792,9606.ENSP00000251453,9606.ENSP00000263579,9606.ENSP00000265838,9606.ENSP00000267973,9606.ENSP00000270625,9606.ENSP00000278572,9606.ENSP00000290158,9606.ENSP00000298556,9606.ENSP00000304229,9606.ENSP00000310596,9606.ENSP00000311032,9606.ENSP00000311430,9606.ENSP00000313007,9606.ENSP00000313199,9606.ENSP00000320503,9606.ENSP00000324804,9606.ENSP00000325074,…	RPL18A,DDX5,RPS16,DCPS,ACAT1,WDR61,RPS11,RPS3,KPNB1,HPRT1,HINT1,LSM1,CASP3,RPL4,PABPC1,HNRNPD,EDC3,PPP2R1A,PPP2R2A,RPS7,RPL7,H1F0,RPL3,RPLP1,RPSA,SND1,VCP,EDC4,ETF1,PABPC4,RPL11,LSM2,RPS6,RPL13A,RPL24,RPS29,KHSRP,RPS14,GSPT1,RPL6,PPP2CA,RPL23,SMG7,RPL30,RNH1,TNKS1BP1,RPL18,RPLP0,RPS28,RPS5,DCP1A,CSDE1
GO:0000165	MAPK cascade	51	370	0.42	2.01e-07	9606.ENSP00000012443,9606.ENSP00000044462,9606.ENSP00000157812,9606.ENSP00000210313,9606.ENSP00000215071,9606.ENSP00000216160,9606.ENSP00000216225,9606.ENSP00000216455,9606.ENSP00000216802,9606.ENSP00000217958,9606.ENSP00000219313,9606.ENSP00000223321,9606.ENSP00000226574,9606.ENSP00000231487,9606.ENSP00000261303,9606.ENSP00000261313,9606.ENSP00000261479,9606.ENSP00000261712,9606.ENSP00000262013,…	PPP5C,PSMA4,PSMC4,PSMD5,PSMD8,TAB1,RBX1,PSMA3,PSME2,PSMD10,PSMD7,PSMA2,NFKB1,SKP1,PSMC1,PEBP1,PSMA6,PSMD11,SPAG9,MAP2K2,YWHAE,PSMB6,PSMA5,MAP2K1,PSMD1,PSMD2,PSMC5,KARS,PSMF1,PKN1,CRKL,PEA15,PSMD4,PSMA7,YWHAB,PSME1,SRPK2,YWHAZ,PTK2B,PSMD14,PSMC2,PSMD13,PSMC6,PSMA1,DBNL,PSMD6,LAMTOR3,CRYAB,PSMD9,NCAM1,PSMC3
GO:0009895	Negative regulation of catabolic process	44	316	0.42	1.55e-06	9606.ENSP00000037243,9606.ENSP00000217244,9606.ENSP00000221566,9606.ENSP00000222553,9606.ENSP00000228251,9606.ENSP00000230085,9606.ENSP00000240185,9606.ENSP00000249396,9606.ENSP00000254108,9606.ENSP00000261601,9606.ENSP00000264657,9606.ENSP00000264670,9606.ENSP00000283179,9606.ENSP00000290341,9606.ENSP00000294119,9606.ENSP00000299138,9606.ENSP00000300231,9606.ENSP00000305790,9606.ENSP00000310670,…	GABARAPL2,CSNK2A1,SGTA,NAMPT,YBX3,SNX3,TARDBP,SIRT2,FUS,USP14,STAT3,NSUN2,HNRNPU,IGF2BP1,UBXN1,VPS35,MAP1A,SF3B3,CCAR2,PABPC1,HNRNPD,HNRNPA0,PSMF1,RPS7,ANXA2,ATG7,UCHL5,UBQLN4,SYNCRIP,FLNA,FMR1,OGT,RPL11,BAG6,ROCK1,RELA,ELAVL1,SCFD1,PARK7,RPL23,HNRNPC,AKT1,SEC22B,SNX12
GO:0016050	Vesicle organization	43	308	0.42	2.03e-06	9606.ENSP00000006275,9606.ENSP00000230085,9606.ENSP00000238497,9606.ENSP00000240851,9606.ENSP00000251968,9606.ENSP00000255194,9606.ENSP00000263245,9606.ENSP00000263354,9606.ENSP00000278671,9606.ENSP00000292807,9606.ENSP00000301021,9606.ENSP00000301765,9606.ENSP00000306881,9606.ENSP00000313869,9606.ENSP00000320866,9606.ENSP00000325827,9606.ENSP00000340900,9606.ENSP00000346032,9606.ENSP00000347416,…	TRAPPC6A,SNX3,VPS4B,TFG,TSG101,AP3B1,ARFGAP3,NAPA,LAMTOR1,AP2M1,TRAPPC2L,VPS37C,SEC23A,GORASP1,CALR,SEC16A,MIA3,ANXA2,AP3D1,RAB5B,S100A10,SEC23IP,EPS15,DNM1,SAR1A,STX12,VPS28,SEC13,DNM2,SQSTM1,PICALM,SEC31A,PAFAH1B1,NSF,AGFG1,AP1M1,SCFD1,PPP6C,PDCD6IP,USO1,BLOC1S1,SEC22B,TRAPPC3
GO:0010821	Regulation of mitochondrion organization	27	196	0.42	0.00049	9606.ENSP00000217958,9606.ENSP00000222005,9606.ENSP00000223136,9606.ENSP00000229416,9606.ENSP00000248975,9606.ENSP00000253083,9606.ENSP00000264335,9606.ENSP00000270225,9606.ENSP00000299138,9606.ENSP00000306330,9606.ENSP00000318822,9606.ENSP00000347872,9606.ENSP00000351492,9606.ENSP00000354681,9606.ENSP00000358081,9606.ENSP00000361930,9606.ENSP00000365745,9606.ENSP00000371267,9606.ENSP00000374455,…	PSMD10,CDC37,FIS1,GCLC,YWHAH,HIP1R,YWHAE,SAE1,VPS35,YWHAG,BID,VAT1,UBL5,OPA1,BAG3,YWHAB,CTTN,YWHAQ,SQSTM1,YWHAZ,UBE2L3,PARK7,DNM1L,AKT1,NOL3,PDCD5,SH3GLB1
GO:0030833	Regulation of actin filament polymerization	24	173	0.42	0.0011	9606.ENSP00000228825,9606.ENSP00000245932,9606.ENSP00000249014,9606.ENSP00000253083,9606.ENSP00000263168,9606.ENSP00000263238,9606.ENSP00000263867,9606.ENSP00000298316,9606.ENSP00000345361,9606.ENSP00000350075,9606.ENSP00000352834,9606.ENSP00000354947,9606.ENSP00000362924,9606.ENSP00000365745,9606.ENSP00000367220,9606.ENSP00000376024,9606.ENSP00000376800,9606.ENSP00000377471,9606.ENSP00000380638,…	ARPC3,VASP,CDC42EP1,HIP1R,CAPZA1,ACTR3,CAPG,ARF6,ARPC5L,ARPIN,MYO1C,CAPZA2,GSN,CTTN,ACTR2,SNX9,MTPN,CORO1B,PTK2B,TRIOBP,ARPC1B,CAPZB,DBNL,BRK1
GO:0031098	Stress-activated protein kinase signaling cascade	20	144	0.42	0.0041	9606.ENSP00000176763,9606.ENSP00000216160,9606.ENSP00000226574,9606.ENSP00000231487,9606.ENSP00000262013,9606.ENSP00000262948,9606.ENSP00000278568,9606.ENSP00000285930,9606.ENSP00000302486,9606.ENSP00000311713,9606.ENSP00000314067,9606.ENSP00000343325,9606.ENSP00000346300,9606.ENSP00000358770,9606.ENSP00000361892,9606.ENSP00000365730,9606.ENSP00000377867,9606.ENSP00000417653,9606.ENSP00000429744,…	STK10,TAB1,NFKB1,SKP1,SPAG9,MAP2K2,PAK1,AKR1B1,MAP2K1,OXSR1,PAK2,PKN1,CRKL,SLK,STK4,STK24,MST4,DBNL,STK3,CRYAB
GO:0007030	Golgi organization	18	129	0.42	0.0072	9606.ENSP00000234160,9606.ENSP00000261636,9606.ENSP00000267622,9606.ENSP00000305442,9606.ENSP00000309031,9606.ENSP00000310686,9606.ENSP00000313869,9606.ENSP00000314499,9606.ENSP00000325827,9606.ENSP00000355629,9606.ENSP00000358071,9606.ENSP00000361522,9606.ENSP00000376506,9606.ENSP00000379287,9606.ENSP00000383118,9606.ENSP00000405926,9606.ENSP00000418529,9606.ENSP00000444850	GORASP2,ARL1,TRIP11,COG7,VCPIP1,FBXW8,GORASP1,GAK,SEC16A,COG2,SEC23IP,TJAP1,PDCD10,YWHAZ,CDC42,TMED7,NSFL1C,USO1
GO:0000910	Cytokinesis	14	100	0.42	0.0248	9606.ENSP00000238497,9606.ENSP00000259632,9606.ENSP00000260746,9606.ENSP00000263238,9606.ENSP00000367220,9606.ENSP00000376024,9606.ENSP00000377633,9606.ENSP00000382697,9606.ENSP00000391249,9606.ENSP00000391311,9606.ENSP00000398610,9606.ENSP00000411825,9606.ENSP00000432660,9606.ENSP00000479861	VPS4B,DCTN3,ARL3,ACTR3,ACTR2,SNX9,STAMBP,ROCK1,SEPT9,SEPT5,ANXA11,PDCD6IP,CFL1,SEPT2
GO:1901184	Regulation of ERBB signaling pathway	13	94	0.42	0.0366	9606.ENSP00000226004,9606.ENSP00000251968,9606.ENSP00000253083,9606.ENSP00000336747,9606.ENSP00000355217,9606.ENSP00000360798,9606.ENSP00000366998,9606.ENSP00000376911,9606.ENSP00000378760,9606.ENSP00000383118,9606.ENSP00000406209,9606.ENSP00000451828,9606.ENSP00000471191	DUSP3,TSG101,HIP1R,HIP1,SNX6,EPS15,SNX5,LGMN,MVP,CDC42,EPN1,AKT1,NUP62
GO:0042058	Regulation of epidermal growth factor receptor signaling pathway	12	87	0.42	0.0497	9606.ENSP00000226004,9606.ENSP00000251968,9606.ENSP00000253083,9606.ENSP00000336747,9606.ENSP00000355217,9606.ENSP00000360798,9606.ENSP00000366998,9606.ENSP00000378760,9606.ENSP00000383118,9606.ENSP00000406209,9606.ENSP00000451828,9606.ENSP00000471191	DUSP3,TSG101,HIP1R,HIP1,SNX6,EPS15,SNX5,MVP,CDC42,EPN1,AKT1,NUP62
GO:0034622	Cellular protein-containing complex assembly	111	816	0.41	8.04e-16	9606.ENSP00000001008,9606.ENSP00000210313,9606.ENSP00000215829,9606.ENSP00000216122,9606.ENSP00000216190,9606.ENSP00000216225,9606.ENSP00000216554,9606.ENSP00000217958,9606.ENSP00000227524,9606.ENSP00000240079,9606.ENSP00000242285,9606.ENSP00000244020,9606.ENSP00000244520,9606.ENSP00000244573,9606.ENSP00000246747,9606.ENSP00000253039,9606.ENSP00000253083,9606.ENSP00000253108,9606.ENSP00000255120,…	FKBP4,PSMD5,SNRPD3,MCM5,EIF3D,RBX1,EIF5,PSMD10,PRPF19,CCDC53,CLTA,SRSF6,SNRPC,HIST1H1A,ARL2,EIF2S3,HIP1R,EIF3G,NASP,SRSF1,PSMD11,MCM4,AP2S1,NAPA,MCM6,MCM2,PIK3C2A,SNRPF,PXN,ISY1,AP2M1,NPM1,CCT2,SNRPD1,DDB1,HSPA4,CD2BP2,MCM7,CLTB,NUP93,PRPF3,NUP98,SWI5,TCP1,RUVBL1,CALR,HIST1H1B,RPS27L,EIF3C,HSP90AA1,HIP1,H1F0,ANP32B,RPL3,RPSA,COPS8,AKAP9,UBE2C,RAD23B,LONP1,PSMD4,EPS15,EIF3I,GSN,RPA2,EIF6,RPL11,LSM…
GO:0061024	Membrane organization	109	796	0.41	1.04e-15	9606.ENSP00000003084,9606.ENSP00000006275,9606.ENSP00000215570,9606.ENSP00000221566,9606.ENSP00000228825,9606.ENSP00000229416,9606.ENSP00000230085,9606.ENSP00000238497,9606.ENSP00000238616,9606.ENSP00000240185,9606.ENSP00000240851,9606.ENSP00000242285,9606.ENSP00000248975,9606.ENSP00000253083,9606.ENSP00000255194,9606.ENSP00000262030,9606.ENSP00000262613,9606.ENSP00000263238,9606.ENSP00000263245,…	CFTR,TRAPPC6A,TIMM13,SGTA,ARPC3,GCLC,SNX3,VPS4B,NEK9,TARDBP,TFG,CLTA,YWHAH,HIP1R,AP3B1,ATP5B,SLC9A3R1,ACTR3,ARFGAP3,AP2S1,EHD2,NAPA,YWHAE,STAT3,GET4,PIK3C2A,MFGE8,SOD1,AP2M1,TRAPPC2L,HSPA4,FNTA,SDPR,YWHAG,SEC23A,VCPIP1,CLTB,NUP93,DAB2,GORASP1,GAK,BID,CALR,NAPG,PPP2R1A,PPP2R2A,SEC16A,AP2A2,HSP90AA1,HIP1,MIA3,NECAP1,ANXA2,ANXA6,AP3D1,IGF2R,AP2A1,OPA1,DCTN1,DYNLT1,S100A10,SEC23IP,UBL4A,SCP2,EPS15,YW…
GO:0080135	Regulation of cellular response to stress	100	739	0.41	4.3e-14	9606.ENSP00000001008,9606.ENSP00000053867,9606.ENSP00000215754,9606.ENSP00000217958,9606.ENSP00000221566,9606.ENSP00000222553,9606.ENSP00000225792,9606.ENSP00000226004,9606.ENSP00000228251,9606.ENSP00000233057,9606.ENSP00000234590,9606.ENSP00000243077,9606.ENSP00000246957,9606.ENSP00000248553,9606.ENSP00000250113,9606.ENSP00000253024,9606.ENSP00000254108,9606.ENSP00000254322,9606.ENSP00000261601,…	FKBP4,GRN,MIF,PSMD10,SGTA,NAMPT,DDX5,DUSP3,YBX3,EIF2AK2,ENO1,LRP1,TRAP1,HSPB1,FXR2,TRIM28,FUS,DNAJB1,USP14,SPAG9,PRDX1,MAP2K2,YWHAE,NUP54,SOD1,PAK1,RPS3,PPP4C,HSPB8,RANBP2,UBXN1,NPM1,MAP2K1,NUP93,CCAR2,NUP98,HSPH1,BID,CAMK2G,CHORDC1,HSPA5,KARS,P4HB,HSP90AA1,CAMK2D,TAF9B,PKN1,UBQLN2,ATG7,FXR1,COPS5,NUP214,OPA1,ARHGEF2,FH,UBQLN4,BAG3,FMR1,BAG2,TXNDC12,RPA2,IGBP1,BAG6,UBQLN1,STK24,ACTR2,PCNA,EEF1E1,…
GO:0051493	Regulation of cytoskeleton organization	74	546	0.41	2.01e-10	9606.ENSP00000001008,9606.ENSP00000228825,9606.ENSP00000238497,9606.ENSP00000243077,9606.ENSP00000245932,9606.ENSP00000246069,9606.ENSP00000246747,9606.ENSP00000249014,9606.ENSP00000253083,9606.ENSP00000263168,9606.ENSP00000263238,9606.ENSP00000263867,9606.ENSP00000264071,9606.ENSP00000267257,9606.ENSP00000268182,9606.ENSP00000269321,9606.ENSP00000278568,9606.ENSP00000278572,9606.ENSP00000281537,…	FKBP4,ARPC3,VPS4B,LRP1,VASP,DSTN,ARL2,CDC42EP1,HIP1R,CAPZA1,ACTR3,CAPG,TUBB4A,PXN,IQGAP1,ARHGDIA,PAK1,RPS3,TJP1,HNRNPU,ARHGAP17,CAPN2,MAP1B,NPM1,CFL2,ARF6,MAP1A,CRK,PAK2,CHORDC1,ARPC5L,AKAP9,DYNC1H1,BICD2,ARPIN,TPM1,MYO1C,ARHGEF18,DCTN1,ARHGEF2,CAPZA2,DYNLT1,PFDN2,S100A10,FLNA,GSN,CLIC4,CTTN,ACTR2,SNX9,MTPN,CORO1B,LIMA1,RAE1,ILK,PAFAH1B1,PTK2B,ROCK1,CDC42,TRIOBP,XPO1,ARPC1B,CAPZB,RANBP1,PDCD6IP,D…
GO:0006897	Endocytosis	59	433	0.41	2.1e-08	9606.ENSP00000231061,9606.ENSP00000232165,9606.ENSP00000242285,9606.ENSP00000243077,9606.ENSP00000253083,9606.ENSP00000261889,9606.ENSP00000263270,9606.ENSP00000263277,9606.ENSP00000265970,9606.ENSP00000268150,9606.ENSP00000269886,9606.ENSP00000292807,9606.ENSP00000298316,9606.ENSP00000299767,9606.ENSP00000307513,9606.ENSP00000309415,9606.ENSP00000309539,9606.ENSP00000313391,9606.ENSP00000314499,…	SPARC,UBE3A,CLTA,LRP1,HIP1R,SNX1,AP2S1,EHD2,PIK3C2A,MFGE8,SH3GL1,AP2M1,ARF6,HSP90B1,MRC2,CLTB,DPYSL2,DAB2,GAK,HSPH1,CALR,AP2A2,HSP90AA1,HIP1,MIA3,NECAP1,PDLIM7,IGF2R,RABEP2,AP2A1,RAB5B,PI4KB,EPS15,CAP1,DNM1,DENND1A,GSN,CTTN,SNX5,SNX2,DNM2,SNX9,PICALM,CDC42,STON1,GULP1,AAK1,NECAP2,PPT1,EPN1,TOM1,DBNL,NEDD4,CLINT1,DNM1L,EHD1,CLTC,HYOU1,AP2B1
GO:0022613	Ribonucleoprotein complex biogenesis	58	423	0.41	2.37e-08	9606.ENSP00000215829,9606.ENSP00000216190,9606.ENSP00000216554,9606.ENSP00000221801,9606.ENSP00000225698,9606.ENSP00000227524,9606.ENSP00000244020,9606.ENSP00000244520,9606.ENSP00000251453,9606.ENSP00000253039,9606.ENSP00000253108,9606.ENSP00000257829,9606.ENSP00000258962,9606.ENSP00000266735,9606.ENSP00000268206,9606.ENSP00000268802,9606.ENSP00000273541,9606.ENSP00000296577,9606.ENSP00000296930,…	SNRPD3,EIF3D,EIF5,FBL,C1QBP,PRPF19,SRSF6,SNRPC,RPS16,EIF2S3,EIF3G,NAT10,SRSF1,SNRPF,EFTUD1,NOB1,ISY1,ABCE1,NPM1,SNRPD1,CD2BP2,PRPF3,RUVBL1,RPS27L,EIF3C,HSP90AA1,RPS7,RPL7,RPL3,RPSA,EIF3I,EIF6,RPL11,LSM2,RPS6,DDX1,MYBBP1A,SRPK2,RPL24,DDX39B,NHP2L1,XPO1,RPS14,PWP1,RPL6,LUC7L3,EIF3H,EIF3F,CELF1,TRMT112,LUC7L2,RPLP0,SRSF5,NOL3,RPS28,RPS5,RUVBL2,PTGES3
GO:2001233	Regulation of apoptotic signaling pathway	55	409	0.41	1.16e-07	9606.ENSP00000215754,9606.ENSP00000217244,9606.ENSP00000217958,9606.ENSP00000223136,9606.ENSP00000228251,9606.ENSP00000229416,9606.ENSP00000234590,9606.ENSP00000246957,9606.ENSP00000248553,9606.ENSP00000248975,9606.ENSP00000253083,9606.ENSP00000254301,9606.ENSP00000262613,9606.ENSP00000264335,9606.ENSP00000270142,9606.ENSP00000278572,9606.ENSP00000300289,9606.ENSP00000301522,9606.ENSP00000306330,…	MIF,CSNK2A1,PSMD10,FIS1,YBX3,GCLC,ENO1,TRAP1,HSPB1,YWHAH,HIP1R,LGALS3,SLC9A3R1,YWHAE,SOD1,RPS3,PDIA3,PRDX2,YWHAG,CCAR2,PAK2,PRKRA,BID,PPP2R1A,PPP1CA,P4HB,RPS7,TAF9B,TRADD,OPA1,ARHGEF2,PEA15,GCLM,TXNDC12,STK4,YWHAB,GSN,RPL11,UBQLN1,CTTN,DNAJA1,YWHAQ,YWHAZ,RELA,BIRC6,PARK7,GNB2L1,STK3,USP47,BCLAF1,DNM1L,AKT1,NOL3,PDCD5,HYOU1
GO:0000209	Protein polyubiquitination	43	315	0.41	3.48e-06	9606.ENSP00000044462,9606.ENSP00000157812,9606.ENSP00000210313,9606.ENSP00000215071,9606.ENSP00000216225,9606.ENSP00000216455,9606.ENSP00000216802,9606.ENSP00000217958,9606.ENSP00000219313,9606.ENSP00000223321,9606.ENSP00000227524,9606.ENSP00000231487,9606.ENSP00000232165,9606.ENSP00000254436,9606.ENSP00000261303,9606.ENSP00000261479,9606.ENSP00000261712,9606.ENSP00000270586,9606.ENSP00000271308,…	PSMA4,PSMC4,PSMD5,PSMD8,RBX1,PSMA3,PSME2,PSMD10,PSMD7,PSMA2,PRPF19,SKP1,UBE3A,TRIM21,PSMC1,PSMA6,PSMD11,PSMB6,PSMA5,PSMD1,PSMD2,PSMC5,FBXW8,UBE2O,PSMF1,ANAPC1,UBE2C,CDC16,PSMD4,PSMA7,FBXO6,ARIH1,PSME1,PSMD14,PSMC2,PSMD13,UBE2L3,PSMC6,PSMA1,PSMD6,NEDD4,PSMD9,PSMC3
GO:0010810	Regulation of cell-substrate adhesion	29	212	0.41	0.00029	9606.ENSP00000007722,9606.ENSP00000211998,9606.ENSP00000215909,9606.ENSP00000225698,9606.ENSP00000226004,9606.ENSP00000243077,9606.ENSP00000246747,9606.ENSP00000261037,9606.ENSP00000264187,9606.ENSP00000268182,9606.ENSP00000300574,9606.ENSP00000320866,9606.ENSP00000327801,9606.ENSP00000346300,9606.ENSP00000346839,9606.ENSP00000357801,9606.ENSP00000358770,9606.ENSP00000358866,9606.ENSP00000361892,…	ITGA3,VCL,LGALS1,C1QBP,DUSP3,LRP1,ARL2,COL8A1,NID1,IQGAP1,CRK,CALR,P4HB,CRKL,FN1,S100A10,SLK,FLNA,STK4,RSU1,DNM2,ILK,PTK2B,ROCK1,CDC42,TRIOBP,TSTA3,PIK3R1,LIMS1
GO:0010952	Positive regulation of peptidase activity	27	198	0.41	0.00056	9606.ENSP00000053867,9606.ENSP00000216802,9606.ENSP00000223061,9606.ENSP00000223136,9606.ENSP00000233893,9606.ENSP00000236671,9606.ENSP00000253083,9606.ENSP00000264657,9606.ENSP00000270645,9606.ENSP00000278572,9606.ENSP00000318822,9606.ENSP00000325448,9606.ENSP00000331019,9606.ENSP00000336747,9606.ENSP00000341268,9606.ENSP00000345848,9606.ENSP00000346839,9606.ENSP00000351777,9606.ENSP00000362924,…	GRN,PSME2,PCOLCE,FIS1,HSPE1,CTSD,HIP1R,STAT3,RCN3,RPS3,BID,KARS,RPS27L,HIP1,TRADD,ANP32B,FN1,VCP,GSN,PSME1,HSPD1,LGMN,PICALM,PSMD14,GNB2L1,PDCD5,ADRM1
GO:0070507	Regulation of microtubule cytoskeleton organization	26	192	0.41	0.00085	9606.ENSP00000001008,9606.ENSP00000238497,9606.ENSP00000246747,9606.ENSP00000264071,9606.ENSP00000278568,9606.ENSP00000278572,9606.ENSP00000283179,9606.ENSP00000296755,9606.ENSP00000296930,9606.ENSP00000300231,9606.ENSP00000319255,9606.ENSP00000348573,9606.ENSP00000348965,9606.ENSP00000349351,9606.ENSP00000354791,9606.ENSP00000354837,9606.ENSP00000379182,9606.ENSP00000380378,9606.ENSP00000382697,…	FKBP4,VPS4B,ARL2,TUBB4A,PAK1,RPS3,HNRNPU,MAP1B,NPM1,MAP1A,CHORDC1,AKAP9,DYNC1H1,BICD2,DCTN1,ARHGEF2,RAE1,PAFAH1B1,ROCK1,XPO1,RANBP1,PDCD6IP,NSFL1C,CKAP5,NUP62,CLTC
GO:0006399	tRNA metabolic process	25	184	0.41	0.0011	9606.ENSP00000168216,9606.ENSP00000216038,9606.ENSP00000223029,9606.ENSP00000231572,9606.ENSP00000256854,9606.ENSP00000257829,9606.ENSP00000261772,9606.ENSP00000264161,9606.ENSP00000264670,9606.ENSP00000281828,9606.ENSP00000320309,9606.ENSP00000325448,9606.ENSP00000347495,9606.ENSP00000355890,9606.ENSP00000362329,9606.ENSP00000369038,9606.ENSP00000370745,9606.ENSP00000373918,9606.ENSP00000377954,…	HSD17B10,RTCB,AIMP2,RARS,NARS,NAT10,AARS,DARS,NSUN2,FARSB,FARSA,KARS,WARS,EPRS,PPA1,EEF1E1,DDX1,GARS,LARS,AIMP1,FAM98B,TSEN34,AARSD1,ELP2,TRMT112
GO:0046390	Ribose phosphate biosynthetic process	23	168	0.41	0.0019	9606.ENSP00000232607,9606.ENSP00000253382,9606.ENSP00000262030,9606.ENSP00000265174,9606.ENSP00000265838,9606.ENSP00000298556,9606.ENSP00000304592,9606.ENSP00000307241,9606.ENSP00000320171,9606.ENSP00000321584,9606.ENSP00000345096,9606.ENSP00000355493,9606.ENSP00000356853,9606.ENSP00000360939,9606.ENSP00000361704,9606.ENSP00000362271,9606.ENSP00000371253,9606.ENSP00000376889,9606.ENSP00000391481,…	UMPS,ACSS2,ATP5B,PAPSS1,ACAT1,HPRT1,FASN,PDHB,PKM,IMPDH2,IMPDH1,ADSS,UCK2,CMPK1,CTPS1,AK1,GART,NME2,TKT,PPT1,PAPSS2,GMPS,COASY
GO:0140056	Organelle localization by membrane tethering	23	170	0.41	0.0021	9606.ENSP00000003084,9606.ENSP00000259632,9606.ENSP00000264071,9606.ENSP00000264335,9606.ENSP00000265717,9606.ENSP00000306330,9606.ENSP00000324804,9606.ENSP00000335153,9606.ENSP00000341289,9606.ENSP00000348573,9606.ENSP00000348965,9606.ENSP00000354791,9606.ENSP00000358126,9606.ENSP00000358921,9606.ENSP00000363054,9606.ENSP00000376297,9606.ENSP00000380308,9606.ENSP00000380378,9606.ENSP00000381293,…	CFTR,DCTN3,TUBB4A,YWHAE,PRKAR2B,YWHAG,PPP2R1A,HSP90AA1,TUBB4B,AKAP9,DYNC1H1,DCTN1,VPS45,ACTR1A,STX12,DYNLL1,DYNC1I2,PAFAH1B1,NSF,SCFD1,DCTN2,CKAP5,USO1
GO:0009260	Ribonucleotide biosynthetic process	22	160	0.41	0.0024	9606.ENSP00000232607,9606.ENSP00000253382,9606.ENSP00000262030,9606.ENSP00000265174,9606.ENSP00000265838,9606.ENSP00000298556,9606.ENSP00000304592,9606.ENSP00000307241,9606.ENSP00000320171,9606.ENSP00000321584,9606.ENSP00000345096,9606.ENSP00000355493,9606.ENSP00000356853,9606.ENSP00000360939,9606.ENSP00000361704,9606.ENSP00000362271,9606.ENSP00000371253,9606.ENSP00000376889,9606.ENSP00000394863,…	UMPS,ACSS2,ATP5B,PAPSS1,ACAT1,HPRT1,FASN,PDHB,PKM,IMPDH2,IMPDH1,ADSS,UCK2,CMPK1,CTPS1,AK1,GART,NME2,PPT1,PAPSS2,GMPS,COASY
GO:0016236	Macroautophagy	21	156	0.41	0.0042	9606.ENSP00000037243,9606.ENSP00000217244,9606.ENSP00000229328,9606.ENSP00000238497,9606.ENSP00000251968,9606.ENSP00000301765,9606.ENSP00000345195,9606.ENSP00000346437,9606.ENSP00000351777,9606.ENSP00000353010,9606.ENSP00000358081,9606.ENSP00000363054,9606.ENSP00000365042,9606.ENSP00000365576,9606.ENSP00000366565,9606.ENSP00000374455,9606.ENSP00000376297,9606.ENSP00000380460,9606.ENSP00000408411,…	GABARAPL2,CSNK2A1,PRKAB1,VPS4B,TSG101,VPS37C,UBQLN2,ATG7,VCP,ATG2B,BAG3,STX12,CSNK2B,UBQLN1,VPS28,SQSTM1,DYNLL1,PLAA,LAMP2,NSFL1C,DYNLL2
GO:0031333	Negative regulation of protein-containing complex assembly	18	133	0.41	0.0096	9606.ENSP00000001008,9606.ENSP00000249396,9606.ENSP00000253083,9606.ENSP00000263168,9606.ENSP00000263867,9606.ENSP00000264071,9606.ENSP00000299138,9606.ENSP00000324173,9606.ENSP00000354837,9606.ENSP00000354947,9606.ENSP00000362924,9606.ENSP00000375730,9606.ENSP00000383118,9606.ENSP00000384312,9606.ENSP00000401010,9606.ENSP00000408411,9606.ENSP00000418770,9606.ENSP00000433560	FKBP4,SIRT2,HIP1R,CAPZA1,CAPG,TUBB4A,VPS35,HSPA5,ARHGEF2,CAPZA2,GSN,RPL13A,CDC42,TRIOBP,CAPZB,LAMP2,PARK7,CRYAB
GO:0034763	Negative regulation of transmembrane transport	16	117	0.41	0.016	9606.ENSP00000258418,9606.ENSP00000262613,9606.ENSP00000264335,9606.ENSP00000265729,9606.ENSP00000271277,9606.ENSP00000308236,9606.ENSP00000311713,9606.ENSP00000339740,9606.ENSP00000357055,9606.ENSP00000357484,9606.ENSP00000359506,9606.ENSP00000365576,9606.ENSP00000371267,9606.ENSP00000424827,9606.ENSP00000446917,9606.ENSP00000451828	CAB39,SLC9A3R1,YWHAE,SRI,CTTNBP2NL,COMMD1,OXSR1,CAMK2D,PEA15,GOPC,FMR1,UBQLN1,YWHAQ,NEDD4,APPL2,AKT1
GO:0007041	Lysosomal transport	14	103	0.41	0.0305	9606.ENSP00000053867,9606.ENSP00000238497,9606.ENSP00000243077,9606.ENSP00000251968,9606.ENSP00000255194,9606.ENSP00000299138,9606.ENSP00000314499,9606.ENSP00000333298,9606.ENSP00000347416,9606.ENSP00000349437,9606.ENSP00000351777,9606.ENSP00000378394,9606.ENSP00000408411,9606.ENSP00000424827	GRN,VPS4B,LRP1,TSG101,AP3B1,VPS35,GAK,LAMP1,AP3D1,IGF2R,VCP,PSAP,LAMP2,NEDD4
GO:0034766	Negative regulation of ion transmembrane transport	13	96	0.41	0.0418	9606.ENSP00000258418,9606.ENSP00000262613,9606.ENSP00000264335,9606.ENSP00000265729,9606.ENSP00000308236,9606.ENSP00000311713,9606.ENSP00000339740,9606.ENSP00000357484,9606.ENSP00000359506,9606.ENSP00000365576,9606.ENSP00000371267,9606.ENSP00000424827,9606.ENSP00000451828	CAB39,SLC9A3R1,YWHAE,SRI,COMMD1,OXSR1,CAMK2D,GOPC,FMR1,UBQLN1,YWHAQ,NEDD4,AKT1
GO:0071705	Nitrogen compound transport	241	1823	0.4	6.03e-35	9606.ENSP00000037243,9606.ENSP00000215570,9606.ENSP00000216259,9606.ENSP00000216442,9606.ENSP00000221566,9606.ENSP00000222005,9606.ENSP00000222247,9606.ENSP00000223136,9606.ENSP00000230085,9606.ENSP00000238497,9606.ENSP00000240079,9606.ENSP00000242285,9606.ENSP00000243077,9606.ENSP00000244020,9606.ENSP00000248553,9606.ENSP00000248975,9606.ENSP00000249923,9606.ENSP00000251453,9606.ENSP00000251775,…	GABARAPL2,TIMM13,PMM1,ATP6V1D,SGTA,CDC37,RPL18A,FIS1,SNX3,VPS4B,CCDC53,CLTA,LRP1,SRSF6,HSPB1,YWHAH,COPB1,RPS16,SNX4,TSG101,NASP,AP3B1,RAB11FIP5,IGF2BP3,SRSF1,ARL3,ARL1,SNX1,SLC9A3R1,COPE,CSE1L,UFD1L,ARFGAP3,DESI1,AP2S1,NAPA,ARCN1,YWHAE,STAT3,NUP54,GRPEL1,XPO5,TRIP11,RPS11,RCN3,ATP6V1A,ATP6V1B2,LIN7C,RPS3,AIP,VPS26B,HNRNPU,RANBP2,PDIA4,DDX19B,KPNB1,IGF2BP1,ATP6V0D1,U2AFBP,AP2M1,IWS1,ABCE1,NPM1,ARF…
GO:0002252	Immune effector process	128	969	0.4	1.99e-17	9606.ENSP00000053867,9606.ENSP00000176763,9606.ENSP00000211998,9606.ENSP00000215754,9606.ENSP00000215909,9606.ENSP00000216442,9606.ENSP00000216962,9606.ENSP00000219313,9606.ENSP00000223321,9606.ENSP00000225698,9606.ENSP00000226574,9606.ENSP00000228740,9606.ENSP00000228825,9606.ENSP00000233057,9606.ENSP00000233146,9606.ENSP00000236671,9606.ENSP00000243077,9606.ENSP00000249923,9606.ENSP00000254301,…	GRN,STK10,VCL,MIF,LGALS1,ATP6V1D,PYGB,PSMD7,PSMA2,C1QBP,NFKB1,LTA4H,ARPC3,EIF2AK2,MSH2,CTSD,LRP1,COPB1,LGALS3,GNS,CAB39,PSMD11,ERP44,PRDX1,CNN2,ACTR3,COMMD9,STAT3,ANXA3,IQGAP1,PSMA5,S100A11,DYNC1LI1,FTH1,PAK1,LAMTOR1,CCT8,KPNB1,ELMO2,CSTB,ABCE1,HPRT1,CCT2,STAT6,CRK,PRDX2,GAA,EEF2,PSMD1,PSMD2,RAB6A,TOLLIP,PKM,IMPDH2,TRIM25,KARS,AP2A2,LAMP1,HSP90AA1,OSTF1,TUBB4B,PRDX6,IMPDH1,CTSB,ANXA2,ATG7,VAT1,DY…
GO:0051640	Organelle localization	80	598	0.4	5.14e-11	9606.ENSP00000003084,9606.ENSP00000006275,9606.ENSP00000238497,9606.ENSP00000240851,9606.ENSP00000255194,9606.ENSP00000258198,9606.ENSP00000259632,9606.ENSP00000262013,9606.ENSP00000262613,9606.ENSP00000263238,9606.ENSP00000263245,9606.ENSP00000263354,9606.ENSP00000264028,9606.ENSP00000264071,9606.ENSP00000264335,9606.ENSP00000265717,9606.ENSP00000267622,9606.ENSP00000278671,9606.ENSP00000283195,…	CFTR,TRAPPC6A,VPS4B,TFG,AP3B1,DYNC1LI2,DCTN3,SPAG9,SLC9A3R1,ACTR3,ARFGAP3,NAPA,ARCN1,TUBB4A,YWHAE,PRKAR2B,TRIP11,LAMTOR1,RANBP2,KPNB1,ABCE1,MAP1B,NPM1,TRAPPC2L,YWHAG,SEC23A,KIF5B,RAB6A,GORASP1,NUP98,KIF1C,PPP2R1A,COPG1,SEC16A,HSP90AA1,TUBB4B,AP3D1,AKAP9,DYNC1H1,BICD2,MYO1C,MAP4,OPA1,DCTN1,ARHGEF2,DYNLT1,BCCIP,SEC23IP,VPS45,ACTR1A,DNM1,STX12,EIF6,ACTR2,SEC13,DNM2,DYNLL1,PDCD10,PICALM,SEC31A,YWHAZ,…
GO:0010256	Endomembrane system organization	56	424	0.4	1.46e-07	9606.ENSP00000221566,9606.ENSP00000230085,9606.ENSP00000234160,9606.ENSP00000238497,9606.ENSP00000238616,9606.ENSP00000240185,9606.ENSP00000251968,9606.ENSP00000255194,9606.ENSP00000261636,9606.ENSP00000262613,9606.ENSP00000263277,9606.ENSP00000265857,9606.ENSP00000267622,9606.ENSP00000270142,9606.ENSP00000278671,9606.ENSP00000301765,9606.ENSP00000305442,9606.ENSP00000305675,9606.ENSP00000309031,…	SGTA,SNX3,GORASP2,VPS4B,NEK9,TARDBP,TSG101,AP3B1,ARL1,SLC9A3R1,EHD2,GET4,TRIP11,SOD1,LAMTOR1,VPS37C,COG7,SDPR,VCPIP1,NUP93,FBXW8,GORASP1,GAK,PPP2R1A,PPP2R2A,SEC16A,MIA3,ANXA6,AP3D1,RAB5B,DCTN1,COG2,SEC23IP,UBL4A,TJAP1,DNM1,BAG6,FLOT1,VPS28,SQSTM1,SNX9,PDCD10,PSAP,SEC31A,YWHAZ,PAFAH1B1,CDC42,AGFG1,TMED7,PDCD6IP,PPP2CA,NSFL1C,USO1,BLOC1S1,AKT1,ASNA1
GO:0032956	Regulation of actin cytoskeleton organization	46	348	0.4	2.98e-06	9606.ENSP00000228825,9606.ENSP00000243077,9606.ENSP00000245932,9606.ENSP00000246069,9606.ENSP00000249014,9606.ENSP00000253083,9606.ENSP00000263168,9606.ENSP00000263238,9606.ENSP00000263867,9606.ENSP00000267257,9606.ENSP00000268182,9606.ENSP00000269321,9606.ENSP00000278568,9606.ENSP00000281537,9606.ENSP00000289968,9606.ENSP00000298159,9606.ENSP00000298316,9606.ENSP00000300574,9606.ENSP00000314067,…	ARPC3,LRP1,VASP,DSTN,CDC42EP1,HIP1R,CAPZA1,ACTR3,CAPG,PXN,IQGAP1,ARHGDIA,PAK1,TJP1,ARHGAP17,CFL2,ARF6,CRK,PAK2,ARPC5L,ARPIN,TPM1,MYO1C,ARHGEF18,CAPZA2,S100A10,FLNA,GSN,CTTN,ACTR2,SNX9,MTPN,CORO1B,LIMA1,ILK,PTK2B,ROCK1,CDC42,TRIOBP,ARPC1B,CAPZB,DBNL,WDR1,PIK3R1,BRK1,CFL1
GO:0006520	Cellular amino acid metabolic process	37	278	0.4	3.95e-05	9606.ENSP00000040663,9606.ENSP00000168216,9606.ENSP00000175506,9606.ENSP00000216605,9606.ENSP00000220966,9606.ENSP00000223029,9606.ENSP00000229416,9606.ENSP00000231572,9606.ENSP00000256854,9606.ENSP00000261772,9606.ENSP00000264161,9606.ENSP00000265838,9606.ENSP00000267085,9606.ENSP00000281828,9606.ENSP00000282903,9606.ENSP00000318868,9606.ENSP00000320309,9606.ENSP00000325448,9606.ENSP00000347495,…	MRI1,HSD17B10,ASNS,MTHFD1,PYCRL,AIMP2,GCLC,RARS,NARS,AARS,DARS,ACAT1,CSAD,FARSB,PLOD2,SHMT1,FARSA,KARS,WARS,ADSS,EPRS,PHGDH,GCLM,CTPS1,PPA1,EEF1E1,GART,GARS,NIT2,LARS,AIMP1,MPST,SMS,PCYOX1,AARSD1,GMPS,ALDH6A1
GO:0001889	Liver development	17	129	0.4	0.0164	9606.ENSP00000175506,9606.ENSP00000216254,9606.ENSP00000216780,9606.ENSP00000265838,9606.ENSP00000298316,9606.ENSP00000313199,9606.ENSP00000320171,9606.ENSP00000349437,9606.ENSP00000365042,9606.ENSP00000366109,9606.ENSP00000368458,9606.ENSP00000379475,9606.ENSP00000380402,9606.ENSP00000384273,9606.ENSP00000428085,9606.ENSP00000452123,9606.ENSP00000466134	ASNS,ACO2,PCK2,ACAT1,ARF6,HNRNPD,PKM,IGF2R,CSNK2B,ANXA1,PCNA,DDX39B,MPST,RELA,RPL30,SRSF5,PRKCSH
GO:0043200	Response to amino acid	15	114	0.4	0.0291	9606.ENSP00000175506,9606.ENSP00000229416,9606.ENSP00000278671,9606.ENSP00000295006,9606.ENSP00000311032,9606.ENSP00000313199,9606.ENSP00000354487,9606.ENSP00000354681,9606.ENSP00000358283,9606.ENSP00000359258,9606.ENSP00000368458,9606.ENSP00000377954,9606.ENSP00000384273,9606.ENSP00000424183,9606.ENSP00000432660	ASNS,GCLC,LAMTOR1,CAPN2,CASP3,HNRNPD,ZEB1,OPA1,UFL1,GCLM,PCNA,LARS,RELA,LAMTOR3,CFL1
GO:0021549	Cerebellum development	14	106	0.4	0.0373	9606.ENSP00000261772,9606.ENSP00000264028,9606.ENSP00000278568,9606.ENSP00000300574,9606.ENSP00000302486,9606.ENSP00000313199,9606.ENSP00000324173,9606.ENSP00000340944,9606.ENSP00000346300,9606.ENSP00000353094,9606.ENSP00000371253,9606.ENSP00000376800,9606.ENSP00000378394,9606.ENSP00000385216	AARS,ARCN1,PAK1,CRK,MAP2K1,HNRNPD,HSPA5,PTPN11,CRKL,SDF4,GART,MTPN,PSAP,NCOA1
GO:0061640	Cytoskeleton-dependent cytokinesis	13	98	0.4	0.0479	9606.ENSP00000238497,9606.ENSP00000259632,9606.ENSP00000260746,9606.ENSP00000263238,9606.ENSP00000367220,9606.ENSP00000376024,9606.ENSP00000377633,9606.ENSP00000382697,9606.ENSP00000391249,9606.ENSP00000391311,9606.ENSP00000411825,9606.ENSP00000432660,9606.ENSP00000479861	VPS4B,DCTN3,ARL3,ACTR3,ACTR2,SNX9,STAMBP,ROCK1,SEPT9,SEPT5,PDCD6IP,CFL1,SEPT2
GO:0008104	Protein localization	279	2139	0.39	2.48e-40	9606.ENSP00000001008,9606.ENSP00000037243,9606.ENSP00000211998,9606.ENSP00000215570,9606.ENSP00000216259,9606.ENSP00000216442,9606.ENSP00000217958,9606.ENSP00000221265,9606.ENSP00000221566,9606.ENSP00000222005,9606.ENSP00000222247,9606.ENSP00000223136,9606.ENSP00000227524,9606.ENSP00000230085,9606.ENSP00000231487,9606.ENSP00000233146,9606.ENSP00000234160,9606.ENSP00000238497,9606.ENSP00000240079,…	FKBP4,GABARAPL2,VCL,TIMM13,PMM1,ATP6V1D,PSMD10,PAF1,SGTA,CDC37,RPL18A,FIS1,PRPF19,SNX3,SKP1,MSH2,GORASP2,VPS4B,CCDC53,CLTA,LRP1,SRSF6,ARL2,HSPB1,YWHAH,COPB1,NEDD8,RPS16,SNX4,TSG101,NASP,AP3B1,RAB11FIP5,SRSF1,ARL3,ARL1,SNX1,SLC9A3R1,COPE,CSE1L,UFD1L,ARFGAP3,DESI1,AP2S1,EHD2,NAPA,ARCN1,YWHAE,STAT3,NUP54,GRPEL1,XPO5,SRI,GET4,TRIP11,SCYL1,RPS11,RCN3,ATP6V1A,ATP6V1B2,LIN7C,RPS3,LAMTOR1,AIP,VPS26B,TJP1…
GO:0065003	Protein-containing complex assembly	166	1293	0.39	7.54e-22	9606.ENSP00000001008,9606.ENSP00000006275,9606.ENSP00000168216,9606.ENSP00000210313,9606.ENSP00000215754,9606.ENSP00000215829,9606.ENSP00000216122,9606.ENSP00000216190,9606.ENSP00000216218,9606.ENSP00000216225,9606.ENSP00000216554,9606.ENSP00000217958,9606.ENSP00000223029,9606.ENSP00000227524,9606.ENSP00000231487,9606.ENSP00000240079,9606.ENSP00000240851,9606.ENSP00000242285,9606.ENSP00000244020,…	FKBP4,TRAPPC6A,HSD17B10,PSMD5,MIF,SNRPD3,MCM5,EIF3D,ST13,RBX1,EIF5,PSMD10,AIMP2,PRPF19,SKP1,CCDC53,TFG,CLTA,SRSF6,SNRPC,HIST1H1A,VASP,ARL2,EIF2S3,HIP1R,EIF3G,FUS,NASP,SRSF1,PSMD11,MCM4,SLC9A3R1,CAPZA1,AP2S1,NAPA,CAPG,MCM6,DARS,MCM2,PIK3C2A,SNRPF,PXN,ISY1,FARSB,CCT8,AP2M1,CCT3,NPM1,HPRT1,CCT2,SNRPD1,TRAPPC2L,DDB1,HSPA4,CD2BP2,PPIH,SEC23A,MCM7,CLTB,NUP93,GORASP1,PRPF3,TLN1,NUP98,SWI5,TCP1,RUVBL1,BI…
GO:0032940	Secretion by cell	128	979	0.39	4.08e-17	9606.ENSP00000003084,9606.ENSP00000053867,9606.ENSP00000176763,9606.ENSP00000211998,9606.ENSP00000215754,9606.ENSP00000216442,9606.ENSP00000216962,9606.ENSP00000219313,9606.ENSP00000223321,9606.ENSP00000226574,9606.ENSP00000228740,9606.ENSP00000231061,9606.ENSP00000236671,9606.ENSP00000240079,9606.ENSP00000249923,9606.ENSP00000251968,9606.ENSP00000254301,9606.ENSP00000258098,9606.ENSP00000258145,…	CFTR,GRN,STK10,VCL,MIF,ATP6V1D,PYGB,PSMD7,PSMA2,NFKB1,LTA4H,SPARC,CTSD,CCDC53,COPB1,TSG101,LGALS3,RAB11FIP5,GNS,CAB39,PSMD11,ERP44,CNN2,ARFGAP3,NAPA,COMMD9,ANXA3,PIK3C2A,IQGAP1,SOD1,RCN3,PSMA5,S100A11,DYNC1LI1,FTH1,LIN7C,PAK1,LAMTOR1,PDIA4,CCT8,ARHGAP17,KPNB1,CSTB,CCT2,GAA,EEF2,PSMD1,PSMD2,RAB6A,TOLLIP,TLN1,CAMK2G,PKM,IMPDH2,COPG1,AP2A2,LAMP1,EXOC7,HSP90AA1,NISCH,OSTF1,MIA3,TUBB4B,PRDX6,IMPDH1,CT…
GO:0030029	Actin filament-based process	76	592	0.39	9.72e-10	9606.ENSP00000228825,9606.ENSP00000240079,9606.ENSP00000245932,9606.ENSP00000246069,9606.ENSP00000252456,9606.ENSP00000253083,9606.ENSP00000253754,9606.ENSP00000262613,9606.ENSP00000263097,9606.ENSP00000263168,9606.ENSP00000263238,9606.ENSP00000263277,9606.ENSP00000263867,9606.ENSP00000278568,9606.ENSP00000281537,9606.ENSP00000282541,9606.ENSP00000289968,9606.ENSP00000290246,9606.ENSP00000298159,…	ARPC3,CCDC53,VASP,DSTN,CNN1,HIP1R,PDLIM4,SLC9A3R1,CNN2,CAPZA1,ACTR3,EHD2,CAPG,PAK1,TJP1,GPD1L,ARHGAP17,ELMO2,CFL2,ARF6,HSP90B1,CRK,PRKCDBP,EHBP1L1,TLN1,CALR,ZYX,FLII,PARVA,HIP1,EPB41L2,CAMK2D,NISCH,TPM4,ARPC5L,PDLIM7,PLS3,TPM1,MYO1C,ARHGEF18,ARHGEF2,CAPZA2,CSRP1,TPM3,FLNA,CNN3,PDLIM1,CAP1,GSN,ABI1,CTTN,ANXA1,ACTR2,PRKAR1A,CORO1B,ACTN1,LIMA1,PAFAH1B1,PTK2B,ROCK1,CDC42,TRIOBP,ARPC1B,BCAR1,CAPZB,PDC…
GO:0072657	Protein localization to membrane	65	495	0.39	1.12e-08	9606.ENSP00000215570,9606.ENSP00000221566,9606.ENSP00000222247,9606.ENSP00000234160,9606.ENSP00000251453,9606.ENSP00000255194,9606.ENSP00000260746,9606.ENSP00000262613,9606.ENSP00000263277,9606.ENSP00000264883,9606.ENSP00000265857,9606.ENSP00000270625,9606.ENSP00000278193,9606.ENSP00000278572,9606.ENSP00000299138,9606.ENSP00000301765,9606.ENSP00000302961,9606.ENSP00000303423,9606.ENSP00000305230,…	TIMM13,SGTA,RPL18A,GORASP2,RPS16,AP3B1,ARL3,SLC9A3R1,EHD2,NUP54,GET4,RPS11,LIN7C,RPS3,VPS35,VPS37C,HSPA4,FNTA,SRP9,SEC23A,RPL4,SRP68,GORASP1,GAK,BID,HSPA5,SEC16A,HSP90AA1,RPS7,RPL7,SRP72,RPL3,ANXA2,RPLP1,RPSA,AP3D1,RAB3GAP2,MYO1C,S100A10,UBL4A,FLNA,SCP2,RPL11,BAG6,FLOT1,RILPL1,RPS6,RPL13A,RPL24,FLOT2,RPS29,NSF,ROCK1,RPS14,RPL6,RPL23,RPL30,RPL18,NACA,RPLP0,ASNA1,RPS28,RPS5,EHD1,SH3GLB1
GO:0044270	Cellular nitrogen compound catabolic process	55	422	0.39	2.94e-07	9606.ENSP00000222247,9606.ENSP00000225792,9606.ENSP00000251453,9606.ENSP00000263368,9606.ENSP00000263579,9606.ENSP00000265838,9606.ENSP00000267973,9606.ENSP00000270625,9606.ENSP00000278572,9606.ENSP00000290158,9606.ENSP00000298556,9606.ENSP00000304229,9606.ENSP00000310596,9606.ENSP00000311032,9606.ENSP00000311430,9606.ENSP00000313007,9606.ENSP00000313199,9606.ENSP00000320503,9606.ENSP00000324804,…	RPL18A,DDX5,RPS16,BLVRB,DCPS,ACAT1,WDR61,RPS11,RPS3,KPNB1,HPRT1,HINT1,LSM1,CASP3,RPL4,PABPC1,HNRNPD,EDC3,PPP2R1A,PPP2R2A,RPS7,RPL7,H1F0,RPL3,RPLP1,RPSA,SND1,VCP,EDC4,ETF1,PABPC4,RPL11,LSM2,RPS6,RPL13A,RPL24,RPS29,MPST,KHSRP,RPS14,GSPT1,RPL6,PPP2CA,RPL23,SMG7,RPL30,RNH1,TNKS1BP1,RPL18,RPLP0,ALDH6A1,RPS28,RPS5,DCP1A,CSDE1
GO:0032970	Regulation of actin filament-based process	51	390	0.39	8.79e-07	9606.ENSP00000228825,9606.ENSP00000243077,9606.ENSP00000245932,9606.ENSP00000246069,9606.ENSP00000249014,9606.ENSP00000253083,9606.ENSP00000263097,9606.ENSP00000263168,9606.ENSP00000263238,9606.ENSP00000263867,9606.ENSP00000265729,9606.ENSP00000267257,9606.ENSP00000268182,9606.ENSP00000269321,9606.ENSP00000278568,9606.ENSP00000281537,9606.ENSP00000289968,9606.ENSP00000298159,9606.ENSP00000298316,…	ARPC3,LRP1,VASP,DSTN,CDC42EP1,HIP1R,CNN2,CAPZA1,ACTR3,CAPG,SRI,PXN,IQGAP1,ARHGDIA,PAK1,TJP1,ARHGAP17,CFL2,ARF6,CRK,PAK2,CAMK2D,ARPC5L,AKAP9,ARPIN,TPM1,MYO1C,ARHGEF18,CAPZA2,ABRACL,S100A10,FLNA,GSN,CTTN,ACTR2,SNX9,MTPN,CORO1B,LIMA1,ILK,PTK2B,ROCK1,CDC42,TRIOBP,ARPC1B,CAPZB,DBNL,WDR1,PIK3R1,BRK1,CFL1
GO:0006979	Response to oxidative stress	51	393	0.39	1.09e-06	9606.ENSP00000012443,9606.ENSP00000221138,9606.ENSP00000229416,9606.ENSP00000232165,9606.ENSP00000249396,9606.ENSP00000256383,9606.ENSP00000262746,9606.ENSP00000265462,9606.ENSP00000267257,9606.ENSP00000270142,9606.ENSP00000278572,9606.ENSP00000285381,9606.ENSP00000295006,9606.ENSP00000298510,9606.ENSP00000300134,9606.ENSP00000300574,9606.ENSP00000301522,9606.ENSP00000307940,9606.ENSP00000311032,…	PPP5C,PPP2CB,GCLC,UBE3A,SIRT2,EIF2S1,PRDX1,PRDX5,PXN,SOD1,RPS3,CA3,CAPN2,PRDX3,STAT6,CRK,PRDX2,EEF2,CASP3,OXSR1,HNRNPD,MYEF2,PRKRA,HNRNPM,PRDX6,TPM1,LONP1,STAT1,GPX7,GCLM,PDLIM1,STK24,ANXA1,PCNA,PRDX4,HSPD1,DNM2,PDCD10,NME2,MST4,PTK2B,RELA,IDH1,TRA2B,PARK7,HDAC2,ATOX1,CRYAB,CCS,LDHA,AKT1
GO:1904951	Positive regulation of establishment of protein localization	48	368	0.39	2.3e-06	9606.ENSP00000003084,9606.ENSP00000196371,9606.ENSP00000215754,9606.ENSP00000223136,9606.ENSP00000240185,9606.ENSP00000243077,9606.ENSP00000248975,9606.ENSP00000251968,9606.ENSP00000253024,9606.ENSP00000256460,9606.ENSP00000258091,9606.ENSP00000264335,9606.ENSP00000265729,9606.ENSP00000270225,9606.ENSP00000275603,9606.ENSP00000278568,9606.ENSP00000280326,9606.ENSP00000286788,9606.ENSP00000295688,…	CFTR,OXCT1,MIF,FIS1,TARDBP,LRP1,YWHAH,TSG101,TRIM28,CAMK1,CCT7,YWHAE,SRI,SAE1,CCT6A,PAK1,CCT5,CCT8,CCT3,ARF6,VPS35,CCT2,YWHAG,KIF5B,TCP1,BID,SEC16A,ANP32B,UBL5,MYO1C,BAG3,FLNA,YWHAB,SAR1A,VPS28,YWHAQ,PDCD10,CCT4,YWHAZ,CDC42,UBE2L3,PPIA,GNB2L1,PIK3R1,PSMD9,DNM1L,PDCD5,SH3GLB1
GO:0034284	Response to monosaccharide	19	148	0.39	0.0119	9606.ENSP00000215909,9606.ENSP00000216780,9606.ENSP00000222553,9606.ENSP00000223136,9606.ENSP00000229416,9606.ENSP00000231061,9606.ENSP00000258098,9606.ENSP00000266126,9606.ENSP00000300527,9606.ENSP00000311032,9606.ENSP00000346437,9606.ENSP00000353575,9606.ENSP00000354681,9606.ENSP00000359258,9606.ENSP00000376889,9606.ENSP00000380638,9606.ENSP00000416959,9606.ENSP00000426909,9606.ENSP00000445175	LGALS1,PCK2,NAMPT,FIS1,GCLC,SPARC,RAB11FIP5,EIF2B2,COL6A2,CASP3,ATG7,EIF2B3,OPA1,GCLM,NME2,PTK2B,TRA2B,GNB2L1,LDHA
GO:0030162	Regulation of proteolysis	95	747	0.38	5.44e-12	9606.ENSP00000037243,9606.ENSP00000053867,9606.ENSP00000157812,9606.ENSP00000216225,9606.ENSP00000216455,9606.ENSP00000216802,9606.ENSP00000217244,9606.ENSP00000217958,9606.ENSP00000221566,9606.ENSP00000223061,9606.ENSP00000223136,9606.ENSP00000229268,9606.ENSP00000229416,9606.ENSP00000232165,9606.ENSP00000233893,9606.ENSP00000234590,9606.ENSP00000236671,9606.ENSP00000243077,9606.ENSP00000249396,…	GABARAPL2,GRN,PSMC4,RBX1,PSMA3,PSME2,CSNK2A1,PSMD10,SGTA,PCOLCE,FIS1,USP5,GCLC,UBE3A,HSPE1,ENO1,CTSD,LRP1,SIRT2,NEDD8,HIP1R,TRIM21,PSMC1,PEBP1,USP14,DESI1,YWHAE,STAT3,PRDX5,RCN3,RPS3,CSTB,UBXN1,PRDX3,MAP1A,SH3D19,COMMD1,CCAR2,FBXW8,DAB2,PAK2,BID,UBE2O,KARS,RPS27L,HIP1,PSMF1,RPS7,TRADD,UBQLN2,ANP32B,ANXA2,FN1,RAD23B,VCP,CDC16,UCHL5,UBQLN4,UFL1,FMR1,BAG2,OGT,GSN,IGBP1,RPL11,BAG6,CCDC22,UBQLN1,ARIH1…
GO:1905114	Cell surface receptor signaling pathway involved in cell-cell signaling	59	461	0.38	1.58e-07	9606.ENSP00000044462,9606.ENSP00000157812,9606.ENSP00000210313,9606.ENSP00000215071,9606.ENSP00000216225,9606.ENSP00000216455,9606.ENSP00000216802,9606.ENSP00000217244,9606.ENSP00000217958,9606.ENSP00000219313,9606.ENSP00000221265,9606.ENSP00000223321,9606.ENSP00000230085,9606.ENSP00000231487,9606.ENSP00000261303,9606.ENSP00000261479,9606.ENSP00000261712,9606.ENSP00000262613,9606.ENSP00000263270,…	PSMA4,PSMC4,PSMD5,PSMD8,RBX1,PSMA3,PSME2,CSNK2A1,PSMD10,PSMD7,PAF1,PSMA2,SNX3,SKP1,PSMC1,PSMA6,PSMD11,SLC9A3R1,AP2S1,STRN,NID1,GID8,WDR61,PSMB6,PSMA5,AP2M1,VPS35,DDB1,PSMD1,PSMD2,PSMC5,CCAR2,DAB2,PPP1CA,AP2A2,PSMF1,AP2A1,PSMD4,PSMA7,VPS26A,CSNK2B,PSME1,TGFB1I1,CDC42,PSMD14,PSMC2,PSMD13,PSMC6,PSMA1,PSMD6,PTK7,MPP2,PSMD9,AKT1,CLTC,VPS29,PSMC3,GNB1,AP2B1
GO:0046700	Heterocycle catabolic process	54	422	0.38	6.74e-07	9606.ENSP00000222247,9606.ENSP00000225792,9606.ENSP00000251453,9606.ENSP00000263368,9606.ENSP00000263579,9606.ENSP00000265838,9606.ENSP00000267973,9606.ENSP00000270625,9606.ENSP00000278572,9606.ENSP00000290158,9606.ENSP00000298556,9606.ENSP00000304229,9606.ENSP00000310596,9606.ENSP00000311032,9606.ENSP00000311430,9606.ENSP00000313007,9606.ENSP00000313199,9606.ENSP00000320503,9606.ENSP00000324804,…	RPL18A,DDX5,RPS16,BLVRB,DCPS,ACAT1,WDR61,RPS11,RPS3,KPNB1,HPRT1,HINT1,LSM1,CASP3,RPL4,PABPC1,HNRNPD,EDC3,PPP2R1A,PPP2R2A,RPS7,RPL7,H1F0,RPL3,RPLP1,RPSA,SND1,VCP,EDC4,ETF1,PABPC4,RPL11,LSM2,RPS6,RPL13A,RPL24,RPS29,KHSRP,RPS14,GSPT1,RPL6,PPP2CA,RPL23,SMG7,RPL30,RNH1,TNKS1BP1,RPL18,RPLP0,ALDH6A1,RPS28,RPS5,DCP1A,CSDE1
GO:0032535	Regulation of cellular component size	49	383	0.38	2.83e-06	9606.ENSP00000228825,9606.ENSP00000243077,9606.ENSP00000245932,9606.ENSP00000246069,9606.ENSP00000249014,9606.ENSP00000253083,9606.ENSP00000257904,9606.ENSP00000262613,9606.ENSP00000263168,9606.ENSP00000263238,9606.ENSP00000263867,9606.ENSP00000278568,9606.ENSP00000292807,9606.ENSP00000296755,9606.ENSP00000298159,9606.ENSP00000298316,9606.ENSP00000309539,9606.ENSP00000326031,9606.ENSP00000345361,…	ARPC3,LRP1,VASP,DSTN,CDC42EP1,HIP1R,CDK4,SLC9A3R1,CAPZA1,ACTR3,CAPG,PAK1,AP2M1,MAP1B,CFL2,ARF6,DPYSL2,PPP1CA,ARPC5L,FN1,ARPIN,MYO1C,MSN,CAPZA2,ANXA7,GSN,CTTN,ACTR2,DNM2,AKT1S1,SNX9,MTPN,PICALM,CORO1B,LARS,LIMA1,ILK,PAFAH1B1,PTK2B,TRIOBP,ARPC1B,SLC12A4,CAPZB,SPG20,DBNL,WDR1,BRK1,CFL1,AKT1
GO:0010506	Regulation of autophagy	43	340	0.38	2.04e-05	9606.ENSP00000216442,9606.ENSP00000222005,9606.ENSP00000222553,9606.ENSP00000229328,9606.ENSP00000246533,9606.ENSP00000248553,9606.ENSP00000249396,9606.ENSP00000254436,9606.ENSP00000264657,9606.ENSP00000265970,9606.ENSP00000273398,9606.ENSP00000276390,9606.ENSP00000278671,9606.ENSP00000281187,9606.ENSP00000281938,9606.ENSP00000290949,9606.ENSP00000299138,9606.ENSP00000311032,9606.ENSP00000334100,…	ATP6V1D,CDC37,NAMPT,PRKAB1,CAPNS1,HSPB1,SIRT2,TRIM21,STAT3,PIK3C2A,ATP6V1A,ATP6V1B2,LAMTOR1,VPS26B,HSPB8,ATP6V0D1,VPS35,CASP3,EXOC7,UBQLN2,ATG7,PIP4K2C,RAB3GAP2,SNX6,UBQLN4,BAG3,VPS26A,ATP6V1G1,UBQLN1,CTTN,SNX5,PSAP,ROCK1,SCFD1,GPSM1,PARK7,LAMTOR3,NEDD4,CAPN1,DNM1L,AKT1,SEC22B,SH3GLB1
GO:1901653	Cellular response to peptide	42	331	0.38	2.51e-05	9606.ENSP00000216442,9606.ENSP00000216780,9606.ENSP00000220003,9606.ENSP00000222553,9606.ENSP00000223136,9606.ENSP00000226574,9606.ENSP00000229416,9606.ENSP00000243077,9606.ENSP00000253801,9606.ENSP00000257904,9606.ENSP00000264657,9606.ENSP00000265563,9606.ENSP00000265717,9606.ENSP00000265970,9606.ENSP00000267257,9606.ENSP00000273398,9606.ENSP00000276390,9606.ENSP00000278568,9606.ENSP00000285930,…	ATP6V1D,PCK2,CSK,NAMPT,FIS1,NFKB1,GCLC,LRP1,G6PC,CDK4,STAT3,PRKAR2A,PRKAR2B,PIK3C2A,PXN,ATP6V1A,ATP6V1B2,PAK1,AKR1B1,ATP6V0D1,MAP1B,STAT6,CRK,YWHAG,PKM,STAT1,ARHGEF2,SNX6,EPRS,ATP6V1G1,SYAP1,PRKAR1A,LGMN,RELA,BCAR1,RANGAP1,ATP6V1F,RPL23,PIK3R1,VIM,AKT1,SRSF5
GO:0062197	Cellular response to chemical stress	37	293	0.38	0.00011	9606.ENSP00000012443,9606.ENSP00000228251,9606.ENSP00000249396,9606.ENSP00000256383,9606.ENSP00000258418,9606.ENSP00000262746,9606.ENSP00000265462,9606.ENSP00000267257,9606.ENSP00000270142,9606.ENSP00000278572,9606.ENSP00000285930,9606.ENSP00000298510,9606.ENSP00000300134,9606.ENSP00000300574,9606.ENSP00000301522,9606.ENSP00000311032,9606.ENSP00000311713,9606.ENSP00000313199,9606.ENSP00000318176,…	PPP5C,YBX3,SIRT2,EIF2S1,CAB39,PRDX1,PRDX5,PXN,SOD1,RPS3,AKR1B1,PRDX3,STAT6,CRK,PRDX2,CASP3,OXSR1,HNRNPD,PRKRA,PRDX6,ATG7,TPM1,LONP1,GPX7,ARHGEF2,STK24,ANXA1,PCNA,DNM2,PDCD10,NME2,RELA,PARK7,HDAC2,CCS,AKT1,SERPINB6
GO:0009746	Response to hexose	18	143	0.38	0.0187	9606.ENSP00000215909,9606.ENSP00000216780,9606.ENSP00000222553,9606.ENSP00000223136,9606.ENSP00000229416,9606.ENSP00000258098,9606.ENSP00000266126,9606.ENSP00000300527,9606.ENSP00000311032,9606.ENSP00000346437,9606.ENSP00000353575,9606.ENSP00000354681,9606.ENSP00000359258,9606.ENSP00000376889,9606.ENSP00000380638,9606.ENSP00000416959,9606.ENSP00000426909,9606.ENSP00000445175	LGALS1,PCK2,NAMPT,FIS1,GCLC,RAB11FIP5,EIF2B2,COL6A2,CASP3,ATG7,EIF2B3,OPA1,GCLM,NME2,PTK2B,TRA2B,GNB2L1,LDHA
GO:1902904	Negative regulation of supramolecular fiber organization	18	143	0.38	0.0187	9606.ENSP00000001008,9606.ENSP00000253083,9606.ENSP00000263168,9606.ENSP00000263867,9606.ENSP00000264071,9606.ENSP00000281537,9606.ENSP00000296755,9606.ENSP00000314067,9606.ENSP00000350075,9606.ENSP00000352995,9606.ENSP00000354837,9606.ENSP00000354947,9606.ENSP00000362924,9606.ENSP00000377471,9606.ENSP00000378400,9606.ENSP00000384312,9606.ENSP00000401010,9606.ENSP00000433560	FKBP4,HIP1R,CAPZA1,CAPG,TUBB4A,TJP1,MAP1B,PAK2,ARPIN,ARHGEF18,ARHGEF2,CAPZA2,GSN,CORO1B,LIMA1,TRIOBP,CAPZB,CRYAB
GO:0051641	Cellular localization	370	2967	0.37	3.33e-52	9606.ENSP00000003084,9606.ENSP00000006275,9606.ENSP00000053867,9606.ENSP00000176763,9606.ENSP00000211998,9606.ENSP00000215570,9606.ENSP00000215754,9606.ENSP00000215829,9606.ENSP00000216259,9606.ENSP00000216442,9606.ENSP00000216962,9606.ENSP00000219313,9606.ENSP00000221265,9606.ENSP00000221566,9606.ENSP00000222005,9606.ENSP00000222247,9606.ENSP00000223136,9606.ENSP00000223321,9606.ENSP00000226574,…	CFTR,TRAPPC6A,GRN,STK10,VCL,TIMM13,MIF,SNRPD3,PMM1,ATP6V1D,PYGB,PSMD7,PAF1,SGTA,CDC37,RPL18A,FIS1,PSMA2,NFKB1,PRPF19,LTA4H,SNX3,SPARC,SKP1,MSH2,NRBP1,GORASP2,CTSD,VPS4B,TFG,CLTA,SRSF6,ARL2,HSPB1,YWHAH,COPB1,RPS16,SNX4,TSG101,LGALS3,AP3B1,CAMK1,RAB11FIP5,GNS,DYNC1LI2,CAB39,SRSF1,DCTN3,ARL3,ARL1,PSMD11,SNX1,SPAG9,ATP5B,ERP44,SLC9A3R1,COPE,CSE1L,CNN2,CAPZA1,UFD1L,ACTR3,ARFGAP3,DESI1,AP2S1,EHD2,NAPA,…
GO:0043933	Protein-containing complex subunit organization	190	1539	0.37	1.56e-23	9606.ENSP00000001008,9606.ENSP00000006275,9606.ENSP00000037243,9606.ENSP00000168216,9606.ENSP00000210313,9606.ENSP00000215754,9606.ENSP00000215829,9606.ENSP00000216122,9606.ENSP00000216190,9606.ENSP00000216218,9606.ENSP00000216225,9606.ENSP00000216554,9606.ENSP00000217958,9606.ENSP00000221265,9606.ENSP00000223029,9606.ENSP00000227524,9606.ENSP00000231487,9606.ENSP00000238497,9606.ENSP00000240079,…	FKBP4,TRAPPC6A,GABARAPL2,HSD17B10,PSMD5,MIF,SNRPD3,MCM5,EIF3D,ST13,RBX1,EIF5,PSMD10,PAF1,AIMP2,PRPF19,SKP1,VPS4B,CCDC53,TFG,CLTA,SRSF6,SNRPC,HIST1H1A,VASP,DSTN,ARL2,TSG101,EIF2S3,HIP1R,EIF3G,FUS,NASP,SRSF1,PSMD11,MCM4,SLC9A3R1,CAPZA1,AP2S1,NAPA,CAPG,MCM6,DARS,NUP54,MCM2,PIK3C2A,SNRPF,PXN,SH3GL1,ISY1,FARSB,CCT8,AP2M1,CCT3,ABCE1,NPM1,CFL2,HPRT1,CCT2,SNRPD1,TRAPPC2L,DDB1,HSPA4,CD2BP2,PPIH,SEC23A,KIF…
GO:0033043	Regulation of organelle organization	161	1306	0.37	1.37e-19	9606.ENSP00000001008,9606.ENSP00000053867,9606.ENSP00000217958,9606.ENSP00000221265,9606.ENSP00000222005,9606.ENSP00000223136,9606.ENSP00000228825,9606.ENSP00000229416,9606.ENSP00000234590,9606.ENSP00000238497,9606.ENSP00000243077,9606.ENSP00000244573,9606.ENSP00000245932,9606.ENSP00000246069,9606.ENSP00000246747,9606.ENSP00000248975,9606.ENSP00000249014,9606.ENSP00000249396,9606.ENSP00000251968,…	FKBP4,GRN,PSMD10,PAF1,CDC37,FIS1,ARPC3,GCLC,ENO1,VPS4B,LRP1,HIST1H1A,VASP,DSTN,ARL2,YWHAH,CDC42EP1,SIRT2,TSG101,TRIM28,HIP1R,NAT10,CCT7,MAP2K2,CAPZA1,ACTR3,CAPG,TUBB4A,YWHAE,MCM2,PXN,WDR61,IQGAP1,ARHGDIA,SAE1,DYNC1LI1,CCT6A,PAK1,RPS3,CCT5,TJP1,HNRNPU,CCT8,ARHGAP17,CTBP1,CAPN2,IWS1,CCT3,MAP1B,NPM1,CFL2,ARF6,VPS35,CCT2,MAP1A,CRK,MAP2K1,YWHAG,KIF5B,HNRNPD,PAK2,TCP1,BID,CHORDC1,CALR,HIST1H1B,ANAPC1,C…
GO:0045321	Leukocyte activation	114	929	0.37	1.73e-13	9606.ENSP00000053867,9606.ENSP00000176763,9606.ENSP00000211998,9606.ENSP00000215754,9606.ENSP00000215909,9606.ENSP00000216442,9606.ENSP00000216962,9606.ENSP00000219313,9606.ENSP00000222553,9606.ENSP00000223321,9606.ENSP00000226574,9606.ENSP00000228740,9606.ENSP00000233146,9606.ENSP00000236671,9606.ENSP00000249923,9606.ENSP00000254301,9606.ENSP00000258145,9606.ENSP00000258418,9606.ENSP00000261712,…	GRN,STK10,VCL,MIF,LGALS1,ATP6V1D,PYGB,PSMD7,NAMPT,PSMA2,NFKB1,LTA4H,MSH2,CTSD,COPB1,LGALS3,GNS,CAB39,PSMD11,ERP44,PRDX1,CNN2,COMMD9,STAT3,ANXA3,IQGAP1,PSMA5,S100A11,DYNC1LI1,FTH1,LAMTOR1,CCT8,KPNB1,CSTB,HPRT1,CCT2,STAT6,PRDX2,GAA,EEF2,PSMD1,PSMD2,RAB6A,TOLLIP,PKM,IMPDH2,KARS,AP2A2,PURA,LAMP1,HSP90AA1,OSTF1,TUBB4B,PRDX6,IMPDH1,CTSB,ANXA2,ATG7,VAT1,DYNC1H1,IGF2R,GM2A,VCP,MSN,RAB5B,IRF2BP2,DYNLT1,PG…
GO:0010564	Regulation of cell cycle process	95	760	0.37	1.33e-11	9606.ENSP00000044462,9606.ENSP00000157812,9606.ENSP00000210313,9606.ENSP00000215071,9606.ENSP00000215754,9606.ENSP00000216225,9606.ENSP00000216455,9606.ENSP00000216802,9606.ENSP00000217244,9606.ENSP00000217958,9606.ENSP00000219313,9606.ENSP00000221265,9606.ENSP00000223321,9606.ENSP00000231487,9606.ENSP00000238497,9606.ENSP00000249396,9606.ENSP00000257904,9606.ENSP00000259632,9606.ENSP00000261303,…	PSMA4,PSMC4,PSMD5,PSMD8,MIF,RBX1,PSMA3,PSME2,CSNK2A1,PSMD10,PSMD7,PAF1,PSMA2,SKP1,VPS4B,SIRT2,CDK4,DCTN3,PSMC1,PSMA6,PSMD11,CDKN2C,TUBB4A,YWHAE,PRKAR2B,PSMB6,PSMA5,DYNC1LI1,HNRNPU,NPM1,DDB1,YWHAG,PSMD1,PSMD2,PSMC5,BID,CHORDC1,CALR,PPP2R1A,RPS27L,HSP90AA1,PSMF1,ANAPC1,TUBB4B,SND1,AKAP9,UBE2C,DYNC1H1,CDC16,DCTN1,PSMD4,ACTR1A,PSMA7,RPA2,ANXA1,PCNA,TOM1L2,RBBP7,MYBBP1A,GPNMB,PSME1,DYNLL1,PRKAR1A,FHL1…
GO:0097435	Supramolecular fiber organization	59	480	0.37	5.59e-07	9606.ENSP00000228825,9606.ENSP00000231004,9606.ENSP00000240079,9606.ENSP00000245932,9606.ENSP00000246069,9606.ENSP00000253083,9606.ENSP00000263238,9606.ENSP00000263556,9606.ENSP00000263867,9606.ENSP00000289968,9606.ENSP00000290158,9606.ENSP00000290246,9606.ENSP00000298159,9606.ENSP00000299767,9606.ENSP00000324422,9606.ENSP00000324573,9606.ENSP00000336747,9606.ENSP00000345230,9606.ENSP00000345361,…	ARPC3,LOX,CCDC53,VASP,DSTN,HIP1R,ACTR3,P4HA1,CAPG,ARHGAP17,KPNB1,ELMO2,CFL2,HSP90B1,ZYX,FLII,HIP1,TPM4,ARPC5L,ANXA2,PLS3,AKAP9,DYNC1H1,TPM1,MYO1C,DCTN1,ARHGEF2,CSRP1,TPM3,SLK,FLNA,COL11A1,PDLIM1,CAP1,GSN,ABI1,CTTN,ACTR2,PRKAR1A,CORO1B,ACTN1,LIMA1,ILK,PAFAH1B1,PTK2B,FKBP1A,CDC42,TRIOBP,AGFG1,ARPC1B,BCAR1,WDR1,BRK1,CFL1,CKAP5,SERPINH1,VIM,B2M,MARCKS
GO:0031349	Positive regulation of defense response	46	367	0.37	1.1e-05	9606.ENSP00000044462,9606.ENSP00000053867,9606.ENSP00000157812,9606.ENSP00000210313,9606.ENSP00000215071,9606.ENSP00000216160,9606.ENSP00000216455,9606.ENSP00000216802,9606.ENSP00000217958,9606.ENSP00000219313,9606.ENSP00000223321,9606.ENSP00000226574,9606.ENSP00000231487,9606.ENSP00000251775,9606.ENSP00000261303,9606.ENSP00000261479,9606.ENSP00000261712,9606.ENSP00000264657,9606.ENSP00000270586,…	PSMA4,GRN,PSMC4,PSMD5,PSMD8,TAB1,PSMA3,PSME2,PSMD10,PSMD7,PSMA2,NFKB1,SKP1,SNX4,PSMC1,PSMA6,PSMD11,STAT3,PSMB6,PSMA5,PAK1,PSMD1,PSMD2,PSMC5,PAK2,KARS,LAMP1,PSMF1,PUM2,TRADD,MATR3,PSMD4,PSMA7,PSME1,HSPD1,RELA,PSMD14,PSMC2,PSMD13,PSMC6,PSMA1,PSMD6,PARK7,PSMD9,LSM14A,PSMC3
GO:0071375	Cellular response to peptide hormone stimulus	33	269	0.37	0.00054	9606.ENSP00000216442,9606.ENSP00000216780,9606.ENSP00000220003,9606.ENSP00000226574,9606.ENSP00000229416,9606.ENSP00000253801,9606.ENSP00000257904,9606.ENSP00000264657,9606.ENSP00000265563,9606.ENSP00000265717,9606.ENSP00000265970,9606.ENSP00000267257,9606.ENSP00000273398,9606.ENSP00000276390,9606.ENSP00000278568,9606.ENSP00000290949,9606.ENSP00000296755,9606.ENSP00000300134,9606.ENSP00000300574,…	ATP6V1D,PCK2,CSK,NFKB1,GCLC,G6PC,CDK4,STAT3,PRKAR2A,PRKAR2B,PIK3C2A,PXN,ATP6V1A,ATP6V1B2,PAK1,ATP6V0D1,MAP1B,STAT6,CRK,YWHAG,PKM,STAT1,EPRS,ATP6V1G1,SYAP1,PRKAR1A,RELA,BCAR1,RANGAP1,ATP6V1F,PIK3R1,AKT1,SRSF5
GO:0009165	Nucleotide biosynthetic process	29	236	0.37	0.0015	9606.ENSP00000216605,9606.ENSP00000222553,9606.ENSP00000232607,9606.ENSP00000253382,9606.ENSP00000262030,9606.ENSP00000265174,9606.ENSP00000265838,9606.ENSP00000298556,9606.ENSP00000304592,9606.ENSP00000307241,9606.ENSP00000318868,9606.ENSP00000320171,9606.ENSP00000321584,9606.ENSP00000325448,9606.ENSP00000331897,9606.ENSP00000345096,9606.ENSP00000355493,9606.ENSP00000356853,9606.ENSP00000360939,…	MTHFD1,NAMPT,UMPS,ACSS2,ATP5B,PAPSS1,ACAT1,HPRT1,FASN,PDHB,SHMT1,PKM,IMPDH2,KARS,IDH2,IMPDH1,ADSS,UCK2,CMPK1,CTPS1,AK1,GART,GARS,NME2,PPT1,PAPSS2,GMPS,TJP2,COASY
GO:1901215	Negative regulation of neuron death	26	211	0.37	0.003	9606.ENSP00000012443,9606.ENSP00000053867,9606.ENSP00000229416,9606.ENSP00000233146,9606.ENSP00000243077,9606.ENSP00000261303,9606.ENSP00000261772,9606.ENSP00000264657,9606.ENSP00000270142,9606.ENSP00000299138,9606.ENSP00000346437,9606.ENSP00000355217,9606.ENSP00000359258,9606.ENSP00000371420,9606.ENSP00000373620,9606.ENSP00000376911,9606.ENSP00000377633,9606.ENSP00000379975,9606.ENSP00000380638,…	PPP5C,GRN,GCLC,MSH2,LRP1,PSMC1,AARS,STAT3,SOD1,VPS35,ATG7,SNX6,GCLM,GPNMB,HSPD1,LGMN,STAMBP,ILK,PTK2B,ROCK1,PPT1,PARK7,GNB2L1,AKT1,HYOU1,AP2B1
GO:0051054	Positive regulation of DNA metabolic process	25	200	0.37	0.0033	9606.ENSP00000233146,9606.ENSP00000253024,9606.ENSP00000254108,9606.ENSP00000258091,9606.ENSP00000264908,9606.ENSP00000275603,9606.ENSP00000278572,9606.ENSP00000280326,9606.ENSP00000286788,9606.ENSP00000295688,9606.ENSP00000299300,9606.ENSP00000300134,9606.ENSP00000313199,9606.ENSP00000317334,9606.ENSP00000335153,9606.ENSP00000341826,9606.ENSP00000346694,9606.ENSP00000355518,9606.ENSP00000367220,…	MSH2,TRIM28,FUS,CCT7,ANXA3,CCT6A,RPS3,CCT5,CCT8,CCT3,CCT2,STAT6,HNRNPD,TCP1,HSP90AA1,HNRNPA1,HNRNPA2B1,FH,ACTR2,PCNA,CCT4,DDX39B,PTK2B,AKT1,PTGES3
GO:0010950	Positive regulation of endopeptidase activity	22	176	0.37	0.007	9606.ENSP00000216802,9606.ENSP00000223136,9606.ENSP00000233893,9606.ENSP00000236671,9606.ENSP00000253083,9606.ENSP00000264657,9606.ENSP00000278572,9606.ENSP00000318822,9606.ENSP00000331019,9606.ENSP00000336747,9606.ENSP00000341268,9606.ENSP00000345848,9606.ENSP00000351777,9606.ENSP00000362924,9606.ENSP00000372155,9606.ENSP00000373620,9606.ENSP00000376911,9606.ENSP00000377015,9606.ENSP00000386541,…	PSME2,FIS1,HSPE1,CTSD,HIP1R,STAT3,RPS3,BID,RPS27L,HIP1,TRADD,ANP32B,VCP,GSN,PSME1,HSPD1,LGMN,PICALM,PSMD14,GNB2L1,PDCD5,ADRM1
GO:0032869	Cellular response to insulin stimulus	21	169	0.37	0.0097	9606.ENSP00000216442,9606.ENSP00000216780,9606.ENSP00000229416,9606.ENSP00000253801,9606.ENSP00000257904,9606.ENSP00000265970,9606.ENSP00000273398,9606.ENSP00000276390,9606.ENSP00000278568,9606.ENSP00000290949,9606.ENSP00000306330,9606.ENSP00000320171,9606.ENSP00000354394,9606.ENSP00000355890,9606.ENSP00000363162,9606.ENSP00000369500,9606.ENSP00000391669,9606.ENSP00000417378,9606.ENSP00000428056,…	ATP6V1D,PCK2,GCLC,G6PC,CDK4,PIK3C2A,ATP6V1A,ATP6V1B2,PAK1,ATP6V0D1,YWHAG,PKM,STAT1,EPRS,ATP6V1G1,SYAP1,BCAR1,ATP6V1F,PIK3R1,AKT1,SRSF5
GO:0009266	Response to temperature stimulus	21	170	0.37	0.0103	9606.ENSP00000228251,9606.ENSP00000229416,9606.ENSP00000256383,9606.ENSP00000264335,9606.ENSP00000266126,9606.ENSP00000270142,9606.ENSP00000314030,9606.ENSP00000335153,9606.ENSP00000351777,9606.ENSP00000353575,9606.ENSP00000358081,9606.ENSP00000359799,9606.ENSP00000369127,9606.ENSP00000369424,9606.ENSP00000373620,9606.ENSP00000378324,9606.ENSP00000378332,9606.ENSP00000392896,9606.ENSP00000430432,…	YBX3,GCLC,EIF2S1,YWHAE,EIF2B2,SOD1,DNAJA2,HSP90AA1,VCP,EIF2B3,BAG3,DNAJB4,DNAJA1,RBBP7,HSPD1,DNAJA4,TGFB1I1,HSBP1,HDAC2,APPL2,AKT1
GO:0030307	Positive regulation of cell growth	21	171	0.37	0.0109	9606.ENSP00000217244,9606.ENSP00000217958,9606.ENSP00000243077,9606.ENSP00000278568,9606.ENSP00000296755,9606.ENSP00000300574,9606.ENSP00000330074,9606.ENSP00000339917,9606.ENSP00000346839,9606.ENSP00000365745,9606.ENSP00000376800,9606.ENSP00000379475,9606.ENSP00000379975,9606.ENSP00000380378,9606.ENSP00000380460,9606.ENSP00000380638,9606.ENSP00000383118,9606.ENSP00000417653,9606.ENSP00000433146,…	CSNK2A1,PSMD10,LRP1,PAK1,MAP1B,CRK,HIST1H1B,TAF9B,FN1,CTTN,MTPN,DDX39B,ILK,PAFAH1B1,PLAA,PTK2B,CDC42,DBNL,USP47,AKT1,HDGFRP2
GO:2001236	Regulation of extrinsic apoptotic signaling pathway	20	161	0.37	0.0126	9606.ENSP00000229416,9606.ENSP00000254301,9606.ENSP00000300289,9606.ENSP00000301522,9606.ENSP00000314067,9606.ENSP00000318822,9606.ENSP00000324804,9606.ENSP00000326031,9606.ENSP00000341268,9606.ENSP00000354837,9606.ENSP00000357055,9606.ENSP00000359258,9606.ENSP00000361892,9606.ENSP00000365745,9606.ENSP00000384273,9606.ENSP00000393596,9606.ENSP00000418770,9606.ENSP00000429744,9606.ENSP00000451828,…	GCLC,LGALS3,PDIA3,PRDX2,PAK2,BID,PPP2R1A,PPP1CA,TRADD,ARHGEF2,PEA15,GCLM,STK4,CTTN,RELA,BIRC6,PARK7,STK3,AKT1,NOL3
GO:0007006	Mitochondrial membrane organization	17	137	0.37	0.0273	9606.ENSP00000215570,9606.ENSP00000229416,9606.ENSP00000248975,9606.ENSP00000253083,9606.ENSP00000255194,9606.ENSP00000262030,9606.ENSP00000264335,9606.ENSP00000264657,9606.ENSP00000302961,9606.ENSP00000306330,9606.ENSP00000318822,9606.ENSP00000335153,9606.ENSP00000354681,9606.ENSP00000356056,9606.ENSP00000361930,9606.ENSP00000371267,9606.ENSP00000379287	TIMM13,GCLC,YWHAH,HIP1R,AP3B1,ATP5B,YWHAE,STAT3,HSPA4,YWHAG,BID,HSP90AA1,OPA1,DYNLT1,YWHAB,YWHAQ,YWHAZ
GO:0009749	Response to glucose	17	138	0.37	0.0289	9606.ENSP00000215909,9606.ENSP00000216780,9606.ENSP00000223136,9606.ENSP00000229416,9606.ENSP00000258098,9606.ENSP00000266126,9606.ENSP00000300527,9606.ENSP00000311032,9606.ENSP00000346437,9606.ENSP00000353575,9606.ENSP00000354681,9606.ENSP00000359258,9606.ENSP00000376889,9606.ENSP00000380638,9606.ENSP00000416959,9606.ENSP00000426909,9606.ENSP00000445175	LGALS1,PCK2,FIS1,GCLC,RAB11FIP5,EIF2B2,COL6A2,CASP3,ATG7,EIF2B3,OPA1,GCLM,NME2,PTK2B,TRA2B,GNB2L1,LDHA
GO:0000082	G1/S transition of mitotic cell cycle	16	128	0.37	0.0328	9606.ENSP00000216122,9606.ENSP00000255120,9606.ENSP00000257904,9606.ENSP00000262105,9606.ENSP00000262662,9606.ENSP00000264156,9606.ENSP00000265056,9606.ENSP00000307288,9606.ENSP00000313829,9606.ENSP00000363017,9606.ENSP00000368458,9606.ENSP00000392147,9606.ENSP00000396308,9606.ENSP00000398131,9606.ENSP00000425561,9606.ENSP00000480987	MCM5,NASP,CDK4,MCM4,CDKN2C,MCM6,MCM2,MCM7,KHDRBS1,RPA2,PCNA,PPP6C,DHFR,GSPT1,EIF4E,MCM3
GO:0099003	Vesicle-mediated transport in synapse	16	130	0.37	0.0371	9606.ENSP00000255194,9606.ENSP00000263354,9606.ENSP00000269886,9606.ENSP00000298316,9606.ENSP00000299138,9606.ENSP00000314499,9606.ENSP00000347416,9606.ENSP00000360798,9606.ENSP00000362014,9606.ENSP00000362727,9606.ENSP00000373905,9606.ENSP00000377015,9606.ENSP00000384615,9606.ENSP00000391311,9606.ENSP00000449089,9606.ENSP00000482835	AP3B1,NAPA,SH3GL1,ARF6,VPS35,GAK,AP3D1,EPS15,DNM1,DENND1A,DNM2,PICALM,STON1,SEPT5,DNM1L,AP2B1
GO:0033036	Macromolecule localization	299	2473	0.36	4.71e-38	9606.ENSP00000001008,9606.ENSP00000003084,9606.ENSP00000037243,9606.ENSP00000211998,9606.ENSP00000215570,9606.ENSP00000216259,9606.ENSP00000216442,9606.ENSP00000217958,9606.ENSP00000221265,9606.ENSP00000221566,9606.ENSP00000221801,9606.ENSP00000221957,9606.ENSP00000222005,9606.ENSP00000222247,9606.ENSP00000223136,9606.ENSP00000227524,9606.ENSP00000230085,9606.ENSP00000231487,9606.ENSP00000233146,…	FKBP4,CFTR,GABARAPL2,VCL,TIMM13,PMM1,ATP6V1D,PSMD10,PAF1,SGTA,FBL,PLIN3,CDC37,RPL18A,FIS1,PRPF19,SNX3,SKP1,MSH2,GORASP2,VPS4B,CCDC53,CLTA,LRP1,SRSF6,ARL2,HSPB1,YWHAH,COPB1,NEDD8,RPS16,SNX4,TSG101,NASP,AP3B1,RAB11FIP5,IGF2BP3,SRSF1,ARL3,ARL1,SNX1,SLC9A3R1,COPE,CSE1L,UFD1L,ARFGAP3,DESI1,AP2S1,EHD2,NAPA,ARCN1,YWHAE,STAT3,NUP54,GRPEL1,XPO5,SRI,GET4,TRIP11,SCYL1,RPS11,RCN3,ATP6V1A,ATP6V1B2,PLIN2,LIN7C…
GO:1901565	Organonitrogen compound catabolic process	129	1070	0.36	8.13e-15	9606.ENSP00000044462,9606.ENSP00000157812,9606.ENSP00000168216,9606.ENSP00000210313,9606.ENSP00000215071,9606.ENSP00000216225,9606.ENSP00000216455,9606.ENSP00000216802,9606.ENSP00000217958,9606.ENSP00000217964,9606.ENSP00000219313,9606.ENSP00000221138,9606.ENSP00000221566,9606.ENSP00000223321,9606.ENSP00000227524,9606.ENSP00000228740,9606.ENSP00000229268,9606.ENSP00000231487,9606.ENSP00000232165,…	PSMA4,PSMC4,HSD17B10,PSMD5,PSMD8,RBX1,PSMA3,PSME2,PSMD10,TBL1X,PSMD7,PPP2CB,SGTA,PSMA2,PRPF19,LTA4H,USP5,SKP1,UBE3A,CTSD,VPS4B,CLTA,SDF2L1,SIRT2,NEDD8,TSG101,GNS,UGGT1,PSMC1,PSMA6,USP14,PSMD11,SCPEP1,UFD1L,AP2S1,BLVRB,PCNP,ACAT1,GET4,GID8,CSAD,PSMB6,RCN3,PSMA5,NTAN1,AP2M1,UBXN1,CAPN2,NEMF,HPRT1,TPP1,HSP90B1,DDB1,VPS37C,HINT1,PSMD1,PSMD2,PSMC5,TOLLIP,SHMT1,UBE2O,TRIM25,HSPA5,BGN,AP2A2,MTA1,HSP90AA…
GO:0071345	Cellular response to cytokine stimulus	124	1013	0.36	1.17e-14	9606.ENSP00000044462,9606.ENSP00000157812,9606.ENSP00000210313,9606.ENSP00000215071,9606.ENSP00000215754,9606.ENSP00000216160,9606.ENSP00000216225,9606.ENSP00000216259,9606.ENSP00000216455,9606.ENSP00000216802,9606.ENSP00000217958,9606.ENSP00000219313,9606.ENSP00000223061,9606.ENSP00000223321,9606.ENSP00000226574,9606.ENSP00000228251,9606.ENSP00000231004,9606.ENSP00000231487,9606.ENSP00000254436,…	PSMA4,PSMC4,PSMD5,PSMD8,MIF,TAB1,RBX1,PMM1,PSMA3,PSME2,PSMD10,PSMD7,PCOLCE,PSMA2,NFKB1,YBX3,LOX,SKP1,TRIM21,CDK4,PSMC1,PSMA6,PSMD11,ATP5B,CNN2,CAPZA1,ACTR3,STAT3,MCM2,SOD1,PSMB6,PSMA5,RPS3,AIP,VPS26B,HNRNPU,CAPN2,HSP90B1,STAT6,PDIA3,CRK,FASN,KIF5B,PSMD1,PSMD2,PSMC5,CASP3,OXSR1,PAK2,TOLLIP,TCP1,NCL,SHMT1,CAMK2G,IMPDH2,TRIM25,HSPA5,ZYX,KARS,SRSF7,P4HB,HSP90AA1,TUBA1B,PSMF1,CAMK2D,PTPN11,TRADD,RPL3,…
GO:0019221	Cytokine-mediated signaling pathway	82	678	0.36	2.2e-09	9606.ENSP00000044462,9606.ENSP00000157812,9606.ENSP00000210313,9606.ENSP00000215071,9606.ENSP00000215754,9606.ENSP00000216160,9606.ENSP00000216225,9606.ENSP00000216455,9606.ENSP00000216802,9606.ENSP00000217958,9606.ENSP00000219313,9606.ENSP00000223321,9606.ENSP00000226574,9606.ENSP00000231487,9606.ENSP00000254436,9606.ENSP00000261303,9606.ENSP00000261479,9606.ENSP00000261712,9606.ENSP00000263097,…	PSMA4,PSMC4,PSMD5,PSMD8,MIF,TAB1,RBX1,PSMA3,PSME2,PSMD10,PSMD7,PSMA2,NFKB1,SKP1,TRIM21,PSMC1,PSMA6,PSMD11,CNN2,CAPZA1,STAT3,SOD1,PSMB6,PSMA5,AIP,HSP90B1,STAT6,CRK,PSMD1,PSMD2,PSMC5,CASP3,OXSR1,PAK2,TOLLIP,TCP1,CAMK2G,TRIM25,KARS,P4HB,HSP90AA1,PSMF1,CAMK2D,PTPN11,TRADD,ANXA2,CRKL,HNRNPA2B1,FN1,MSN,STAT1,ZEB1,PSMD4,PSMA7,CSNK2B,ANXA1,PSME1,SQSTM1,YWHAZ,ILK,PTK2B,CDC42,RELA,PSMD14,PSMC2,PSMD13,HNRNP…
GO:0019439	Aromatic compound catabolic process	53	437	0.36	3.93e-06	9606.ENSP00000222247,9606.ENSP00000225792,9606.ENSP00000251453,9606.ENSP00000263368,9606.ENSP00000263579,9606.ENSP00000265838,9606.ENSP00000267973,9606.ENSP00000270625,9606.ENSP00000278572,9606.ENSP00000290158,9606.ENSP00000298556,9606.ENSP00000304229,9606.ENSP00000310596,9606.ENSP00000311032,9606.ENSP00000311430,9606.ENSP00000313007,9606.ENSP00000313199,9606.ENSP00000320503,9606.ENSP00000324804,…	RPL18A,DDX5,RPS16,BLVRB,DCPS,ACAT1,WDR61,RPS11,RPS3,KPNB1,HPRT1,HINT1,LSM1,CASP3,RPL4,PABPC1,HNRNPD,EDC3,PPP2R1A,PPP2R2A,RPS7,RPL7,H1F0,RPL3,RPLP1,RPSA,SND1,VCP,EDC4,ETF1,PABPC4,RPL11,LSM2,RPS6,RPL13A,RPL24,RPS29,KHSRP,RPS14,GSPT1,RPL6,PPP2CA,RPL23,SMG7,RPL30,RNH1,TNKS1BP1,RPL18,RPLP0,RPS28,RPS5,DCP1A,CSDE1
GO:0031331	Positive regulation of cellular catabolic process	48	397	0.36	1.55e-05	9606.ENSP00000157812,9606.ENSP00000216225,9606.ENSP00000217958,9606.ENSP00000221566,9606.ENSP00000222005,9606.ENSP00000229268,9606.ENSP00000229416,9606.ENSP00000240185,9606.ENSP00000243077,9606.ENSP00000249396,9606.ENSP00000254436,9606.ENSP00000261303,9606.ENSP00000265970,9606.ENSP00000281938,9606.ENSP00000299138,9606.ENSP00000302913,9606.ENSP00000310686,9606.ENSP00000313007,9606.ENSP00000313199,…	PSMC4,RBX1,PSMD10,SGTA,CDC37,USP5,GCLC,TARDBP,LRP1,SIRT2,TRIM21,PSMC1,PIK3C2A,HSPB8,VPS35,SH3D19,FBXW8,PABPC1,HNRNPD,DAB2,HSP90AA1,UBQLN2,ATG7,PIP4K2C,VCP,RAB3GAP2,MSN,CDC16,BAG3,FMR1,BAG2,HNRNPR,BAG6,CCDC22,UBQLN1,ARIH1,SNX9,PTK2B,KHSRP,ROCK1,PSMC2,GPSM1,PARK7,GNB2L1,AKT1,NUB1,YTHDF3,SH3GLB1
GO:2001234	Negative regulation of apoptotic signaling pathway	28	232	0.36	0.0024	9606.ENSP00000215754,9606.ENSP00000217244,9606.ENSP00000217958,9606.ENSP00000228251,9606.ENSP00000229416,9606.ENSP00000234590,9606.ENSP00000246957,9606.ENSP00000248553,9606.ENSP00000254301,9606.ENSP00000301522,9606.ENSP00000310670,9606.ENSP00000318822,9606.ENSP00000339917,9606.ENSP00000341268,9606.ENSP00000354681,9606.ENSP00000354837,9606.ENSP00000357055,9606.ENSP00000359258,9606.ENSP00000360688,…	MIF,CSNK2A1,PSMD10,YBX3,GCLC,ENO1,TRAP1,HSPB1,LGALS3,PRDX2,CCAR2,BID,TAF9B,TRADD,OPA1,ARHGEF2,PEA15,GCLM,TXNDC12,CTTN,DNAJA1,RELA,BIRC6,PARK7,USP47,AKT1,NOL3,HYOU1
GO:0050792	Regulation of viral process	26	215	0.36	0.0039	9606.ENSP00000215909,9606.ENSP00000219252,9606.ENSP00000225792,9606.ENSP00000230085,9606.ENSP00000233057,9606.ENSP00000238497,9606.ENSP00000240185,9606.ENSP00000251968,9606.ENSP00000253024,9606.ENSP00000254436,9606.ENSP00000300026,9606.ENSP00000301764,9606.ENSP00000306614,9606.ENSP00000313007,9606.ENSP00000323889,9606.ENSP00000327801,9606.ENSP00000349437,9606.ENSP00000354394,9606.ENSP00000356056,…	LGALS1,POLR2C,DDX5,SNX3,EIF2AK2,VPS4B,TARDBP,TSG101,TRIM28,TRIM21,PPIB,DDB1,PPIH,PABPC1,TRIM25,P4HB,IGF2R,STAT1,DYNLT1,FMR1,GSN,SRPK2,PPIA,CFL1,POLR2E,PSMC3
GO:0043281	Regulation of cysteine-type endopeptidase activity involved in apoptotic process	26	216	0.36	0.0041	9606.ENSP00000217244,9606.ENSP00000223136,9606.ENSP00000233893,9606.ENSP00000236671,9606.ENSP00000253083,9606.ENSP00000264335,9606.ENSP00000265462,9606.ENSP00000278572,9606.ENSP00000298510,9606.ENSP00000314067,9606.ENSP00000318822,9606.ENSP00000331019,9606.ENSP00000336747,9606.ENSP00000341268,9606.ENSP00000345848,9606.ENSP00000351777,9606.ENSP00000362924,9606.ENSP00000363661,9606.ENSP00000373620,…	CSNK2A1,FIS1,HSPE1,CTSD,HIP1R,YWHAE,PRDX5,RPS3,PRDX3,PAK2,BID,RPS27L,HIP1,TRADD,ANP32B,VCP,GSN,IGBP1,HSPD1,PARK7,GNB2L1,USP47,CRYAB,AKT1,NOL3,PDCD5
GO:1902115	Regulation of organelle assembly	23	191	0.36	0.0083	9606.ENSP00000238497,9606.ENSP00000251968,9606.ENSP00000283179,9606.ENSP00000296930,9606.ENSP00000345195,9606.ENSP00000347032,9606.ENSP00000348965,9606.ENSP00000350934,9606.ENSP00000351832,9606.ENSP00000352738,9606.ENSP00000353375,9606.ENSP00000353408,9606.ENSP00000354837,9606.ENSP00000362924,9606.ENSP00000373905,9606.ENSP00000377681,9606.ENSP00000390783,9606.ENSP00000391249,9606.ENSP00000411825,…	VPS4B,TSG101,HNRNPU,NPM1,UBQLN2,PIP4K2C,DYNC1H1,RABEP2,RAB3GAP2,G3BP2,MAP4,MSN,ARHGEF2,GSN,DNM2,G3BP1,SCFD1,SEPT9,PDCD6IP,ASAP1,SEC22B,NUP62,SH3GLB1
GO:0009743	Response to carbohydrate	21	174	0.36	0.0131	9606.ENSP00000215909,9606.ENSP00000216780,9606.ENSP00000222553,9606.ENSP00000223136,9606.ENSP00000229416,9606.ENSP00000231061,9606.ENSP00000253801,9606.ENSP00000258098,9606.ENSP00000266126,9606.ENSP00000296755,9606.ENSP00000300527,9606.ENSP00000311032,9606.ENSP00000346437,9606.ENSP00000353575,9606.ENSP00000354681,9606.ENSP00000359258,9606.ENSP00000376889,9606.ENSP00000380638,9606.ENSP00000416959,…	LGALS1,PCK2,NAMPT,FIS1,GCLC,SPARC,G6PC,RAB11FIP5,EIF2B2,MAP1B,COL6A2,CASP3,ATG7,EIF2B3,OPA1,GCLM,NME2,PTK2B,TRA2B,GNB2L1,LDHA
GO:0051099	Positive regulation of binding	21	175	0.36	0.0139	9606.ENSP00000216190,9606.ENSP00000221138,9606.ENSP00000243077,9606.ENSP00000249396,9606.ENSP00000253024,9606.ENSP00000253083,9606.ENSP00000256383,9606.ENSP00000332604,9606.ENSP00000344504,9606.ENSP00000346032,9606.ENSP00000357801,9606.ENSP00000359506,9606.ENSP00000361892,9606.ENSP00000363676,9606.ENSP00000365569,9606.ENSP00000383003,9606.ENSP00000392828,9606.ENSP00000418447,9606.ENSP00000418770,…	EIF3D,PPP2CB,LRP1,SIRT2,TRIM28,HIP1R,EIF2S1,EIF3C,H1F0,ANXA2,S100A10,FMR1,STK4,RPL11,FLOT1,FKBP1A,GPSM1,PPP2CA,PARK7,STK3,B2M
GO:0006164	Purine nucleotide biosynthetic process	19	158	0.36	0.022	9606.ENSP00000216605,9606.ENSP00000253382,9606.ENSP00000262030,9606.ENSP00000265174,9606.ENSP00000265838,9606.ENSP00000298556,9606.ENSP00000304592,9606.ENSP00000307241,9606.ENSP00000320171,9606.ENSP00000321584,9606.ENSP00000345096,9606.ENSP00000355493,9606.ENSP00000362271,9606.ENSP00000371253,9606.ENSP00000376889,9606.ENSP00000394863,9606.ENSP00000406157,9606.ENSP00000419851,9606.ENSP00000464814	MTHFD1,ACSS2,ATP5B,PAPSS1,ACAT1,HPRT1,FASN,PDHB,PKM,IMPDH2,IMPDH1,ADSS,AK1,GART,NME2,PPT1,PAPSS2,GMPS,COASY
GO:0009152	Purine ribonucleotide biosynthetic process	18	147	0.36	0.0237	9606.ENSP00000253382,9606.ENSP00000262030,9606.ENSP00000265174,9606.ENSP00000265838,9606.ENSP00000298556,9606.ENSP00000304592,9606.ENSP00000307241,9606.ENSP00000320171,9606.ENSP00000321584,9606.ENSP00000345096,9606.ENSP00000355493,9606.ENSP00000362271,9606.ENSP00000371253,9606.ENSP00000376889,9606.ENSP00000394863,9606.ENSP00000406157,9606.ENSP00000419851,9606.ENSP00000464814	ACSS2,ATP5B,PAPSS1,ACAT1,HPRT1,FASN,PDHB,PKM,IMPDH2,IMPDH1,ADSS,AK1,GART,NME2,PPT1,PAPSS2,GMPS,COASY
GO:0007034	Vacuolar transport	17	141	0.36	0.0342	9606.ENSP00000053867,9606.ENSP00000238497,9606.ENSP00000243077,9606.ENSP00000251968,9606.ENSP00000255194,9606.ENSP00000290949,9606.ENSP00000299138,9606.ENSP00000301765,9606.ENSP00000314499,9606.ENSP00000333298,9606.ENSP00000347416,9606.ENSP00000349437,9606.ENSP00000351777,9606.ENSP00000366565,9606.ENSP00000378394,9606.ENSP00000408411,9606.ENSP00000424827	GRN,VPS4B,LRP1,TSG101,AP3B1,ATP6V0D1,VPS35,VPS37C,GAK,LAMP1,AP3D1,IGF2R,VCP,VPS28,PSAP,LAMP2,NEDD4
GO:0001101	Response to acid chemical	16	131	0.36	0.0392	9606.ENSP00000175506,9606.ENSP00000229416,9606.ENSP00000278671,9606.ENSP00000285930,9606.ENSP00000295006,9606.ENSP00000311032,9606.ENSP00000313199,9606.ENSP00000354487,9606.ENSP00000354681,9606.ENSP00000358283,9606.ENSP00000359258,9606.ENSP00000368458,9606.ENSP00000377954,9606.ENSP00000384273,9606.ENSP00000424183,9606.ENSP00000432660	ASNS,GCLC,LAMTOR1,AKR1B1,CAPN2,CASP3,HNRNPD,ZEB1,OPA1,UFL1,GCLM,PCNA,LARS,RELA,LAMTOR3,CFL1
GO:0007033	Vacuole organization	16	131	0.36	0.0392	9606.ENSP00000037243,9606.ENSP00000053867,9606.ENSP00000238497,9606.ENSP00000255194,9606.ENSP00000278671,9606.ENSP00000299138,9606.ENSP00000299427,9606.ENSP00000305692,9606.ENSP00000345195,9606.ENSP00000346437,9606.ENSP00000353010,9606.ENSP00000358081,9606.ENSP00000363054,9606.ENSP00000365576,9606.ENSP00000394863,9606.ENSP00000418529	GABARAPL2,GRN,VPS4B,AP3B1,LAMTOR1,VPS35,TPP1,GAA,UBQLN2,ATG7,ATG2B,BAG3,STX12,UBQLN1,PPT1,NSFL1C
GO:0006997	Nucleus organization	16	132	0.36	0.0414	9606.ENSP00000238497,9606.ENSP00000238616,9606.ENSP00000240185,9606.ENSP00000264883,9606.ENSP00000310668,9606.ENSP00000316032,9606.ENSP00000324804,9606.ENSP00000325074,9606.ENSP00000354791,9606.ENSP00000357484,9606.ENSP00000377262,9606.ENSP00000380378,9606.ENSP00000387282,9606.ENSP00000418447,9606.ENSP00000418529,9606.ENSP00000444029	VPS4B,NEK9,TARDBP,NUP54,NUP93,NUP98,PPP2R1A,PPP2R2A,DCTN1,GOPC,SRPK2,PAFAH1B1,AGFG1,PPP2CA,NSFL1C,NUP153
GO:0033554	Cellular response to stress	206	1725	0.35	4.12e-24	9606.ENSP00000003084,9606.ENSP00000012443,9606.ENSP00000037243,9606.ENSP00000044462,9606.ENSP00000157812,9606.ENSP00000175506,9606.ENSP00000176763,9606.ENSP00000210313,9606.ENSP00000215071,9606.ENSP00000215754,9606.ENSP00000216122,9606.ENSP00000216160,9606.ENSP00000216225,9606.ENSP00000216455,9606.ENSP00000216802,9606.ENSP00000217958,9606.ENSP00000219252,9606.ENSP00000219313,9606.ENSP00000221138,…	CFTR,PPP5C,GABARAPL2,PSMA4,PSMC4,ASNS,STK10,PSMD5,PSMD8,MIF,MCM5,TAB1,RBX1,PSMA3,PSME2,PSMD10,POLR2C,PSMD7,PPP2CB,SGTA,CDC37,PSMA2,NFKB1,PRPF19,YBX3,SKP1,EIF2AK2,MSH2,GORASP2,TARDBP,SDF2L1,SIRT2,TRIM28,DNAJB1,EIF2S1,CAB39,UGGT1,PSMC1,PSMA6,PSMD11,SPAG9,MCM4,ERP44,PRDX1,MAP2K2,UFD1L,MCM6,YWHAE,COPS4,MCM2,PRDX5,GET4,PXN,SOD1,PSMB6,RCN3,PSMA5,ISY1,PAK1,RPS3,HSPB8,HSPA13,AKR1B1,PDIA4,IGF2BP1,ATP6V0D1…
GO:0051130	Positive regulation of cellular component organization	144	1209	0.35	3.22e-16	9606.ENSP00000007722,9606.ENSP00000053867,9606.ENSP00000157812,9606.ENSP00000216225,9606.ENSP00000221265,9606.ENSP00000222005,9606.ENSP00000223136,9606.ENSP00000228825,9606.ENSP00000230085,9606.ENSP00000238497,9606.ENSP00000243077,9606.ENSP00000244573,9606.ENSP00000245932,9606.ENSP00000246069,9606.ENSP00000246747,9606.ENSP00000248975,9606.ENSP00000249014,9606.ENSP00000249396,9606.ENSP00000251968,…	ITGA3,GRN,PSMC4,RBX1,PAF1,CDC37,FIS1,ARPC3,SNX3,VPS4B,LRP1,HIST1H1A,VASP,DSTN,ARL2,YWHAH,CDC42EP1,SIRT2,TSG101,COLGALT1,TRIM28,HIP1R,LGALS3,CAMK1,CCT7,ACTR3,EHD2,YWHAE,PXN,WDR61,IQGAP1,ARHGDIA,SH3GL1,SAE1,CCT6A,PAK1,RPS3,CCT5,HNRNPU,CCT8,CTBP1,CAPN2,CCT3,MAP1B,CFL2,ARF6,VPS35,CCT2,DDB1,MAP2K1,YWHAG,KIF5B,PSMC5,FBXW8,HNRNPD,DAB2,TCP1,BID,HSPA5,HIST1H1B,HSP90AA1,HIP1,CAPRIN1,HNRNPA1,ARPC5L,ANXA2,HN…
GO:0046903	Secretion	131	1097	0.35	8.98e-15	9606.ENSP00000003084,9606.ENSP00000053867,9606.ENSP00000176763,9606.ENSP00000211998,9606.ENSP00000215754,9606.ENSP00000216442,9606.ENSP00000216962,9606.ENSP00000219313,9606.ENSP00000223321,9606.ENSP00000226574,9606.ENSP00000228740,9606.ENSP00000231061,9606.ENSP00000232607,9606.ENSP00000236671,9606.ENSP00000240079,9606.ENSP00000249923,9606.ENSP00000251968,9606.ENSP00000254301,9606.ENSP00000258098,…	CFTR,GRN,STK10,VCL,MIF,ATP6V1D,PYGB,PSMD7,PSMA2,NFKB1,LTA4H,SPARC,UMPS,CTSD,CCDC53,COPB1,TSG101,LGALS3,RAB11FIP5,GNS,CAB39,PSMD11,ERP44,SLC9A3R1,CNN2,ARFGAP3,NAPA,COMMD9,ANXA3,PIK3C2A,IQGAP1,SOD1,RCN3,PSMA5,S100A11,DYNC1LI1,FTH1,LIN7C,PAK1,LAMTOR1,PDIA4,CCT8,ARHGAP17,KPNB1,CSTB,CCT2,GAA,EEF2,PSMD1,PSMD2,RAB6A,TOLLIP,TLN1,CAMK2G,PKM,IMPDH2,COPG1,AP2A2,LAMP1,EXOC7,HSP90AA1,NISCH,OSTF1,MIA3,TUBB4B,P…
GO:0034097	Response to cytokine	129	1101	0.35	5.54e-14	9606.ENSP00000044462,9606.ENSP00000157812,9606.ENSP00000210313,9606.ENSP00000215071,9606.ENSP00000215754,9606.ENSP00000216160,9606.ENSP00000216225,9606.ENSP00000216259,9606.ENSP00000216455,9606.ENSP00000216802,9606.ENSP00000217958,9606.ENSP00000219313,9606.ENSP00000223061,9606.ENSP00000223321,9606.ENSP00000226574,9606.ENSP00000228251,9606.ENSP00000229416,9606.ENSP00000231004,9606.ENSP00000231061,…	PSMA4,PSMC4,PSMD5,PSMD8,MIF,TAB1,RBX1,PMM1,PSMA3,PSME2,PSMD10,PSMD7,PCOLCE,PSMA2,NFKB1,YBX3,GCLC,LOX,SPARC,SKP1,EIF2AK2,TRIM21,CDK4,PSMC1,PSMA6,PSMD11,ATP5B,CNN2,CAPZA1,ACTR3,STAT3,MCM2,SOD1,PSMB6,PSMA5,RPS3,AIP,VPS26B,HNRNPU,CAPN2,HSP90B1,STAT6,PDIA3,CRK,FASN,KIF5B,PSMD1,PSMD2,PSMC5,CASP3,OXSR1,PAK2,TOLLIP,TCP1,NCL,SHMT1,CAMK2G,IMPDH2,TRIM25,HSPA5,ZYX,KARS,SRSF7,P4HB,HSP90AA1,TUBA1B,PSMF1,CAMK2D…
GO:0001775	Cell activation	126	1075	0.35	1.18e-13	9606.ENSP00000053867,9606.ENSP00000176763,9606.ENSP00000211998,9606.ENSP00000215754,9606.ENSP00000215909,9606.ENSP00000216442,9606.ENSP00000216962,9606.ENSP00000219313,9606.ENSP00000222553,9606.ENSP00000223321,9606.ENSP00000226574,9606.ENSP00000228740,9606.ENSP00000233146,9606.ENSP00000236671,9606.ENSP00000243077,9606.ENSP00000248553,9606.ENSP00000249923,9606.ENSP00000254301,9606.ENSP00000258145,…	GRN,STK10,VCL,MIF,LGALS1,ATP6V1D,PYGB,PSMD7,NAMPT,PSMA2,NFKB1,LTA4H,MSH2,CTSD,LRP1,HSPB1,COPB1,LGALS3,GNS,CAB39,PSMD11,ERP44,PRDX1,CNN2,COMMD9,STAT3,ANXA3,IQGAP1,PSMA5,S100A11,DYNC1LI1,FTH1,LAMTOR1,CCT8,KPNB1,CSTB,HPRT1,CCT2,STAT6,PRDX2,GAA,EEF2,PSMD1,PSMD2,RAB6A,TOLLIP,TLN1,PKM,IMPDH2,KARS,AP2A2,PURA,LAMP1,HSP90AA1,OSTF1,PTPN11,TUBB4B,PRDX6,IMPDH1,CTSB,ANXA2,ATG7,VAT1,DYNC1H1,IGF2R,GM2A,VCP,MSN,…
GO:0006396	RNA processing	100	854	0.35	9.62e-11	9606.ENSP00000168216,9606.ENSP00000215829,9606.ENSP00000216038,9606.ENSP00000219252,9606.ENSP00000221265,9606.ENSP00000221801,9606.ENSP00000225698,9606.ENSP00000225792,9606.ENSP00000227524,9606.ENSP00000240185,9606.ENSP00000244020,9606.ENSP00000244520,9606.ENSP00000249299,9606.ENSP00000251453,9606.ENSP00000253363,9606.ENSP00000254108,9606.ENSP00000254301,9606.ENSP00000257829,9606.ENSP00000258962,…	HSD17B10,SNRPD3,RTCB,POLR2C,PAF1,FBL,C1QBP,DDX5,PRPF19,TARDBP,SRSF6,SNRPC,LSM8,RPS16,RBM39,FUS,LGALS3,NAT10,SRSF1,AARS,RBMS2,DCPS,NSUN2,SNRPF,NOB1,ISY1,MBNL1,HNRNPU,PPIL3,U2AFBP,RBMS1,IWS1,SNRPD1,CD2BP2,SF3B3,PPIH,U2AF2,LSM1,CCAR2,PABPC1,HNRNPD,KHDRBS1,PRPF3,HNRNPA0,PRKRA,PPP2R1A,HNRNPM,KARS,SRSF7,SRRM1,PUM2,RPS7,RPL7,HNRNPA1,ZC3H7B,HNRNPA2B1,HNRNPH1,PTBP1,UBL5,PCBP2,SF3B5,BCAS2,SYNCRIP,FMR1,SRSF…
GO:0045786	Negative regulation of cell cycle	67	571	0.35	3.23e-07	9606.ENSP00000044462,9606.ENSP00000157812,9606.ENSP00000210313,9606.ENSP00000215071,9606.ENSP00000215754,9606.ENSP00000216225,9606.ENSP00000216455,9606.ENSP00000216802,9606.ENSP00000217958,9606.ENSP00000219313,9606.ENSP00000223321,9606.ENSP00000227524,9606.ENSP00000229328,9606.ENSP00000231487,9606.ENSP00000233146,9606.ENSP00000251968,9606.ENSP00000257904,9606.ENSP00000258418,9606.ENSP00000261303,…	PSMA4,PSMC4,PSMD5,PSMD8,MIF,RBX1,PSMA3,PSME2,PSMD10,PSMD7,PSMA2,PRPF19,PRKAB1,SKP1,MSH2,TSG101,CDK4,CAB39,PSMC1,PSMA6,PSMD11,SLC9A3R1,CDKN2C,NSUN2,PSMB6,PSMA5,LAMTOR1,NPM1,MAP2K1,PSMD1,PSMD2,PSMC5,CASP3,CALR,RPS27L,PSMF1,PTPN11,PPM1G,PEA15,PSMD4,PSMA7,RPA2,FBXO6,PCNA,TOM1L2,RBBP7,GPNMB,PSME1,PRKAR1A,FHL1,ILK,PSMD14,PSMC2,PSMD13,PSMC6,PRMT1,PSMA1,PCBP4,NAA10,PSMD6,RPL23,LAMTOR3,USP47,TNKS1BP1,PSMD…
GO:0044089	Positive regulation of cellular component biogenesis	64	542	0.35	5.51e-07	9606.ENSP00000157812,9606.ENSP00000216225,9606.ENSP00000228825,9606.ENSP00000238497,9606.ENSP00000245932,9606.ENSP00000246747,9606.ENSP00000249014,9606.ENSP00000251968,9606.ENSP00000253024,9606.ENSP00000253083,9606.ENSP00000254301,9606.ENSP00000263238,9606.ENSP00000267257,9606.ENSP00000268182,9606.ENSP00000278568,9606.ENSP00000278572,9606.ENSP00000296755,9606.ENSP00000298316,9606.ENSP00000301764,…	PSMC4,RBX1,ARPC3,VPS4B,VASP,ARL2,CDC42EP1,TSG101,TRIM28,HIP1R,LGALS3,ACTR3,PXN,IQGAP1,PAK1,RPS3,MAP1B,ARF6,DDB1,PSMC5,BID,HSP90AA1,ARPC5L,PIP4K2C,WARS,AKAP9,DYNC1H1,TPM1,VCP,RAB3GAP2,G3BP2,MYO1C,MSN,DCTN1,S100A10,FLNA,FMR1,GSN,RPA2,FLOT1,CTTN,ACTR2,DNM2,SNX9,G3BP1,PTK2B,ROCK1,CDC42,ARPC1B,PSMC2,SEPT9,PSMC6,PDCD6IP,PARK7,GNB2L1,ASAP1,BRK1,CKAP5,TRMT112,CAND1,LIMS1,NUP62,SH3GLB1,PSMC3
GO:0009896	Positive regulation of catabolic process	55	465	0.35	4.75e-06	9606.ENSP00000157812,9606.ENSP00000216225,9606.ENSP00000217244,9606.ENSP00000217958,9606.ENSP00000221566,9606.ENSP00000222005,9606.ENSP00000229268,9606.ENSP00000229416,9606.ENSP00000240185,9606.ENSP00000243077,9606.ENSP00000249396,9606.ENSP00000254436,9606.ENSP00000261303,9606.ENSP00000261889,9606.ENSP00000265970,9606.ENSP00000281938,9606.ENSP00000299138,9606.ENSP00000301764,9606.ENSP00000302913,…	PSMC4,RBX1,CSNK2A1,PSMD10,SGTA,CDC37,USP5,GCLC,TARDBP,LRP1,SIRT2,TRIM21,PSMC1,SNX1,PIK3C2A,HSPB8,VPS35,DDB1,SH3D19,FBXW8,PABPC1,HNRNPD,DAB2,HSP90AA1,UBQLN2,ATG7,PIP4K2C,VCP,RAB3GAP2,MSN,CDC16,BAG3,FMR1,BAG2,HNRNPR,BAG6,CCDC22,UBQLN1,VPS28,ARIH1,SNX9,PTK2B,KHSRP,NSF,ROCK1,PSMC2,GPSM1,PARK7,NEDD4,GNB2L1,AKT1,NUB1,SEC22B,YTHDF3,SH3GLB1
GO:0052547	Regulation of peptidase activity	53	449	0.35	8.19e-06	9606.ENSP00000053867,9606.ENSP00000216455,9606.ENSP00000216802,9606.ENSP00000217244,9606.ENSP00000223061,9606.ENSP00000223136,9606.ENSP00000233893,9606.ENSP00000236671,9606.ENSP00000243077,9606.ENSP00000253083,9606.ENSP00000261313,9606.ENSP00000261601,9606.ENSP00000264335,9606.ENSP00000264657,9606.ENSP00000265462,9606.ENSP00000270645,9606.ENSP00000278572,9606.ENSP00000291568,9606.ENSP00000294119,…	GRN,PSMA3,PSME2,CSNK2A1,PCOLCE,FIS1,HSPE1,CTSD,LRP1,HIP1R,PEBP1,USP14,YWHAE,STAT3,PRDX5,RCN3,RPS3,CSTB,UBXN1,PRDX3,PAK2,BID,UBE2O,KARS,RPS27L,HIP1,PSMF1,TRADD,ANP32B,ANXA2,FN1,VCP,UCHL5,GSN,IGBP1,PSME1,HSPD1,LGMN,PICALM,CAST,ROCK1,PSMD14,BIRC6,PARK7,GNB2L1,USP47,CRYAB,SERPINH1,AKT1,NOL3,PDCD5,ADRM1,SERPINB6
GO:0007018	Microtubule-based movement	40	334	0.35	0.00014	9606.ENSP00000248553,9606.ENSP00000255194,9606.ENSP00000258198,9606.ENSP00000260746,9606.ENSP00000262613,9606.ENSP00000263238,9606.ENSP00000267622,9606.ENSP00000270142,9606.ENSP00000273130,9606.ENSP00000283179,9606.ENSP00000290158,9606.ENSP00000296755,9606.ENSP00000300231,9606.ENSP00000307078,9606.ENSP00000311449,9606.ENSP00000320821,9606.ENSP00000325002,9606.ENSP00000332706,9606.ENSP00000336712,…	HSPB1,AP3B1,DYNC1LI2,ARL3,SLC9A3R1,ACTR3,TRIP11,SOD1,DYNC1LI1,HNRNPU,KPNB1,MAP1B,MAP1A,KIF5B,RAB6A,KIF1C,COPG1,PURA,TNPO1,AP3D1,DYNC1H1,BICD2,DYNLRB1,MAP4,OPA1,DCTN1,BAG3,ACTR1A,ACTR2,DYNLL1,FLOT2,DYNC1I2,PAFAH1B1,CDC42,KIF3A,KIF5A,KLC1,KIF13B,BLOC1S1,DYNLL2
GO:0034599	Cellular response to oxidative stress	29	244	0.35	0.0023	9606.ENSP00000012443,9606.ENSP00000249396,9606.ENSP00000256383,9606.ENSP00000262746,9606.ENSP00000265462,9606.ENSP00000267257,9606.ENSP00000270142,9606.ENSP00000278572,9606.ENSP00000298510,9606.ENSP00000300134,9606.ENSP00000300574,9606.ENSP00000301522,9606.ENSP00000313199,9606.ENSP00000318176,9606.ENSP00000342026,9606.ENSP00000351022,9606.ENSP00000353826,9606.ENSP00000354677,9606.ENSP00000365730,…	PPP5C,SIRT2,EIF2S1,PRDX1,PRDX5,PXN,SOD1,RPS3,PRDX3,STAT6,CRK,PRDX2,HNRNPD,PRKRA,PRDX6,TPM1,LONP1,GPX7,STK24,ANXA1,PCNA,DNM2,PDCD10,NME2,RELA,PARK7,HDAC2,CCS,AKT1
GO:0043903	Regulation of symbiotic process	27	230	0.35	0.0044	9606.ENSP00000215909,9606.ENSP00000219252,9606.ENSP00000225792,9606.ENSP00000230085,9606.ENSP00000233057,9606.ENSP00000238497,9606.ENSP00000240185,9606.ENSP00000251968,9606.ENSP00000253024,9606.ENSP00000254436,9606.ENSP00000300026,9606.ENSP00000301764,9606.ENSP00000306614,9606.ENSP00000313007,9606.ENSP00000323889,9606.ENSP00000327801,9606.ENSP00000334100,9606.ENSP00000349437,9606.ENSP00000354394,…	LGALS1,POLR2C,DDX5,SNX3,EIF2AK2,VPS4B,TARDBP,TSG101,TRIM28,TRIM21,PPIB,DDB1,PPIH,PABPC1,TRIM25,P4HB,EXOC7,IGF2R,STAT1,DYNLT1,FMR1,GSN,SRPK2,PPIA,CFL1,POLR2E,PSMC3
GO:0043393	Regulation of protein binding	25	212	0.35	0.0066	9606.ENSP00000221138,9606.ENSP00000231004,9606.ENSP00000243077,9606.ENSP00000253083,9606.ENSP00000256383,9606.ENSP00000256460,9606.ENSP00000300574,9606.ENSP00000313391,9606.ENSP00000326031,9606.ENSP00000346032,9606.ENSP00000359727,9606.ENSP00000361892,9606.ENSP00000363676,9606.ENSP00000365569,9606.ENSP00000382697,9606.ENSP00000383003,9606.ENSP00000383118,9606.ENSP00000392828,9606.ENSP00000418447,…	PPP2CB,LOX,LRP1,HIP1R,EIF2S1,CAMK1,CRK,DAB2,PPP1CA,ANXA2,BAG2,STK4,RPL11,FLOT1,ROCK1,FKBP1A,CDC42,GPSM1,PPP2CA,PARK7,GNB2L1,STK3,AKT1,B2M,RUVBL2
GO:2001252	Positive regulation of chromosome organization	22	184	0.35	0.0114	9606.ENSP00000221265,9606.ENSP00000253024,9606.ENSP00000258091,9606.ENSP00000267973,9606.ENSP00000275603,9606.ENSP00000280326,9606.ENSP00000283179,9606.ENSP00000286788,9606.ENSP00000290921,9606.ENSP00000295688,9606.ENSP00000299300,9606.ENSP00000313199,9606.ENSP00000317334,9606.ENSP00000330074,9606.ENSP00000341826,9606.ENSP00000346694,9606.ENSP00000351446,9606.ENSP00000353549,9606.ENSP00000359506,…	PAF1,TRIM28,CCT7,WDR61,CCT6A,CCT5,HNRNPU,CCT8,CTBP1,CCT3,CCT2,HNRNPD,TCP1,HIST1H1B,HNRNPA1,HNRNPA2B1,WDR5,CDC16,FMR1,OGT,CCT4,RUVBL2
GO:0072522	Purine-containing compound biosynthetic process	20	169	0.35	0.0201	9606.ENSP00000216605,9606.ENSP00000253382,9606.ENSP00000262030,9606.ENSP00000265174,9606.ENSP00000265838,9606.ENSP00000298556,9606.ENSP00000304592,9606.ENSP00000307241,9606.ENSP00000318868,9606.ENSP00000320171,9606.ENSP00000321584,9606.ENSP00000345096,9606.ENSP00000355493,9606.ENSP00000362271,9606.ENSP00000371253,9606.ENSP00000376889,9606.ENSP00000394863,9606.ENSP00000406157,9606.ENSP00000419851,…	MTHFD1,ACSS2,ATP5B,PAPSS1,ACAT1,HPRT1,FASN,PDHB,SHMT1,PKM,IMPDH2,IMPDH1,ADSS,AK1,GART,NME2,PPT1,PAPSS2,GMPS,COASY
GO:0071346	Cellular response to interferon-gamma	19	161	0.35	0.0261	9606.ENSP00000254436,9606.ENSP00000263238,9606.ENSP00000281187,9606.ENSP00000307078,9606.ENSP00000319060,9606.ENSP00000323889,9606.ENSP00000324422,9606.ENSP00000339740,9606.ENSP00000352834,9606.ENSP00000354394,9606.ENSP00000355890,9606.ENSP00000358635,9606.ENSP00000362924,9606.ENSP00000367220,9606.ENSP00000375730,9606.ENSP00000383118,9606.ENSP00000446007,9606.ENSP00000452780,9606.ENSP00000480132	TRIM21,ACTR3,VPS26B,KIF5B,CAMK2G,TRIM25,ZYX,CAMK2D,MYO1C,STAT1,EPRS,SYNCRIP,GSN,ACTR2,RPL13A,CDC42,VIM,B2M,NCAM1
GO:0051494	Negative regulation of cytoskeleton organization	18	152	0.35	0.0314	9606.ENSP00000001008,9606.ENSP00000253083,9606.ENSP00000263168,9606.ENSP00000263867,9606.ENSP00000264071,9606.ENSP00000281537,9606.ENSP00000296755,9606.ENSP00000296930,9606.ENSP00000314067,9606.ENSP00000350075,9606.ENSP00000352995,9606.ENSP00000354837,9606.ENSP00000354947,9606.ENSP00000362924,9606.ENSP00000377471,9606.ENSP00000378400,9606.ENSP00000384312,9606.ENSP00000401010	FKBP4,HIP1R,CAPZA1,CAPG,TUBB4A,TJP1,MAP1B,NPM1,PAK2,ARPIN,ARHGEF18,ARHGEF2,CAPZA2,GSN,CORO1B,LIMA1,TRIOBP,CAPZB
GO:1903900	Regulation of viral life cycle	18	153	0.35	0.0332	9606.ENSP00000215909,9606.ENSP00000225792,9606.ENSP00000230085,9606.ENSP00000233057,9606.ENSP00000238497,9606.ENSP00000251968,9606.ENSP00000253024,9606.ENSP00000254436,9606.ENSP00000300026,9606.ENSP00000301764,9606.ENSP00000306614,9606.ENSP00000313007,9606.ENSP00000323889,9606.ENSP00000327801,9606.ENSP00000359506,9606.ENSP00000362924,9606.ENSP00000377262,9606.ENSP00000419425	LGALS1,DDX5,SNX3,EIF2AK2,VPS4B,TSG101,TRIM28,TRIM21,PPIB,DDB1,PPIH,PABPC1,TRIM25,P4HB,FMR1,GSN,SRPK2,PPIA
GO:0022607	Cellular component assembly	273	2359	0.34	2.77e-31	9606.ENSP00000001008,9606.ENSP00000006275,9606.ENSP00000037243,9606.ENSP00000168216,9606.ENSP00000171887,9606.ENSP00000210313,9606.ENSP00000211998,9606.ENSP00000215754,9606.ENSP00000215829,9606.ENSP00000216122,9606.ENSP00000216190,9606.ENSP00000216218,9606.ENSP00000216225,9606.ENSP00000216442,9606.ENSP00000216554,9606.ENSP00000217958,9606.ENSP00000221265,9606.ENSP00000223029,9606.ENSP00000225698,…	FKBP4,TRAPPC6A,GABARAPL2,HSD17B10,TNS1,PSMD5,VCL,MIF,SNRPD3,MCM5,EIF3D,ST13,RBX1,ATP6V1D,EIF5,PSMD10,PAF1,AIMP2,C1QBP,PRPF19,LOX,SKP1,GORASP2,VPS4B,CCDC53,TFG,CLTA,SRSF6,SNRPC,HIST1H1A,VASP,ARL2,SIRT2,TSG101,ATXN10,EIF2S3,HIP1R,EIF3G,FUS,NASP,EIF2S1,SRSF1,DCTN3,ARL3,PSMD11,MCM4,NUBP2,SLC9A3R1,CAPZA1,ACTR3,AP2S1,EHD2,NAPA,CAPG,STRN,TUBB4A,MCM6,DARS,YWHAE,MCM2,PRKAR2B,PIK3C2A,SNRPF,PXN,TRIP11,EFTUD…
GO:0071702	Organic substance transport	251	2173	0.34	3.15e-28	9606.ENSP00000003084,9606.ENSP00000037243,9606.ENSP00000215570,9606.ENSP00000216259,9606.ENSP00000216442,9606.ENSP00000221566,9606.ENSP00000222005,9606.ENSP00000222247,9606.ENSP00000223136,9606.ENSP00000230085,9606.ENSP00000238497,9606.ENSP00000240079,9606.ENSP00000242285,9606.ENSP00000243077,9606.ENSP00000244020,9606.ENSP00000248553,9606.ENSP00000248975,9606.ENSP00000249923,9606.ENSP00000251453,…	CFTR,GABARAPL2,TIMM13,PMM1,ATP6V1D,SGTA,CDC37,RPL18A,FIS1,SNX3,VPS4B,CCDC53,CLTA,LRP1,SRSF6,HSPB1,YWHAH,COPB1,RPS16,SNX4,TSG101,G6PC,NASP,AP3B1,RAB11FIP5,IGF2BP3,SRSF1,ARL3,ARL1,SNX1,SLC9A3R1,COPE,CSE1L,UFD1L,ARFGAP3,DESI1,AP2S1,NAPA,ARCN1,YWHAE,STAT3,NUP54,GRPEL1,XPO5,TRIP11,RPS11,RCN3,ATP6V1A,ATP6V1B2,PLIN2,LIN7C,RPS3,AIP,VPS26B,HNRNPU,RANBP2,CA3,PDIA4,DDX19B,KPNB1,IGF2BP1,ATP6V0D1,U2AFBP,AP2M1…
GO:0044248	Cellular catabolic process	205	1758	0.34	7.95e-23	9606.ENSP00000037243,9606.ENSP00000044462,9606.ENSP00000157812,9606.ENSP00000168216,9606.ENSP00000196371,9606.ENSP00000210313,9606.ENSP00000215071,9606.ENSP00000216225,9606.ENSP00000216455,9606.ENSP00000216780,9606.ENSP00000216802,9606.ENSP00000216962,9606.ENSP00000217244,9606.ENSP00000217958,9606.ENSP00000217964,9606.ENSP00000219313,9606.ENSP00000221138,9606.ENSP00000221566,9606.ENSP00000222247,…	GABARAPL2,PSMA4,PSMC4,HSD17B10,OXCT1,PSMD5,PSMD8,RBX1,PSMA3,PCK2,PSME2,PYGB,CSNK2A1,PSMD10,TBL1X,PSMD7,PPP2CB,SGTA,RPL18A,FIS1,PSMA2,DDX5,PRPF19,LTA4H,USP5,TPI1,PRKAB1,SKP1,UBE3A,VPS4B,CLTA,LRP1,SDF2L1,SIRT2,NEDD8,RPS16,TSG101,G6PC,GNS,UGGT1,PSMC1,PSMA6,USP14,PSMD11,SCPEP1,PRDX1,UFD1L,AP2S1,BLVRB,DCPS,PCNP,PRDX5,ACAT1,GET4,GID8,CSAD,WDR61,PSMB6,RPS11,RCN3,PSMA5,RPS3,NTAN1,KPNB1,AP2M1,UBXN1,CAPN2,…
GO:1901575	Organic substance catabolic process	204	1750	0.34	1.08e-22	9606.ENSP00000044462,9606.ENSP00000157812,9606.ENSP00000168216,9606.ENSP00000196371,9606.ENSP00000210313,9606.ENSP00000215071,9606.ENSP00000216225,9606.ENSP00000216455,9606.ENSP00000216780,9606.ENSP00000216802,9606.ENSP00000216962,9606.ENSP00000217958,9606.ENSP00000217964,9606.ENSP00000219313,9606.ENSP00000221138,9606.ENSP00000221566,9606.ENSP00000222247,9606.ENSP00000223321,9606.ENSP00000225792,…	PSMA4,PSMC4,HSD17B10,OXCT1,PSMD5,PSMD8,RBX1,PSMA3,PCK2,PSME2,PYGB,PSMD10,TBL1X,PSMD7,PPP2CB,SGTA,RPL18A,PSMA2,DDX5,PRPF19,LTA4H,USP5,TPI1,SKP1,UBE3A,ENO1,CTSD,VPS4B,CLTA,LRP1,SDF2L1,YWHAH,SIRT2,NEDD8,RPS16,TSG101,G6PC,GNS,UGGT1,PSMC1,PSMA6,USP14,PSMD11,SCPEP1,UFD1L,AP2S1,BLVRB,DCPS,PCNP,ACAT1,GET4,GID8,CSAD,WDR61,PSMB6,RPS11,RCN3,PSMA5,RPS3,GPD1L,NTAN1,KPNB1,AP2M1,UBXN1,CAPN2,NEMF,HPRT1,TPP1,HSP9…
GO:0051726	Regulation of cell cycle	141	1230	0.34	1.13e-14	9606.ENSP00000044462,9606.ENSP00000157812,9606.ENSP00000175506,9606.ENSP00000176763,9606.ENSP00000210313,9606.ENSP00000215071,9606.ENSP00000215754,9606.ENSP00000216225,9606.ENSP00000216455,9606.ENSP00000216802,9606.ENSP00000217244,9606.ENSP00000217958,9606.ENSP00000219313,9606.ENSP00000221265,9606.ENSP00000222005,9606.ENSP00000223321,9606.ENSP00000226004,9606.ENSP00000227524,9606.ENSP00000229328,…	PSMA4,PSMC4,ASNS,STK10,PSMD5,PSMD8,MIF,RBX1,PSMA3,PSME2,CSNK2A1,PSMD10,PSMD7,PAF1,CDC37,PSMA2,DUSP3,PRPF19,PRKAB1,SKP1,MSH2,VPS4B,TARDBP,SIRT2,TSG101,TRIM21,CDK4,CAB39,DCTN3,PSMC1,PSMA6,PSMD11,SLC9A3R1,CDKN2C,MAP2K2,TUBB4A,YWHAE,STAT3,NSUN2,PRKAR2B,IQGAP1,PSMB6,PSMA5,DYNC1LI1,PAK1,LAMTOR1,HNRNPU,CTBP1,NPM1,DDB1,MAP2K1,YWHAG,PSMD1,HCFC1,PSMD2,PSMC5,CCAR2,CASP3,OXSR1,PAK2,BID,CHORDC1,CALR,PPP2R1A,R…
GO:0060341	Regulation of cellular localization	120	1027	0.34	6.91e-13	9606.ENSP00000003084,9606.ENSP00000007722,9606.ENSP00000196371,9606.ENSP00000220003,9606.ENSP00000223136,9606.ENSP00000230085,9606.ENSP00000240185,9606.ENSP00000243077,9606.ENSP00000248975,9606.ENSP00000251775,9606.ENSP00000251968,9606.ENSP00000253024,9606.ENSP00000254301,9606.ENSP00000256460,9606.ENSP00000258091,9606.ENSP00000258098,9606.ENSP00000262932,9606.ENSP00000262948,9606.ENSP00000263277,…	CFTR,ITGA3,OXCT1,CSK,FIS1,SNX3,TARDBP,LRP1,YWHAH,SNX4,TSG101,TRIM28,LGALS3,CAMK1,CCT7,RAB11FIP5,CNPY4,MAP2K2,EHD2,NAPA,YWHAE,NSUN2,NUP54,XPO5,SRI,IQGAP1,SH3GL1,SAE1,CCT6A,PAK1,CCT5,GPD1L,HNRNPU,CCT8,AP2M1,IWS1,CCT3,LZTFL1,MAP1B,ARF6,VPS35,CCT2,MAP1A,MAP2K1,YWHAG,KIF5B,COMMD1,DAB2,KHDRBS1,TCP1,BID,SEC16A,LAMP1,HSP90AA1,EPB41L2,CAMK2D,PTPN11,ANP32B,ANXA2,CRKL,ANXA6,AP3D1,AKAP9,DYNC1H1,UBL5,NUP214,M…
GO:0070925	Organelle assembly	85	735	0.34	7.01e-09	9606.ENSP00000006275,9606.ENSP00000037243,9606.ENSP00000216442,9606.ENSP00000225698,9606.ENSP00000234160,9606.ENSP00000238497,9606.ENSP00000251968,9606.ENSP00000252934,9606.ENSP00000256383,9606.ENSP00000259632,9606.ENSP00000260746,9606.ENSP00000263238,9606.ENSP00000263277,9606.ENSP00000264071,9606.ENSP00000264335,9606.ENSP00000265717,9606.ENSP00000267622,9606.ENSP00000268206,9606.ENSP00000278572,…	TRAPPC6A,GABARAPL2,ATP6V1D,C1QBP,GORASP2,VPS4B,TSG101,ATXN10,EIF2S1,DCTN3,ARL3,ACTR3,EHD2,TUBB4A,YWHAE,PRKAR2B,TRIP11,EFTUD1,RPS3,KPNB1,ATP6V0D1,NPM1,CFL2,VPS37C,YWHAG,EDC3,FLII,PPP2R1A,RPS27L,PARVA,HSP90AA1,TNPO1,PUM2,TUBB4B,UBQLN2,RPL3,RPSA,ATG7,AKAP9,DYNC1H1,DYNLRB1,TPM1,G3BP2,ATG2B,DCTN1,CSRP1,BCCIP,BAG3,FLNA,ACTR1A,GSN,STX12,EIF6,RPL11,UBQLN1,VPS28,ACTR2,DYNLL1,PRKAR1A,RPL24,G3BP1,DYNC1I2,PA…
GO:0050778	Positive regulation of immune response	71	607	0.34	1.36e-07	9606.ENSP00000044462,9606.ENSP00000157812,9606.ENSP00000210313,9606.ENSP00000215071,9606.ENSP00000215754,9606.ENSP00000216160,9606.ENSP00000216455,9606.ENSP00000216802,9606.ENSP00000217958,9606.ENSP00000219313,9606.ENSP00000220003,9606.ENSP00000223321,9606.ENSP00000225698,9606.ENSP00000226574,9606.ENSP00000228825,9606.ENSP00000231487,9606.ENSP00000233146,9606.ENSP00000251775,9606.ENSP00000261303,…	PSMA4,PSMC4,PSMD5,PSMD8,MIF,TAB1,PSMA3,PSME2,PSMD10,PSMD7,CSK,PSMA2,C1QBP,NFKB1,ARPC3,SKP1,MSH2,SNX4,PSMC1,PSMA6,PSMD11,ACTR3,EIF2B2,PSMB6,PSMA5,PAK1,RPS3,ELMO2,STAT6,CRK,PSMD1,PSMD2,PSMC5,KHDRBS1,PAK2,KARS,LAMP1,HSP90AA1,PSMF1,CRKL,MYO1C,EIF2B3,MATR3,PSMD4,PSMA7,BAG6,ABI1,ANXA1,ACTR2,DDX1,PSME1,HSPD1,CDC42,RELA,PSMD14,ARPC1B,PSMC2,BCAR1,PSMD13,PSMC6,PSMA1,PSMD6,PARK7,PIK3R1,BRK1,PSMD9,LSM14A,APP…
GO:1901361	Organic cyclic compound catabolic process	55	472	0.34	7.2e-06	9606.ENSP00000222247,9606.ENSP00000225792,9606.ENSP00000248975,9606.ENSP00000251453,9606.ENSP00000263368,9606.ENSP00000263579,9606.ENSP00000265838,9606.ENSP00000267973,9606.ENSP00000270625,9606.ENSP00000278572,9606.ENSP00000290158,9606.ENSP00000298556,9606.ENSP00000304229,9606.ENSP00000310596,9606.ENSP00000311032,9606.ENSP00000311430,9606.ENSP00000313007,9606.ENSP00000313199,9606.ENSP00000320503,…	RPL18A,DDX5,YWHAH,RPS16,BLVRB,DCPS,ACAT1,WDR61,RPS11,RPS3,KPNB1,HPRT1,HINT1,LSM1,CASP3,RPL4,PABPC1,HNRNPD,EDC3,PPP2R1A,PPP2R2A,RPS7,RPL7,H1F0,RPL3,RPLP1,RPSA,SND1,VCP,EDC4,ETF1,PABPC4,RPL11,LSM2,RPS6,RPL13A,RPL24,RPS29,KHSRP,RPS14,GSPT1,RPL6,PPP2CA,RPL23,SMG7,RPL30,RNH1,TNKS1BP1,RPL18,RPLP0,ALDH6A1,RPS28,RPS5,DCP1A,CSDE1
GO:2000116	Regulation of cysteine-type endopeptidase activity	28	240	0.34	0.0039	9606.ENSP00000217244,9606.ENSP00000223136,9606.ENSP00000233893,9606.ENSP00000236671,9606.ENSP00000253083,9606.ENSP00000264335,9606.ENSP00000265462,9606.ENSP00000278572,9606.ENSP00000298510,9606.ENSP00000314067,9606.ENSP00000318822,9606.ENSP00000331019,9606.ENSP00000336747,9606.ENSP00000341268,9606.ENSP00000345848,9606.ENSP00000351777,9606.ENSP00000362924,9606.ENSP00000363661,9606.ENSP00000373620,…	CSNK2A1,FIS1,HSPE1,CTSD,HIP1R,YWHAE,PRDX5,RPS3,PRDX3,PAK2,BID,RPS27L,HIP1,TRADD,ANP32B,VCP,GSN,IGBP1,HSPD1,LGMN,CAST,PARK7,GNB2L1,USP47,CRYAB,AKT1,NOL3,PDCD5
GO:0019318	Hexose metabolic process	18	157	0.34	0.0411	9606.ENSP00000216259,9606.ENSP00000216780,9606.ENSP00000229270,9606.ENSP00000234590,9606.ENSP00000253801,9606.ENSP00000285930,9606.ENSP00000305692,9606.ENSP00000307241,9606.ENSP00000320171,9606.ENSP00000327070,9606.ENSP00000339958,9606.ENSP00000359991,9606.ENSP00000362413,9606.ENSP00000378360,9606.ENSP00000451828,9606.ENSP00000453129,9606.ENSP00000465930,9606.ENSP00000483375	PMM1,PCK2,TPI1,ENO1,G6PC,AKR1B1,GAA,PDHB,PKM,MDH2,NISCH,PGAM1,PGK1,DAK,AKT1,GALK2,GALK1,GALE
GO:0010634	Positive regulation of epithelial cell migration	17	147	0.34	0.0474	9606.ENSP00000007722,9606.ENSP00000053867,9606.ENSP00000231061,9606.ENSP00000248450,9606.ENSP00000248553,9606.ENSP00000262030,9606.ENSP00000264908,9606.ENSP00000265970,9606.ENSP00000298316,9606.ENSP00000320866,9606.ENSP00000366109,9606.ENSP00000376911,9606.ENSP00000380638,9606.ENSP00000391669,9606.ENSP00000398803,9606.ENSP00000451828,9606.ENSP00000484803	ITGA3,GRN,SPARC,AAMP,HSPB1,ATP5B,ANXA3,PIK3C2A,ARF6,CALR,ANXA1,LGMN,PTK2B,BCAR1,TSTA3,AKT1,FOXP1
GO:1903322	Positive regulation of protein modification by small protein conjugation or removal	17	147	0.34	0.0474	9606.ENSP00000216225,9606.ENSP00000217958,9606.ENSP00000223029,9606.ENSP00000231487,9606.ENSP00000232165,9606.ENSP00000246548,9606.ENSP00000270225,9606.ENSP00000308236,9606.ENSP00000313869,9606.ENSP00000314733,9606.ENSP00000324173,9606.ENSP00000333633,9606.ENSP00000348838,9606.ENSP00000351777,9606.ENSP00000365576,9606.ENSP00000383003,9606.ENSP00000400906	RBX1,PSMD10,AIMP2,SKP1,UBE3A,UBA2,SAE1,COMMD1,GORASP1,TOLLIP,HSPA5,MTA1,UBE2C,VCP,UBQLN1,FKBP1A,UBE2L3
GO:0043524	Negative regulation of neuron apoptotic process	17	148	0.34	0.0496	9606.ENSP00000053867,9606.ENSP00000229416,9606.ENSP00000233146,9606.ENSP00000243077,9606.ENSP00000261772,9606.ENSP00000270142,9606.ENSP00000355217,9606.ENSP00000359258,9606.ENSP00000373620,9606.ENSP00000376911,9606.ENSP00000377633,9606.ENSP00000379975,9606.ENSP00000380638,9606.ENSP00000382697,9606.ENSP00000394863,9606.ENSP00000418770,9606.ENSP00000480150	GRN,GCLC,MSH2,LRP1,AARS,SOD1,SNX6,GCLM,HSPD1,LGMN,STAMBP,ILK,PTK2B,ROCK1,PPT1,PARK7,HYOU1
GO:0080134	Regulation of response to stress	161	1437	0.33	4.68e-16	9606.ENSP00000001008,9606.ENSP00000044462,9606.ENSP00000053867,9606.ENSP00000157812,9606.ENSP00000210313,9606.ENSP00000215071,9606.ENSP00000215754,9606.ENSP00000216160,9606.ENSP00000216455,9606.ENSP00000216802,9606.ENSP00000217958,9606.ENSP00000219313,9606.ENSP00000221566,9606.ENSP00000222005,9606.ENSP00000222553,9606.ENSP00000223321,9606.ENSP00000225698,9606.ENSP00000225792,9606.ENSP00000226004,…	FKBP4,PSMA4,GRN,PSMC4,PSMD5,PSMD8,MIF,TAB1,PSMA3,PSME2,PSMD10,PSMD7,SGTA,CDC37,NAMPT,PSMA2,C1QBP,DDX5,DUSP3,NFKB1,YBX3,SKP1,EIF2AK2,ENO1,LRP1,SRSF6,TRAP1,HSPB1,SIRT2,FXR2,SNX4,TRIM28,FUS,DNAJB1,PSMC1,PSMA6,USP14,PSMD11,SPAG9,PRDX1,MAP2K2,UFD1L,YWHAE,STAT3,NUP54,SOD1,PSMB6,PSMA5,PAK1,RPS3,PPP4C,HSPB8,RANBP2,UBXN1,ABCE1,NPM1,VPS35,CRK,PRDX2,MAP2K1,PSMD1,PSMD2,PSMC5,NUP93,CCAR2,PAK2,NUP98,HSPH1,BID,…
GO:0009628	Response to abiotic stimulus	129	1147	0.33	8.19e-13	9606.ENSP00000044462,9606.ENSP00000157812,9606.ENSP00000175506,9606.ENSP00000196061,9606.ENSP00000210313,9606.ENSP00000215071,9606.ENSP00000216225,9606.ENSP00000216455,9606.ENSP00000216802,9606.ENSP00000217958,9606.ENSP00000219313,9606.ENSP00000222553,9606.ENSP00000223136,9606.ENSP00000223321,9606.ENSP00000226574,9606.ENSP00000228251,9606.ENSP00000229416,9606.ENSP00000231061,9606.ENSP00000233146,…	PSMA4,PSMC4,ASNS,PLOD1,PSMD5,PSMD8,RBX1,PSMA3,PSME2,PSMD10,PSMD7,NAMPT,FIS1,PSMA2,NFKB1,YBX3,GCLC,SPARC,MSH2,SIRT2,EIF2S1,CDK4,RAB11FIP5,CAB39,PSMC1,PSMA6,PSMD11,CNN2,YWHAE,EIF2B2,SOD1,PSMB6,PSMA5,ATP6V1A,PAK1,PLOD2,AKR1B1,ATP6V0D1,CAPN2,MAP1B,NPM1,HSP90B1,TSC22D4,DDB1,PSMD1,PSMD2,PSMC5,CCAR2,CASP3,OXSR1,HNRNPD,DNAJA2,SWI5,PKM,HSPA5,KARS,PPP1CA,P4HB,MTA1,HSP90AA1,PSMF1,PTPN11,PKN1,ATG7,AKAP9,DYNL…
GO:0032269	Negative regulation of cellular protein metabolic process	119	1043	0.33	3.58e-12	9606.ENSP00000012443,9606.ENSP00000037243,9606.ENSP00000215754,9606.ENSP00000217244,9606.ENSP00000217958,9606.ENSP00000220003,9606.ENSP00000221566,9606.ENSP00000226004,9606.ENSP00000226574,9606.ENSP00000229416,9606.ENSP00000233057,9606.ENSP00000240185,9606.ENSP00000243077,9606.ENSP00000248553,9606.ENSP00000249396,9606.ENSP00000250113,9606.ENSP00000251968,9606.ENSP00000254301,9606.ENSP00000254436,…	PPP5C,GABARAPL2,MIF,CSNK2A1,PSMD10,CSK,SGTA,DUSP3,NFKB1,GCLC,EIF2AK2,TARDBP,LRP1,HSPB1,SIRT2,FXR2,TSG101,LGALS3,TRIM21,EIF2S1,IGF2BP3,PEBP1,USP14,SLC9A3R1,CDKN2C,YWHAE,STAT3,PRDX5,PRKAR2A,PRKAR2B,RPS3,GPD1L,IGF2BP1,CTBP1,CSTB,UBXN1,NPM1,PRDX3,VPS35,MAP1A,SRP9,YWHAG,U2AF2,PPP1R14B,CCAR2,CASP3,HNRNPD,PAK2,NCL,SHMT1,CHORDC1,CALR,UBE2O,PPP2R1A,PURA,PSMF1,RPS7,CAPRIN1,PKN1,ANXA2,CRKL,WARS,FXR1,WDR5,SN…
GO:0051248	Negative regulation of protein metabolic process	123	1096	0.33	3.72e-12	9606.ENSP00000012443,9606.ENSP00000037243,9606.ENSP00000215754,9606.ENSP00000217244,9606.ENSP00000217958,9606.ENSP00000220003,9606.ENSP00000221566,9606.ENSP00000226004,9606.ENSP00000226574,9606.ENSP00000229416,9606.ENSP00000230085,9606.ENSP00000233057,9606.ENSP00000240185,9606.ENSP00000243077,9606.ENSP00000248553,9606.ENSP00000249396,9606.ENSP00000250113,9606.ENSP00000251968,9606.ENSP00000254301,…	PPP5C,GABARAPL2,MIF,CSNK2A1,PSMD10,CSK,SGTA,DUSP3,NFKB1,GCLC,SNX3,EIF2AK2,TARDBP,LRP1,HSPB1,SIRT2,FXR2,TSG101,LGALS3,TRIM21,EIF2S1,IGF2BP3,PEBP1,USP14,SLC9A3R1,CDKN2C,YWHAE,STAT3,PRDX5,PRKAR2A,PRKAR2B,RPS3,GPD1L,IGF2BP1,CTBP1,CSTB,UBXN1,NPM1,PRDX3,VPS35,MAP1A,SRP9,SF3B3,YWHAG,U2AF2,PPP1R14B,CCAR2,CASP3,HNRNPD,PAK2,NCL,SHMT1,CHORDC1,CALR,UBE2O,PPP2R1A,PURA,PSMF1,RPS7,CAPRIN1,PKN1,ANXA2,CRKL,WARS,F…
GO:0070201	Regulation of establishment of protein localization	72	642	0.33	4.81e-07	9606.ENSP00000003084,9606.ENSP00000196371,9606.ENSP00000215754,9606.ENSP00000220003,9606.ENSP00000223136,9606.ENSP00000230085,9606.ENSP00000236671,9606.ENSP00000240185,9606.ENSP00000243077,9606.ENSP00000246747,9606.ENSP00000248975,9606.ENSP00000251968,9606.ENSP00000253024,9606.ENSP00000256460,9606.ENSP00000258091,9606.ENSP00000258098,9606.ENSP00000264335,9606.ENSP00000264670,9606.ENSP00000264883,…	CFTR,OXCT1,MIF,CSK,FIS1,SNX3,CTSD,TARDBP,LRP1,ARL2,YWHAH,TSG101,TRIM28,CAMK1,CCT7,RAB11FIP5,YWHAE,NSUN2,NUP54,XPO5,SRI,SAE1,CCT6A,PAK1,CCT5,CCT8,IWS1,CCT3,ARF6,VPS35,CCT2,YWHAG,KIF5B,TCP1,BID,SEC16A,IDH2,PTPN11,ANP32B,UBL5,MYO1C,GOPC,BAG3,FLNA,YWHAB,SAR1A,VPS28,UFM1,DNAJA1,NUPL1,YWHAQ,TSSC1,PDCD10,CCT4,YWHAZ,CDC42,XPO1,NUCB1,SCFD1,UBE2L3,RANGAP1,PARK7,PPIA,GNB2L1,PIK3R1,ENY2,PSMD9,DNM1L,PDCD5,NUP…
GO:1901652	Response to peptide	54	476	0.33	1.87e-05	9606.ENSP00000216442,9606.ENSP00000216780,9606.ENSP00000220003,9606.ENSP00000222553,9606.ENSP00000223136,9606.ENSP00000226574,9606.ENSP00000229416,9606.ENSP00000231061,9606.ENSP00000243077,9606.ENSP00000244020,9606.ENSP00000253801,9606.ENSP00000257904,9606.ENSP00000264657,9606.ENSP00000265563,9606.ENSP00000265717,9606.ENSP00000265970,9606.ENSP00000266126,9606.ENSP00000267257,9606.ENSP00000268182,…	ATP6V1D,PCK2,CSK,NAMPT,FIS1,NFKB1,GCLC,SPARC,LRP1,SRSF6,G6PC,CDK4,STAT3,PRKAR2A,PRKAR2B,PIK3C2A,EIF2B2,PXN,IQGAP1,ATP6V1A,ATP6V1B2,PAK1,AKR1B1,ATP6V0D1,MAP1B,STAT6,CRK,YWHAG,PKM,EIF2B3,STAT1,ARHGEF2,SNX6,EPRS,CACYBP,DNM1,OGT,ATP6V1G1,EIF6,ANXA1,SYAP1,PRKAR1A,NME2,LGMN,ROCK1,RELA,BCAR1,RANGAP1,ATP6V1F,RPL23,PIK3R1,VIM,AKT1,SRSF5
GO:0010639	Negative regulation of organelle organization	45	395	0.33	0.00013	9606.ENSP00000001008,9606.ENSP00000217958,9606.ENSP00000229416,9606.ENSP00000244573,9606.ENSP00000253083,9606.ENSP00000257829,9606.ENSP00000263168,9606.ENSP00000263867,9606.ENSP00000264071,9606.ENSP00000265056,9606.ENSP00000281537,9606.ENSP00000283179,9606.ENSP00000290921,9606.ENSP00000296755,9606.ENSP00000296930,9606.ENSP00000314067,9606.ENSP00000330074,9606.ENSP00000341826,9606.ENSP00000344504,…	FKBP4,PSMD10,GCLC,HIST1H1A,HIP1R,NAT10,CAPZA1,CAPG,TUBB4A,MCM2,TJP1,HNRNPU,CTBP1,MAP1B,NPM1,PAK2,HIST1H1B,HNRNPA1,H1F0,VAT1,ARPIN,WDR5,ARHGEF18,MAP4,OPA1,ARHGEF2,CAPZA2,FH,BAG3,GSN,TOM1L2,DNM2,PRKAR1A,CORO1B,LIMA1,TRIOBP,SCFD1,CAPZB,NAA10,OTUB1,DNM1L,HNRNPC,AKT1,NOL3,SEC22B
GO:0051222	Positive regulation of protein transport	40	352	0.33	0.00041	9606.ENSP00000003084,9606.ENSP00000196371,9606.ENSP00000215754,9606.ENSP00000223136,9606.ENSP00000240185,9606.ENSP00000243077,9606.ENSP00000248975,9606.ENSP00000251968,9606.ENSP00000253024,9606.ENSP00000256460,9606.ENSP00000264335,9606.ENSP00000265729,9606.ENSP00000270225,9606.ENSP00000278568,9606.ENSP00000298316,9606.ENSP00000299138,9606.ENSP00000306330,9606.ENSP00000307078,9606.ENSP00000318822,…	CFTR,OXCT1,MIF,FIS1,TARDBP,LRP1,YWHAH,TSG101,TRIM28,CAMK1,YWHAE,SRI,SAE1,PAK1,ARF6,VPS35,YWHAG,KIF5B,BID,SEC16A,ANP32B,UBL5,MYO1C,BAG3,FLNA,YWHAB,SAR1A,VPS28,YWHAQ,PDCD10,YWHAZ,CDC42,UBE2L3,PPIA,GNB2L1,PIK3R1,PSMD9,DNM1L,PDCD5,SH3GLB1
GO:0019693	Ribose phosphate metabolic process	37	329	0.33	0.00094	9606.ENSP00000229270,9606.ENSP00000232607,9606.ENSP00000234590,9606.ENSP00000253382,9606.ENSP00000262030,9606.ENSP00000265174,9606.ENSP00000265838,9606.ENSP00000268206,9606.ENSP00000298556,9606.ENSP00000301012,9606.ENSP00000304229,9606.ENSP00000304592,9606.ENSP00000307241,9606.ENSP00000320171,9606.ENSP00000321584,9606.ENSP00000345096,9606.ENSP00000354681,9606.ENSP00000355493,9606.ENSP00000356853,…	TPI1,UMPS,ENO1,ACSS2,ATP5B,PAPSS1,ACAT1,EFTUD1,HPRT1,MVD,HINT1,FASN,PDHB,PKM,IMPDH2,IMPDH1,OPA1,ADSS,UCK2,PGAM1,CMPK1,CTPS1,AK1,PGK1,GART,NME2,TKT,PPT1,PAPSS2,SUCLG2,GMPS,TJP2,DBI,MVK,LDHA,COASY,GALK1
GO:1901214	Regulation of neuron death	36	317	0.33	0.00098	9606.ENSP00000012443,9606.ENSP00000053867,9606.ENSP00000223029,9606.ENSP00000223136,9606.ENSP00000229416,9606.ENSP00000233146,9606.ENSP00000243077,9606.ENSP00000256383,9606.ENSP00000261303,9606.ENSP00000261772,9606.ENSP00000264657,9606.ENSP00000270142,9606.ENSP00000295006,9606.ENSP00000299138,9606.ENSP00000311032,9606.ENSP00000346437,9606.ENSP00000355217,9606.ENSP00000359258,9606.ENSP00000366070,…	PPP5C,GRN,AIMP2,FIS1,GCLC,MSH2,LRP1,EIF2S1,PSMC1,AARS,STAT3,SOD1,CAPN2,VPS35,CASP3,ATG7,SNX6,GCLM,RILPL1,GPNMB,HSPD1,AKT1S1,LGMN,PICALM,SRPK2,STAMBP,ILK,PTK2B,ROCK1,CDC42,PPT1,PARK7,GNB2L1,AKT1,HYOU1,AP2B1
GO:0009259	Ribonucleotide metabolic process	36	318	0.33	0.001	9606.ENSP00000229270,9606.ENSP00000232607,9606.ENSP00000234590,9606.ENSP00000253382,9606.ENSP00000262030,9606.ENSP00000265174,9606.ENSP00000265838,9606.ENSP00000268206,9606.ENSP00000298556,9606.ENSP00000301012,9606.ENSP00000304229,9606.ENSP00000304592,9606.ENSP00000307241,9606.ENSP00000320171,9606.ENSP00000321584,9606.ENSP00000345096,9606.ENSP00000354681,9606.ENSP00000355493,9606.ENSP00000356853,…	TPI1,UMPS,ENO1,ACSS2,ATP5B,PAPSS1,ACAT1,EFTUD1,HPRT1,MVD,HINT1,FASN,PDHB,PKM,IMPDH2,IMPDH1,OPA1,ADSS,UCK2,PGAM1,CMPK1,CTPS1,AK1,PGK1,GART,NME2,PPT1,PAPSS2,SUCLG2,GMPS,TJP2,DBI,MVK,LDHA,COASY,GALK1
GO:0010769	Regulation of cell morphogenesis involved in differentiation	35	309	0.33	0.0013	9606.ENSP00000225698,9606.ENSP00000232165,9606.ENSP00000243077,9606.ENSP00000248975,9606.ENSP00000269321,9606.ENSP00000278568,9606.ENSP00000296755,9606.ENSP00000300574,9606.ENSP00000302486,9606.ENSP00000309539,9606.ENSP00000310686,9606.ENSP00000313869,9606.ENSP00000320866,9606.ENSP00000327801,9606.ENSP00000340329,9606.ENSP00000346300,9606.ENSP00000346839,9606.ENSP00000354681,9606.ENSP00000357801,…	C1QBP,UBE3A,LRP1,YWHAH,ARHGDIA,PAK1,MAP1B,CRK,MAP2K1,DPYSL2,FBXW8,GORASP1,CALR,P4HB,CAPRIN1,CRKL,FN1,OPA1,S100A10,FLNA,CTTN,ACTR2,DNM2,ILK,PAFAH1B1,CDC42,TRIOBP,SPG20,DBNL,NEDD4,KIF13B,CFL1,LIMS1,DNM1L,PDLIM5
GO:0032886	Regulation of microtubule-based process	28	245	0.33	0.005	9606.ENSP00000001008,9606.ENSP00000238497,9606.ENSP00000246747,9606.ENSP00000264071,9606.ENSP00000278568,9606.ENSP00000278572,9606.ENSP00000283179,9606.ENSP00000296755,9606.ENSP00000296930,9606.ENSP00000300231,9606.ENSP00000319255,9606.ENSP00000333298,9606.ENSP00000348573,9606.ENSP00000348965,9606.ENSP00000349351,9606.ENSP00000354791,9606.ENSP00000354837,9606.ENSP00000363661,9606.ENSP00000379182,…	FKBP4,VPS4B,ARL2,TUBB4A,PAK1,RPS3,HNRNPU,MAP1B,NPM1,MAP1A,CHORDC1,LAMP1,AKAP9,DYNC1H1,BICD2,DCTN1,ARHGEF2,IGBP1,RAE1,PAFAH1B1,ROCK1,XPO1,RANBP1,PDCD6IP,NSFL1C,CKAP5,NUP62,CLTC
GO:0044085	Cellular component biogenesis	286	2583	0.32	4.4e-30	9606.ENSP00000001008,9606.ENSP00000006275,9606.ENSP00000037243,9606.ENSP00000168216,9606.ENSP00000171887,9606.ENSP00000210313,9606.ENSP00000211998,9606.ENSP00000215754,9606.ENSP00000215829,9606.ENSP00000216122,9606.ENSP00000216190,9606.ENSP00000216218,9606.ENSP00000216225,9606.ENSP00000216442,9606.ENSP00000216554,9606.ENSP00000217958,9606.ENSP00000221265,9606.ENSP00000221801,9606.ENSP00000223029,…	FKBP4,TRAPPC6A,GABARAPL2,HSD17B10,TNS1,PSMD5,VCL,MIF,SNRPD3,MCM5,EIF3D,ST13,RBX1,ATP6V1D,EIF5,PSMD10,PAF1,FBL,AIMP2,C1QBP,PRPF19,LOX,SKP1,GORASP2,VPS4B,CCDC53,TFG,CLTA,SRSF6,SNRPC,HIST1H1A,VASP,ARL2,SIRT2,RPS16,TSG101,ATXN10,EIF2S3,HIP1R,EIF3G,FUS,NASP,EIF2S1,NAT10,SRSF1,DCTN3,ARL3,PSMD11,MCM4,NUBP2,SLC9A3R1,CAPZA1,ACTR3,AP2S1,EHD2,NAPA,CAPG,STRN,TUBB4A,MCM6,DARS,YWHAE,MCM2,PRKAR2B,PIK3C2A,SNRPF,…
GO:0010467	Gene expression	227	2056	0.32	9.4e-23	9606.ENSP00000012443,9606.ENSP00000168216,9606.ENSP00000215829,9606.ENSP00000216038,9606.ENSP00000216190,9606.ENSP00000216554,9606.ENSP00000219252,9606.ENSP00000221265,9606.ENSP00000221801,9606.ENSP00000222247,9606.ENSP00000223029,9606.ENSP00000225698,9606.ENSP00000225792,9606.ENSP00000226574,9606.ENSP00000227524,9606.ENSP00000231509,9606.ENSP00000231572,9606.ENSP00000233057,9606.ENSP00000233557,…	PPP5C,HSD17B10,SNRPD3,RTCB,EIF3D,EIF5,POLR2C,PAF1,FBL,RPL18A,AIMP2,C1QBP,DDX5,NFKB1,PRPF19,NR3C1,RARS,EIF2AK2,NRBP1,TARDBP,SRSF6,SNRPC,LSM8,RPS16,TRIM28,EIF2S3,EIF3G,RBM39,FUS,LGALS3,EIF2S1,NARS,NAT10,CDK4,IGF2BP3,SRSF1,AARS,RBMS2,DCPS,DARS,STAT3,NSUN2,NUP54,EIF4H,EIF2B2,SNRPF,TRIP11,WDR61,EFTUD1,NOB1,RPS11,ISY1,RPS3,AIP,FARSB,MBNL1,HNRNPU,RANBP2,PPIL3,DDX19B,EIF5B,U2AFBP,EIF4A1,RBMS1,IWS1,ABCE1,…
GO:0044271	Cellular nitrogen compound biosynthetic process	167	1522	0.32	6.01e-16	9606.ENSP00000012443,9606.ENSP00000175506,9606.ENSP00000215829,9606.ENSP00000216190,9606.ENSP00000216259,9606.ENSP00000216554,9606.ENSP00000216605,9606.ENSP00000219252,9606.ENSP00000221265,9606.ENSP00000222247,9606.ENSP00000222553,9606.ENSP00000223029,9606.ENSP00000225792,9606.ENSP00000226574,9606.ENSP00000229416,9606.ENSP00000231004,9606.ENSP00000231509,9606.ENSP00000231572,9606.ENSP00000232607,…	PPP5C,ASNS,SNRPD3,EIF3D,PMM1,EIF5,MTHFD1,POLR2C,PAF1,RPL18A,NAMPT,AIMP2,DDX5,NFKB1,GCLC,LOX,NR3C1,RARS,UMPS,EIF2AK2,NRBP1,TARDBP,RPS16,TRIM28,EIF2S3,EIF3G,ACSS2,EIF2S1,NARS,CDK4,IGF2BP3,AARS,ATP5B,UFD1L,DARS,STAT3,PAPSS1,EIF4H,ACAT1,EIF2B2,SNRPF,TRIP11,WDR61,EFTUD1,RPS11,RPS3,FARSB,EIF5B,EIF4A1,IWS1,ABCE1,NEMF,HPRT1,GCN1L1,HINT1,FASN,PDHB,EEF2,RPL4,PABPC1,HNRNPD,ABCF1,FUBP3,SHMT1,PKM,FARSA,IMPDH2…
GO:0070647	Protein modification by small protein conjugation or removal	114	1021	0.32	4.29e-11	9606.ENSP00000003084,9606.ENSP00000044462,9606.ENSP00000157812,9606.ENSP00000210313,9606.ENSP00000215071,9606.ENSP00000216160,9606.ENSP00000216225,9606.ENSP00000216455,9606.ENSP00000216802,9606.ENSP00000217958,9606.ENSP00000219313,9606.ENSP00000221265,9606.ENSP00000223321,9606.ENSP00000227524,9606.ENSP00000229268,9606.ENSP00000230085,9606.ENSP00000231487,9606.ENSP00000232165,9606.ENSP00000238647,…	CFTR,PSMA4,PSMC4,PSMD5,PSMD8,TAB1,RBX1,PSMA3,PSME2,PSMD10,PSMD7,PAF1,PSMA2,PRPF19,USP5,SNX3,SKP1,UBE3A,IRF2BPL,UBA2,NEDD8,TSG101,TRIM28,TRIM21,PSMC1,PSMA6,USP14,PSMD11,UFD1L,DESI1,COPS4,NUP54,PCNP,WDR61,SAE1,PSMB6,PSMA5,RANBP2,MED11,DDB1,COPS6,COMMD1,VCPIP1,PSMD1,HCFC1,PSMD2,PSMC5,NUP93,FBXW8,NUP98,RUVBL1,UBE2O,TRIM25,PSMF1,UBA1,ANAPC1,TAF9B,COPS8,ATG7,UBA5,UBE2C,COPS5,RAD23B,VCP,NUP214,CDC16,IRF…
GO:0010243	Response to organonitrogen compound	109	987	0.32	2.42e-10	9606.ENSP00000003084,9606.ENSP00000012443,9606.ENSP00000175506,9606.ENSP00000216442,9606.ENSP00000216780,9606.ENSP00000220003,9606.ENSP00000221566,9606.ENSP00000222553,9606.ENSP00000223136,9606.ENSP00000226574,9606.ENSP00000229416,9606.ENSP00000231061,9606.ENSP00000232165,9606.ENSP00000243077,9606.ENSP00000244020,9606.ENSP00000248958,9606.ENSP00000249396,9606.ENSP00000253801,9606.ENSP00000257904,…	CFTR,PPP5C,ASNS,ATP6V1D,PCK2,CSK,SGTA,NAMPT,FIS1,NFKB1,GCLC,SPARC,UBE3A,LRP1,SRSF6,SDF2L1,SIRT2,G6PC,CDK4,UGGT1,SLC9A3R1,UFD1L,STAT3,PRKAR2A,PRKAR2B,GET4,PIK3C2A,EIF2B2,PXN,IQGAP1,SOD1,RCN3,ATP6V1A,ATP6V1B2,PAK1,LAMTOR1,RANBP2,AKR1B1,ATP6V0D1,CAPN2,MAP1B,HPRT1,HSP90B1,STAT6,CRK,YWHAG,EEF2,CASP3,HNRNPD,SHMT1,PKM,TRIM25,HSPA5,PPP2R2A,MIA3,UBQLN2,ATG7,AKAP9,VCP,EIF2B3,STAT1,ZEB1,OPA1,ARHGEF2,SNX6,AD…
GO:0044087	Regulation of cellular component biogenesis	107	971	0.32	4.22e-10	9606.ENSP00000001008,9606.ENSP00000157812,9606.ENSP00000211998,9606.ENSP00000216225,9606.ENSP00000226004,9606.ENSP00000228825,9606.ENSP00000233057,9606.ENSP00000238497,9606.ENSP00000243077,9606.ENSP00000245932,9606.ENSP00000246747,9606.ENSP00000249014,9606.ENSP00000249396,9606.ENSP00000250113,9606.ENSP00000251968,9606.ENSP00000253024,9606.ENSP00000253083,9606.ENSP00000254301,9606.ENSP00000254322,…	FKBP4,PSMC4,VCL,RBX1,DUSP3,ARPC3,EIF2AK2,VPS4B,LRP1,VASP,ARL2,CDC42EP1,SIRT2,FXR2,TSG101,TRIM28,HIP1R,LGALS3,DNAJB1,CAPZA1,ACTR3,NAPA,CAPG,TUBB4A,PXN,IQGAP1,PAK1,RPS3,TJP1,HNRNPU,MAP1B,NPM1,ARF6,VPS35,DDB1,HCFC1,PSMC5,PAK2,BID,HSPA5,HSP90AA1,PTPN11,UBQLN2,ARPC5L,PIP4K2C,WARS,AKAP9,DYNC1H1,ARPIN,FXR1,RABEP2,TPM1,VCP,RAB3GAP2,G3BP2,MYO1C,ARHGEF18,MAP4,MSN,DCTN1,ARHGEF2,CAPZA2,S100A10,SLK,FLNA,FMR1,…
GO:0032446	Protein modification by small protein conjugation	90	808	0.32	1.11e-08	9606.ENSP00000044462,9606.ENSP00000157812,9606.ENSP00000210313,9606.ENSP00000215071,9606.ENSP00000216225,9606.ENSP00000216455,9606.ENSP00000216802,9606.ENSP00000217958,9606.ENSP00000219313,9606.ENSP00000221265,9606.ENSP00000223321,9606.ENSP00000227524,9606.ENSP00000229268,9606.ENSP00000231487,9606.ENSP00000232165,9606.ENSP00000238647,9606.ENSP00000246548,9606.ENSP00000250495,9606.ENSP00000251968,…	PSMA4,PSMC4,PSMD5,PSMD8,RBX1,PSMA3,PSME2,PSMD10,PSMD7,PAF1,PSMA2,PRPF19,USP5,SKP1,UBE3A,IRF2BPL,UBA2,NEDD8,TSG101,TRIM28,TRIM21,PSMC1,PSMA6,PSMD11,NUP54,PCNP,WDR61,SAE1,PSMB6,PSMA5,RANBP2,MED11,DDB1,COMMD1,VCPIP1,PSMD1,PSMD2,PSMC5,NUP93,FBXW8,NUP98,UBE2O,TRIM25,PSMF1,UBA1,ANAPC1,ATG7,UBA5,UBE2C,VCP,NUP214,CDC16,IRF2BP2,WDR42A,PSMD4,UFL1,PSMA7,CCDC22,FBXO6,UCHL3,PCNA,UFM1,ARIH1,NUPL1,TSSC1,PSME1,R…
GO:0000278	Mitotic cell cycle	77	695	0.32	2.45e-07	9606.ENSP00000012443,9606.ENSP00000216122,9606.ENSP00000231487,9606.ENSP00000233146,9606.ENSP00000238497,9606.ENSP00000238616,9606.ENSP00000255120,9606.ENSP00000257904,9606.ENSP00000259632,9606.ENSP00000260746,9606.ENSP00000262105,9606.ENSP00000262662,9606.ENSP00000264071,9606.ENSP00000264156,9606.ENSP00000264335,9606.ENSP00000265056,9606.ENSP00000265717,9606.ENSP00000290158,9606.ENSP00000301072,…	PPP5C,MCM5,SKP1,MSH2,VPS4B,NEK9,NASP,CDK4,DCTN3,ARL3,MCM4,CDKN2C,TUBB4A,MCM6,YWHAE,MCM2,PRKAR2B,KPNB1,TUBA1C,YWHAG,MCM7,VCPIP1,SSSCA1,KHDRBS1,TUBB6,TUBB3,PPP2R1A,PPP2R2A,RPS27L,HSP90AA1,TUBA1B,ANAPC1,PTPN11,TUBB4B,AKAP9,UBE2C,DYNC1H1,VCP,NUP214,MAP4,CDC16,DCTN1,ARHGEF2,DYNLT1,BCCIP,FLNA,ACTR1A,RPA2,PCNA,TUBB2A,DNM2,SNX9,SRSF2,DYNLL1,STAMBP,PPP1CB,DYNC1I2,PAFAH1B1,PPME1,ROCK1,DSN1,PPP6C,DHFR,GSPT1…
GO:0031400	Negative regulation of protein modification process	66	602	0.32	3.72e-06	9606.ENSP00000012443,9606.ENSP00000217958,9606.ENSP00000220003,9606.ENSP00000226004,9606.ENSP00000229416,9606.ENSP00000240185,9606.ENSP00000248553,9606.ENSP00000249396,9606.ENSP00000251968,9606.ENSP00000254301,9606.ENSP00000254436,9606.ENSP00000261313,9606.ENSP00000262613,9606.ENSP00000262662,9606.ENSP00000264335,9606.ENSP00000265563,9606.ENSP00000265717,9606.ENSP00000278572,9606.ENSP00000282541,…	PPP5C,PSMD10,CSK,DUSP3,GCLC,TARDBP,HSPB1,SIRT2,TSG101,LGALS3,TRIM21,PEBP1,SLC9A3R1,CDKN2C,YWHAE,PRKAR2A,PRKAR2B,RPS3,GPD1L,CTBP1,UBXN1,NPM1,YWHAG,U2AF2,PPP1R14B,CASP3,PAK2,CHORDC1,PPP2R1A,RPS7,PKN1,CRKL,WARS,WDR5,SNX6,FH,FAM129A,UFL1,BAG2,YWHAB,OGT,IGBP1,RPL11,VPS28,DNAJA1,SQSTM1,AKT1S1,PRKAR1A,MVP,ILK,PAFAH1B1,PLAA,PPME1,ROCK1,FKBP1A,RELA,PWP1,PPP2CA,PARK7,RPL23,GNB2L1,HDAC2,DBI,OTUB1,AKT1,NUP62
GO:0071417	Cellular response to organonitrogen compound	65	590	0.32	3.93e-06	9606.ENSP00000003084,9606.ENSP00000216442,9606.ENSP00000216780,9606.ENSP00000220003,9606.ENSP00000222553,9606.ENSP00000223136,9606.ENSP00000226574,9606.ENSP00000229416,9606.ENSP00000243077,9606.ENSP00000249396,9606.ENSP00000253801,9606.ENSP00000257904,9606.ENSP00000262613,9606.ENSP00000264657,9606.ENSP00000265563,9606.ENSP00000265717,9606.ENSP00000265970,9606.ENSP00000267257,9606.ENSP00000270142,…	CFTR,ATP6V1D,PCK2,CSK,NAMPT,FIS1,NFKB1,GCLC,LRP1,SIRT2,G6PC,CDK4,SLC9A3R1,STAT3,PRKAR2A,PRKAR2B,PIK3C2A,PXN,SOD1,ATP6V1A,ATP6V1B2,PAK1,LAMTOR1,AKR1B1,ATP6V0D1,CAPN2,MAP1B,HSP90B1,STAT6,CRK,YWHAG,CASP3,HNRNPD,SHMT1,PKM,HSPA5,ATG7,AKAP9,STAT1,ZEB1,OPA1,ARHGEF2,SNX6,EPRS,FLNA,GCLM,ATP6V1G1,ACTR2,SYAP1,DNM2,PRKAR1A,LGMN,LARS,RELA,BCAR1,RANGAP1,ATP6V1F,RPL23,LAMTOR3,PIK3R1,HDAC2,VIM,AKT1,SRSF5,GNB1
GO:0010035	Response to inorganic substance	60	538	0.32	7.98e-06	9606.ENSP00000012443,9606.ENSP00000221138,9606.ENSP00000223136,9606.ENSP00000229416,9606.ENSP00000231061,9606.ENSP00000232165,9606.ENSP00000254108,9606.ENSP00000256383,9606.ENSP00000257904,9606.ENSP00000262746,9606.ENSP00000268182,9606.ENSP00000270142,9606.ENSP00000278572,9606.ENSP00000285930,9606.ENSP00000295006,9606.ENSP00000296755,9606.ENSP00000298510,9606.ENSP00000300134,9606.ENSP00000300574,…	PPP5C,PPP2CB,FIS1,GCLC,SPARC,UBE3A,FUS,EIF2S1,CDK4,PRDX1,IQGAP1,SOD1,RPS3,AKR1B1,CAPN2,MAP1B,PRDX3,STAT6,CRK,PRDX2,EEF2,CASP3,HNRNPD,CALR,HSPA5,PPP1CA,CAMK2D,HNRNPA1,ATG7,VCP,LONP1,STAT1,ADSS,CACYBP,FMR1,ANXA7,GSN,CLIC4,STK24,ANXA1,PCNA,GART,HSPD1,DNM2,PDCD10,LGMN,MST4,SEC31A,PTK2B,RELA,ANXA11,PPP2CA,PARK7,NEDD4,HDAC2,CRYAB,CCS,LDHA,AKT1,B2M
GO:0052548	Regulation of endopeptidase activity	46	418	0.32	0.00022	9606.ENSP00000216455,9606.ENSP00000216802,9606.ENSP00000217244,9606.ENSP00000223136,9606.ENSP00000233893,9606.ENSP00000236671,9606.ENSP00000253083,9606.ENSP00000261313,9606.ENSP00000261601,9606.ENSP00000264335,9606.ENSP00000264657,9606.ENSP00000265462,9606.ENSP00000278572,9606.ENSP00000291568,9606.ENSP00000298510,9606.ENSP00000314067,9606.ENSP00000318822,9606.ENSP00000323687,9606.ENSP00000331019,…	PSMA3,PSME2,CSNK2A1,FIS1,HSPE1,CTSD,HIP1R,PEBP1,USP14,YWHAE,STAT3,PRDX5,RPS3,CSTB,PRDX3,PAK2,BID,UBE2O,RPS27L,HIP1,PSMF1,TRADD,ANP32B,ANXA2,VCP,UCHL5,GSN,IGBP1,PSME1,HSPD1,LGMN,PICALM,CAST,ROCK1,PSMD14,BIRC6,PARK7,GNB2L1,USP47,CRYAB,SERPINH1,AKT1,NOL3,PDCD5,ADRM1,SERPINB6
GO:0043434	Response to peptide hormone	44	394	0.32	0.00024	9606.ENSP00000216442,9606.ENSP00000216780,9606.ENSP00000220003,9606.ENSP00000226574,9606.ENSP00000229416,9606.ENSP00000231061,9606.ENSP00000244020,9606.ENSP00000253801,9606.ENSP00000257904,9606.ENSP00000264657,9606.ENSP00000265563,9606.ENSP00000265717,9606.ENSP00000265970,9606.ENSP00000266126,9606.ENSP00000267257,9606.ENSP00000268182,9606.ENSP00000273398,9606.ENSP00000276390,9606.ENSP00000278568,…	ATP6V1D,PCK2,CSK,NFKB1,GCLC,SPARC,SRSF6,G6PC,CDK4,STAT3,PRKAR2A,PRKAR2B,PIK3C2A,EIF2B2,PXN,IQGAP1,ATP6V1A,ATP6V1B2,PAK1,ATP6V0D1,MAP1B,STAT6,CRK,YWHAG,PKM,EIF2B3,STAT1,EPRS,CACYBP,OGT,ATP6V1G1,EIF6,ANXA1,SYAP1,PRKAR1A,NME2,ROCK1,RELA,BCAR1,RANGAP1,ATP6V1F,PIK3R1,AKT1,SRSF5
GO:0006914	Autophagy	30	270	0.32	0.0049	9606.ENSP00000037243,9606.ENSP00000217244,9606.ENSP00000223136,9606.ENSP00000229328,9606.ENSP00000238497,9606.ENSP00000249396,9606.ENSP00000251968,9606.ENSP00000301765,9606.ENSP00000314733,9606.ENSP00000335153,9606.ENSP00000345195,9606.ENSP00000346437,9606.ENSP00000351777,9606.ENSP00000353010,9606.ENSP00000357292,9606.ENSP00000358081,9606.ENSP00000362010,9606.ENSP00000363054,9606.ENSP00000365042,…	GABARAPL2,CSNK2A1,FIS1,PRKAB1,VPS4B,SIRT2,TSG101,VPS37C,TOLLIP,HSP90AA1,UBQLN2,ATG7,VCP,ATG2B,UBQLN4,BAG3,ANXA7,STX12,CSNK2B,UBQLN1,VPS28,SQSTM1,DYNLL1,PLAA,LAMP2,NSFL1C,PARK7,DYNLL2,CLTC,SH3GLB1
GO:0033673	Negative regulation of kinase activity	28	255	0.32	0.0084	9606.ENSP00000220003,9606.ENSP00000226004,9606.ENSP00000248553,9606.ENSP00000251968,9606.ENSP00000262662,9606.ENSP00000265563,9606.ENSP00000265717,9606.ENSP00000283179,9606.ENSP00000296930,9606.ENSP00000298510,9606.ENSP00000306330,9606.ENSP00000311032,9606.ENSP00000314067,9606.ENSP00000319255,9606.ENSP00000324804,9606.ENSP00000343325,9606.ENSP00000347495,9606.ENSP00000355217,9606.ENSP00000369127,…	CSK,DUSP3,HSPB1,TSG101,CDKN2C,PRKAR2A,PRKAR2B,HNRNPU,NPM1,PRDX3,YWHAG,CASP3,PAK2,CHORDC1,PPP2R1A,PKN1,WARS,SNX6,DNAJA1,AKT1S1,PRKAR1A,MVP,ILK,PPP2CA,PARK7,GNB2L1,AKT1,NUP62
GO:0006109	Regulation of carbohydrate metabolic process	24	216	0.32	0.0163	9606.ENSP00000226574,9606.ENSP00000264657,9606.ENSP00000264883,9606.ENSP00000283195,9606.ENSP00000301764,9606.ENSP00000310668,9606.ENSP00000316032,9606.ENSP00000326031,9606.ENSP00000351446,9606.ENSP00000351926,9606.ENSP00000352400,9606.ENSP00000359991,9606.ENSP00000362824,9606.ENSP00000363574,9606.ENSP00000371155,9606.ENSP00000373312,9606.ENSP00000378769,9606.ENSP00000379182,9606.ENSP00000380638,…	NFKB1,STAT3,NUP54,RANBP2,DDB1,NUP93,NUP98,PPP1CA,WDR5,AP2A1,NUP214,PGAM1,OGT,EIF6,NUPL1,SEC13,PPP1CB,RAE1,PTK2B,NUP153,NUP37,AKT1,NUP62,CLTC
GO:0031345	Negative regulation of cell projection organization	20	181	0.32	0.0376	9606.ENSP00000001008,9606.ENSP00000007722,9606.ENSP00000215909,9606.ENSP00000232165,9606.ENSP00000243077,9606.ENSP00000248975,9606.ENSP00000269321,9606.ENSP00000298316,9606.ENSP00000313869,9606.ENSP00000314499,9606.ENSP00000350075,9606.ENSP00000353375,9606.ENSP00000373905,9606.ENSP00000380378,9606.ENSP00000401010,9606.ENSP00000414147,9606.ENSP00000429900,9606.ENSP00000430432,9606.ENSP00000446007,…	FKBP4,ITGA3,LGALS1,UBE3A,LRP1,YWHAH,ARHGDIA,ARF6,GORASP1,GAK,ARPIN,MAP4,DNM2,PAFAH1B1,CAPZB,SPG20,ASAP1,HDAC2,VIM,B2M
GO:0034341	Response to interferon-gamma	20	182	0.32	0.0395	9606.ENSP00000254436,9606.ENSP00000263238,9606.ENSP00000281187,9606.ENSP00000307078,9606.ENSP00000319060,9606.ENSP00000323889,9606.ENSP00000324422,9606.ENSP00000339740,9606.ENSP00000352834,9606.ENSP00000354394,9606.ENSP00000355890,9606.ENSP00000358635,9606.ENSP00000362924,9606.ENSP00000367220,9606.ENSP00000375730,9606.ENSP00000383118,9606.ENSP00000446007,9606.ENSP00000452780,9606.ENSP00000454264,…	TRIM21,ACTR3,VPS26B,KIF5B,CAMK2G,TRIM25,ZYX,CAMK2D,MYO1C,STAT1,EPRS,SYNCRIP,GSN,ACTR2,RPL13A,CDC42,VIM,B2M,NUB1,NCAM1
GO:0008361	Regulation of cell size	20	183	0.32	0.0413	9606.ENSP00000243077,9606.ENSP00000257904,9606.ENSP00000262613,9606.ENSP00000278568,9606.ENSP00000296755,9606.ENSP00000309539,9606.ENSP00000346839,9606.ENSP00000353408,9606.ENSP00000362010,9606.ENSP00000365745,9606.ENSP00000373905,9606.ENSP00000375711,9606.ENSP00000376800,9606.ENSP00000377954,9606.ENSP00000379975,9606.ENSP00000380378,9606.ENSP00000395983,9606.ENSP00000414147,9606.ENSP00000417653,…	LRP1,CDK4,SLC9A3R1,PAK1,MAP1B,DPYSL2,FN1,MSN,ANXA7,CTTN,DNM2,AKT1S1,MTPN,LARS,ILK,PAFAH1B1,SLC12A4,SPG20,DBNL,AKT1
GO:0001667	Ameboidal-type cell migration	19	173	0.32	0.0479	9606.ENSP00000171887,9606.ENSP00000267257,9606.ENSP00000268182,9606.ENSP00000340900,9606.ENSP00000340944,9606.ENSP00000343325,9606.ENSP00000346550,9606.ENSP00000346839,9606.ENSP00000360305,9606.ENSP00000361883,9606.ENSP00000377471,9606.ENSP00000378332,9606.ENSP00000379691,9606.ENSP00000379975,9606.ENSP00000380378,9606.ENSP00000380638,9606.ENSP00000432660,9606.ENSP00000451828,9606.ENSP00000468002	TNS1,PXN,IQGAP1,MIA3,PTPN11,PKN1,ANXA6,FN1,PDLIM1,CAP1,CORO1B,TGFB1I1,PDXDC1,ILK,PAFAH1B1,PTK2B,CFL1,AKT1,KANK2
GO:0009056	Catabolic process	219	2042	0.31	1.95e-20	9606.ENSP00000037243,9606.ENSP00000044462,9606.ENSP00000157812,9606.ENSP00000168216,9606.ENSP00000196371,9606.ENSP00000210313,9606.ENSP00000215071,9606.ENSP00000216225,9606.ENSP00000216455,9606.ENSP00000216780,9606.ENSP00000216802,9606.ENSP00000216962,9606.ENSP00000217244,9606.ENSP00000217958,9606.ENSP00000217964,9606.ENSP00000219313,9606.ENSP00000221138,9606.ENSP00000221566,9606.ENSP00000222247,…	GABARAPL2,PSMA4,PSMC4,HSD17B10,OXCT1,PSMD5,PSMD8,RBX1,PSMA3,PCK2,PSME2,PYGB,CSNK2A1,PSMD10,TBL1X,PSMD7,PPP2CB,SGTA,RPL18A,FIS1,PSMA2,DDX5,PRPF19,LTA4H,USP5,TPI1,PRKAB1,SKP1,UBE3A,ENO1,CTSD,VPS4B,CLTA,LRP1,SDF2L1,YWHAH,SIRT2,NEDD8,RPS16,TSG101,G6PC,GNS,UGGT1,PSMC1,PSMA6,USP14,PSMD11,SCPEP1,PRDX1,UFD1L,AP2S1,BLVRB,DCPS,PCNP,PRDX5,ACAT1,GET4,GID8,CSAD,WDR61,PSMB6,RPS11,RCN3,PSMA5,RPS3,GPD1L,NTAN1,KP…
GO:0016070	RNA metabolic process	170	1584	0.31	1.87e-15	9606.ENSP00000012443,9606.ENSP00000168216,9606.ENSP00000215829,9606.ENSP00000216038,9606.ENSP00000219252,9606.ENSP00000221265,9606.ENSP00000221801,9606.ENSP00000222247,9606.ENSP00000223029,9606.ENSP00000225698,9606.ENSP00000225792,9606.ENSP00000226574,9606.ENSP00000227524,9606.ENSP00000231509,9606.ENSP00000231572,9606.ENSP00000233557,9606.ENSP00000240185,9606.ENSP00000244020,9606.ENSP00000244520,…	PPP5C,HSD17B10,SNRPD3,RTCB,POLR2C,PAF1,FBL,RPL18A,AIMP2,C1QBP,DDX5,NFKB1,PRPF19,NR3C1,RARS,NRBP1,TARDBP,SRSF6,SNRPC,LSM8,RPS16,TRIM28,RBM39,FUS,LGALS3,NARS,NAT10,CDK4,SRSF1,AARS,RBMS2,DCPS,DARS,STAT3,NSUN2,XPO5,SNRPF,TRIP11,WDR61,NOB1,RPS11,ISY1,RPS3,FARSB,MBNL1,HNRNPU,PPIL3,U2AFBP,RBMS1,IWS1,SNRPD1,CD2BP2,SF3B3,PPIH,U2AF2,LSM1,CCAR2,RPL4,PABPC1,HNRNPD,KHDRBS1,PRPF3,HNRNPA0,PRKRA,FUBP3,FARSA,EDC3…
GO:0022603	Regulation of anatomical structure morphogenesis	119	1095	0.31	6.45e-11	9606.ENSP00000044462,9606.ENSP00000053867,9606.ENSP00000157812,9606.ENSP00000210313,9606.ENSP00000215071,9606.ENSP00000216455,9606.ENSP00000216802,9606.ENSP00000217958,9606.ENSP00000219313,9606.ENSP00000223136,9606.ENSP00000223321,9606.ENSP00000225698,9606.ENSP00000231061,9606.ENSP00000232165,9606.ENSP00000243077,9606.ENSP00000244020,9606.ENSP00000248553,9606.ENSP00000248975,9606.ENSP00000249014,…	PSMA4,GRN,PSMC4,PSMD5,PSMD8,PSMA3,PSME2,PSMD10,PSMD7,FIS1,PSMA2,C1QBP,SPARC,UBE3A,LRP1,SRSF6,HSPB1,YWHAH,CDC42EP1,CAMK1,PSMC1,PSMA6,PSMD11,SLC9A3R1,AP2S1,EHD2,STAT3,ANXA3,PIK3C2A,ARHGDIA,PSMB6,PSMA5,PAK1,TJP1,AP2M1,CAPN2,MAP1B,VPS35,CRK,MAP2K1,SH3D19,PSMD1,DPYSL2,PSMD2,PSMC5,FBXW8,DAB2,GORASP1,PKM,CALR,AP2A2,P4HB,PARVA,PSMF1,CAPRIN1,PKN1,CRKL,FN1,WARS,VAT1,ARPIN,TPM1,AP2A1,ARHGEF18,MSN,STAT1,OPA1…
GO:1901699	Cellular response to nitrogen compound	69	645	0.31	4.4e-06	9606.ENSP00000003084,9606.ENSP00000216442,9606.ENSP00000216780,9606.ENSP00000220003,9606.ENSP00000222553,9606.ENSP00000223136,9606.ENSP00000226574,9606.ENSP00000229416,9606.ENSP00000243077,9606.ENSP00000249396,9606.ENSP00000253801,9606.ENSP00000257904,9606.ENSP00000262613,9606.ENSP00000264657,9606.ENSP00000265563,9606.ENSP00000265717,9606.ENSP00000265970,9606.ENSP00000267257,9606.ENSP00000270142,…	CFTR,ATP6V1D,PCK2,CSK,NAMPT,FIS1,NFKB1,GCLC,LRP1,SIRT2,G6PC,CDK4,SLC9A3R1,STAT3,PRKAR2A,PRKAR2B,PIK3C2A,PXN,SOD1,ATP6V1A,ATP6V1B2,PAK1,LAMTOR1,AKR1B1,ATP6V0D1,CAPN2,MAP1B,NPM1,HSP90B1,STAT6,CRK,YWHAG,CASP3,HNRNPD,SHMT1,PKM,HSPA5,CRKL,ATG7,AKAP9,STAT1,ZEB1,OPA1,ARHGEF2,SNX6,EPRS,FLNA,GCLM,FMR1,ATP6V1G1,FLOT1,ACTR2,SYAP1,DNM2,PRKAR1A,LGMN,LARS,RELA,BCAR1,RANGAP1,ATP6V1F,RPL23,LAMTOR3,PIK3R1,HDAC2,V…
GO:0060627	Regulation of vesicle-mediated transport	60	550	0.31	1.5e-05	9606.ENSP00000003084,9606.ENSP00000220003,9606.ENSP00000230085,9606.ENSP00000238497,9606.ENSP00000243077,9606.ENSP00000244573,9606.ENSP00000251775,9606.ENSP00000251968,9606.ENSP00000253083,9606.ENSP00000254301,9606.ENSP00000262948,9606.ENSP00000263270,9606.ENSP00000263277,9606.ENSP00000263354,9606.ENSP00000268150,9606.ENSP00000269886,9606.ENSP00000270142,9606.ENSP00000298316,9606.ENSP00000302486,…	CFTR,CSK,SNX3,VPS4B,LRP1,HIST1H1A,SNX4,TSG101,HIP1R,LGALS3,MAP2K2,AP2S1,EHD2,NAPA,MFGE8,SH3GL1,SOD1,ARF6,MAP2K1,KIF5B,DAB2,ARFGAP1,CALR,LAMP1,BMP2K,HIP1,UBQLN2,ANXA2,AP2A1,MSN,RAB5B,FAM45A,GOPC,SMAP1,FMR1,DNM1,SAR1A,FLOT1,ANXA1,VPS28,TSSC1,DNM2,PICALM,PLAA,NSF,ROCK1,CDC42,STON1,AAK1,SCFD1,SEPT5,PPT1,PDCD6IP,GNB2L1,APPL2,DNM1L,B2M,EHD1,SNX12,AP2B1
GO:0032103	Positive regulation of response to external stimulus	55	511	0.31	5.94e-05	9606.ENSP00000044462,9606.ENSP00000053867,9606.ENSP00000157812,9606.ENSP00000210313,9606.ENSP00000215071,9606.ENSP00000215754,9606.ENSP00000216160,9606.ENSP00000216455,9606.ENSP00000216802,9606.ENSP00000217958,9606.ENSP00000219313,9606.ENSP00000223321,9606.ENSP00000225698,9606.ENSP00000226574,9606.ENSP00000231487,9606.ENSP00000243077,9606.ENSP00000248553,9606.ENSP00000251775,9606.ENSP00000261303,…	PSMA4,GRN,PSMC4,PSMD5,PSMD8,MIF,TAB1,PSMA3,PSME2,PSMD10,PSMD7,PSMA2,C1QBP,NFKB1,SKP1,LRP1,HSPB1,SNX4,PSMC1,PSMA6,PSMD11,STAT3,PSMB6,PSMA5,PAK1,PSMD1,PSMD2,PSMC5,OXSR1,PAK2,CALR,KARS,LAMP1,PSMF1,PUM2,TRADD,MATR3,PSMD4,PSMA7,PSME1,HSPD1,LGMN,PTK2B,RELA,PSMD14,PSMC2,PSMD13,PSMC6,PSMA1,PSMD6,PARK7,PSMD9,LSM14A,DNM1L,PSMC3
GO:1903706	Regulation of hemopoiesis	53	493	0.31	9.09e-05	9606.ENSP00000044462,9606.ENSP00000157812,9606.ENSP00000210313,9606.ENSP00000215071,9606.ENSP00000216455,9606.ENSP00000216802,9606.ENSP00000217958,9606.ENSP00000219313,9606.ENSP00000221265,9606.ENSP00000223321,9606.ENSP00000231004,9606.ENSP00000233057,9606.ENSP00000254301,9606.ENSP00000255194,9606.ENSP00000261303,9606.ENSP00000261479,9606.ENSP00000261712,9606.ENSP00000264657,9606.ENSP00000267973,…	PSMA4,PSMC4,PSMD5,PSMD8,PSMA3,PSME2,PSMD10,PSMD7,PAF1,PSMA2,LOX,EIF2AK2,LGALS3,AP3B1,PSMC1,PSMA6,PSMD11,STAT3,WDR61,SOD1,PSMB6,PSMA5,PRDX2,PSMD1,PSMD2,PSMC5,PSMF1,AP3D1,WDR5,STAT1,ZEB1,PSMD4,SMAP1,PSMA7,EIF6,ANXA1,HIST1H4B,PSME1,NME2,PURB,PTK2B,PSMD14,PSMC2,PSMD13,PSMC6,PRMT1,PSMA1,PSMD6,PIK3R1,PSMD9,B2M,PSMC3,FOXP1
GO:0051052	Regulation of DNA metabolic process	39	360	0.31	0.0012	9606.ENSP00000233146,9606.ENSP00000244573,9606.ENSP00000253024,9606.ENSP00000254108,9606.ENSP00000257829,9606.ENSP00000258091,9606.ENSP00000264908,9606.ENSP00000265073,9606.ENSP00000275603,9606.ENSP00000278572,9606.ENSP00000279387,9606.ENSP00000280326,9606.ENSP00000283179,9606.ENSP00000286788,9606.ENSP00000295688,9606.ENSP00000296930,9606.ENSP00000299300,9606.ENSP00000300134,9606.ENSP00000313199,…	MSH2,HIST1H1A,TRIM28,FUS,NAT10,CCT7,ANXA3,SUB1,CCT6A,RPS3,PPP4C,CCT5,HNRNPU,CCT8,CCT3,NPM1,CCT2,STAT6,HNRNPD,TCP1,HIST1H1B,HSP90AA1,HNRNPA1,H1F0,HNRNPA2B1,FH,UBQLN4,RPA2,ACTR2,PCNA,CCT4,DDX39B,PTK2B,MBD3,SMG7,OTUB1,HNRNPC,AKT1,PTGES3
GO:0051348	Negative regulation of transferase activity	32	294	0.31	0.0044	9606.ENSP00000220003,9606.ENSP00000226004,9606.ENSP00000248553,9606.ENSP00000251968,9606.ENSP00000262662,9606.ENSP00000265563,9606.ENSP00000265717,9606.ENSP00000283179,9606.ENSP00000296930,9606.ENSP00000298510,9606.ENSP00000306330,9606.ENSP00000311032,9606.ENSP00000314067,9606.ENSP00000319255,9606.ENSP00000324804,9606.ENSP00000339095,9606.ENSP00000343325,9606.ENSP00000347495,9606.ENSP00000355217,…	CSK,DUSP3,HSPB1,TSG101,CDKN2C,PRKAR2A,PRKAR2B,HNRNPU,NPM1,PRDX3,YWHAG,CASP3,PAK2,CHORDC1,PPP2R1A,RPS7,PKN1,WARS,SNX6,BAG2,RPL11,DNAJA1,AKT1S1,PRKAR1A,MVP,ILK,PPP2CA,PARK7,RPL23,GNB2L1,AKT1,NUP62
GO:0018205	Peptidyl-lysine modification	32	299	0.31	0.0056	9606.ENSP00000196061,9606.ENSP00000231004,9606.ENSP00000246548,9606.ENSP00000249396,9606.ENSP00000253024,9606.ENSP00000264883,9606.ENSP00000267973,9606.ENSP00000270225,9606.ENSP00000282903,9606.ENSP00000283195,9606.ENSP00000309555,9606.ENSP00000310668,9606.ENSP00000316032,9606.ENSP00000318297,9606.ENSP00000328570,9606.ENSP00000351446,9606.ENSP00000352400,9606.ENSP00000362824,9606.ENSP00000365131,…	PLOD1,LOX,UBA2,SIRT2,TRIM28,NUP54,WDR61,SAE1,PLOD2,RANBP2,HCFC1,NUP93,NUP98,RUVBL1,GLRX5,WDR5,NUP214,OGT,BAG6,NUPL1,RAE1,NCOA1,PWP1,ACTL6A,RANGAP1,MBD3,PARK7,NUP153,BLOC1S1,NUP37,NUP62,RUVBL2
GO:0032868	Response to insulin	25	231	0.31	0.018	9606.ENSP00000216442,9606.ENSP00000216780,9606.ENSP00000229416,9606.ENSP00000244020,9606.ENSP00000253801,9606.ENSP00000257904,9606.ENSP00000265970,9606.ENSP00000273398,9606.ENSP00000276390,9606.ENSP00000278568,9606.ENSP00000290949,9606.ENSP00000306330,9606.ENSP00000320171,9606.ENSP00000354394,9606.ENSP00000355890,9606.ENSP00000362824,9606.ENSP00000363162,9606.ENSP00000363574,9606.ENSP00000369500,…	ATP6V1D,PCK2,GCLC,SRSF6,G6PC,CDK4,PIK3C2A,ATP6V1A,ATP6V1B2,PAK1,ATP6V0D1,YWHAG,PKM,STAT1,EPRS,OGT,ATP6V1G1,EIF6,SYAP1,RELA,BCAR1,ATP6V1F,PIK3R1,AKT1,SRSF5
[truncated: 257 more rows]
