# Supplementary material for: KIF1C and new Huntingtin-interacting protein 1 binding proteins regulate rheumatoid arthritis fibroblast-like synoviocytes’ phenotypes
Source: Front Immunol. 2024 Apr 25;15:1323410. doi: 10.3389/fimmu.2024.1323410 (PMC11079228; doi:10.3389/fimmu.2024.1323410)
Supplement: Supplementary file 9 [file Table_3.xlsx]

## Sheet: Supplemental Table 2
Supplemental Table 3. New HIP1-interacting proteins, characteristics in rat FLS according to strain binding, and effect of the siRNA knockdown in rheumatoid arthritis fibroblast-like synoviocytes.
					Rat FLS						Effect of the siRNA knockdown in RA FLS (n=3-7 per experiment)*
Symbol	Protein name	Human		Cell Process	ALL	UP DA	UP ACI	ONLY DA	ONLY ACI		PROLIFERATION	ADHESION	WOUND HEALING	INVASION	IP + WB**
AAMP	angio associated migratory cell protein	ENSG00000127837	IP ROCKFELLER P<0.05	cell migration; increased in cancer						In ALL DA in 2 Cia25. Higher in DA	N	N	N	N
AP3BI	AP-3 complex subunit beta-1	ENSG00000132842	IP ROCKFELLER P<0.05	endocytosis membrane trafficking						In ALL. Higher in DA	N	N	N	N
ATG2B	Autophagy-Related Protein 2 Homolog B	ENSG00000066739	IP ROCKFELLER P<0.05	increased in cancer						All DA no Cia25	N	N	N	N
BMP2K	BMP-2-Inducible Protein Kinase	ENSG00000138756	IP ROCKFELLER P<0.05	protein kinase						2 DA no Cia25	N	N	N	N
BOLA2	bolA family member 2	ENSG00000183336		Poor prognosis in cancers						All DA no Cia25	N	N	N	N
BSDC1	BSD Domain Containing 1	ENSG00000160058	IP ROCKFELLER P<0.05	incresed in cancer						All DA no Cia25	N	H (P=0.007)	N	N
CA3	Carbonic anhydrase 3	ENSG00000164879	IP ROCKFELLER P<0.05	invasion. promotes invasion						All Cia25 no DA	N	N		L (P=0.0165)
CCT2	T-complex protein 1 subunit beta	ENSG00000166226	IP ROCKFELLER P<0.05	incresed in cancer						In ALL. Higher in DA	N	N	N	N
CCT8	chaperonin containing TCP1 subunit 8	ENSG00000156261	IP ROCKFELLER P<0.05	cell migration/invasion; increased in cancer						In ALL. Higher in DA	N	N	N	N
CHMP4BL1/CHAMP	chromatin modifying protein 4B-like 1	ENSG00000101421	IP ROCKFELLER P<0.05	transport						In ALL. Higher in Cia25	N	N	N	L (P=0.0246)
COMMD9	COMM domain containing 9	ENSG00000110442	IP ROCKFELLER P<0.05	incresed in cancer						In ALL. Higher in DA	N	N	N	N
COPE	coatomer protein complex subunit epsilon	ENSG00000105669	IP ROCKFELLER P<0.05	transport. non-clathrin-coated vesicles						In ALL. Higher in Cia25	N	N	N	L (P=0.0441)	+
EEFIEI	Eukaryotic translation elongation factor 1 epsilon-1	ENSG00000124802	IP ROCKFELLER P<0.05	cell death						In ALL. Higher in DA	N	N	N	N
ENO1	Alpha-enolase	ENSG00000074800	IP ROCKFELLER P<0.05	migration/invasion						In ALL. Higher in Cia25	N	H (P=0.01)	N	N
GART	phosphoribosylglycinamide formyltransferase, phosphoribosylglycinamide synthetase, phosphoribosylaminoimidazole synthetase	ENSG00000159131	IP ROCKFELLER P<0.05	incresed in cancer						In ALL. Higher in DA	N	N	N	N
KANK2	KN motif and ankyrin repeat domains 2	ENSG00000197256	IP ROCKFELLER P<0.05	cytoskeletal formation by regulating actin polymerization						In ALL. Higher in Cia25	N	N	N	N
KIF1C	Kinesin-like protein;Kinesin-like protein KIF1C	ENSG00000129250	IP ROCKFELLER P<0.05	endocytosis/ trafficking;increased in cancer						2 DA no Cia25	N	N	L (P=0.04)	L (P=0.02)	+
MFGE8	Lactadherin	ENSG00000140545	IP ROCKFELLER P<0.05	antiinflammatory						3 Cia25 1 DA. Higher in Cia25	N	N	N	N
NECAP1	Adaptin ear-binding coat-associated protein 1	ENSG00000089818	IP ROCKFELLER P<0.05	endocytosis membrane trafficking						In ALL. Higher in DA	N	N	N	N
NUP214	nucleoporin 214	ENSG00000126883	IP ROCKFELLER P<0.05	nucleo cytoplasmatic transport						In ALL. Higher in DA	N	N	N	N
PRRC1	Protein PRRC1	ENSG00000164244	IP ROCKFELLER P<0.05	increased in osteoarthritic cartilage						In ALL. Higher in Cia25	N	N	N	N
PSMC1	26S protease regulatory subunit 4	ENSG00000100764	IP ROCKFELLER P<0.05	proteasome						In ALL. Higher in DA	N	N	N	N
RANGAP1	Ran GTPase activating protein 1	ENSG00000100401	IP ROCKFELLER P<0.05	nuclear transport						In ALL. Higher in DA	L (P=0.05)	N	N	N
RBMX	RNA-binding motif protein, X chromosome retrogene-like;	ENSG00000213516	IP ROCKFELLER P<0.05	incresed in cancer						All DA no Cia25	N	N	N	N
Slc9a3r1	Na(+)/H(+) exchange regulatory cofactor NHE-RF1	ENSG00000109062	IP ROCKFELLER P<0.05	endocytosis membrane trafficking						All DA no Cia25	N	N	N	N
SMS	Spermine synthase	ENSG00000102172	IP ROCKFELLER P<0.05	osteoporosis						All DA no Cia25	N	N	N	N
STK24	Serine/threonine-protein kinase 24	ENSG00000102572	IP ROCKFELLER P<0.05	protein kinase						All DA no Cia25	N	N	N	N
TAB1	TGF-Beta Activated Kinase 1 (MAP3K7) Binding Protein 1	ENSG00000100324	IP ROCKFELLER P<0.05	incresed in cancer						All DA no Cia25	N	H (P=0.02)	N	N
TRIOBP	TRIO and F-actin binding protein	ENSG00000100106	IP ROCKFELLER P<0.05	cytoskeleton reorganization						2 DA no Cia25	N	N	N	N	+
VCL	Vinculin	ENSG00000035403	IP ROCKFELLER P<0.05	cytoskeletal formation, actin polymerization						In ALL. Higher in Cia25	N	N	N	N
YWHAG	14-3-3 protein gamma; tyrosine 3-monooxygenase/tryptophan 5-monooxygenase activation protein, gamma	ENSG00000170027	IP ROCKFELLER P<0.05	signal transduction						In ALL. Higher in DA	N	N	L (P=0.02)	L (P=0.0196)
YWHAH	14-3-3 protein; tyrosine 3-monooxygenase/tryptophan 5-monooxygenase activation protein, eta eta	ENSG00000128245	IP ROCKFELLER P<0.05	signal transduction; increased in RA; levels correlates MMP						In ALL. Higher in DA	N	N	L (P=0.05)	L (P=0.04)	+
** H=higher levels; L=lower levels; * four of the proteins were examined.
